# Supplementary material for: A widely distributed phosphate-insensitive phosphatase presents a route for rapid organophosphorus remineralization in the biosphere
Source: Proc Natl Acad Sci U S A. 2022 Jan 26;119(5):e2118122119. doi: 10.1073/pnas.2118122119 (PMC8812569; doi:10.1073/pnas.2118122119)
Supplement: Supplementary File [file pnas.2118122119.sd01.xlsx]

## Sheet: PafA_Total_MUSCLE
ORF_ID	Truncated and aligned amino acid sequence
2236295281_A160P2DRAFT_00008230__Predicted_pyrophosphatase_or_phosphodiesterase_AlkP_superfamily_Flavobacterium_sp._SCGC_AAA160-P02_:_A160P2DRAFT_NODE-unique_5_len_128391.5	RLLVALLFDQYRDDLLDRFR--------PAF-GL-------DG-FVRLEREGARFSDCTIPYAATVTGPGHATWLSGAPPSVHGIVGNG-WYDA-VEQR--VVGCA-DDA-LTSAV-SPRWMRAQTVADVLRMTT-RG------AG-RVVAMSDKARGAVLPAG---RKP--NGVYW--VD-D--RT--G--LMETSR-YY-MD--E-LPPW--AVAAD--SARALAIE-RARGTTW-TPRAALP---------AGAPVSMTSMFEFAKAAVEGEGLG-T-D-D--APDLLIISISVTDRVGHAFG---PESPEALDLASRADIALGAFLTYLDRRV--GKGRYTVTLTADHGVGPTE--FSARSF--AAA--PFDSVVGIP----D---GVLE--TWV…
2502503514_HrosDRAFT_2866__type_I_phosphodiesterase/nucleotide_pyrophosphatase_Hymenobacter_roseosalivarius_AA-718_DSM_11622_:_Hros_Contig00048	RLVVCFLFDQWRGDLLERYR--------PAF-GK-------DG-FARILDGGAVFTDCTIPYAATWTGPGHATWLSGASPAVHGIVGNE-WYDR-ALGR--SVACV-EDP---RYAGSPRFMRAQTVADVLKLTT-LG------RG-KVIALSDKARGAVLPAG---RKP--DGVYW--MD-G--AS--G--LYQTST-YY-AS--A-PPPW--LVALN--EARTNVLR-AARGTSW-TPRSSLP---------AGAPLALEGAFDLARGALEGEALG-T-D-E--VPDLLIVSVSVTDRVGHVFG---SESPEALDLASRADSLMADLMKRLDAQV--GRGRWALTITADHGVAPGR--DISRRF-ASAPFDS-VGNL--D----D---------KTV…
2502683783_PonacDRAFT_0605__Type_I_phosphodiesterase_/_nucleotide_pyrophosphatase_Pontibacter_actiniarum_KMM_6156_DSM_19842_:_Pact_Contig00029	RLVVVVAVDQLRKDRLTTTM-------------P-------GG-LGRLLRSGRNFVDSSLDHGVTNTCPGHSVIVTGVQPGRAGIAGND-FVDN-QSWQ--SRYCV-DDD-NPDARGSPRLLKVDTLGDWLK-AE-QP------TA-RVFSVSGKDRAAVVMGG---QHP--DGVFW--YN-A--KA--R--QFTSSA-YY-QA--A-LPDY--VKVFN--GPEG--FL-SGVPATW-----------------EHSPFLDVATMALARTVVAREQLG-Q-D-A--VPDLLTISLSANDNVGHLYG---PFSAEAEATLAQVDQSLGEFMDYLDSSI--GEDNYLLVLTADHGVADLP--EWQLENKTARCPSP-SGRL--D----L---YPFM--ARL…
2502684772_PonacDRAFT_1855__Type_I_phosphodiesterase_/_nucleotide_pyrophosphatase_Pontibacter_actiniarum_KMM_6156_DSM_19842_:_Pact_Contig00032	RLLVLIAIDQLPYEYLARFD--------PLF--T-------GG-LRRLLDQGVLFENARYGHAVTVTAAGHTTLASGLHPSSSGIIDNY-WYDR-VKRR--QVYSF-DDP-------SPVNFLGTALPDWLKGGV-DP------GA-RVYTVSGKDRAAIAMGG---HRP--DGAFW--YD-D--DN--G--GFQSST-YY-GA--K-LPDW--VTAWN--GQHR--AE-RWFAKVY---EPLPA---------VTEPLLDDLVLSFARTIIERQELG-H-R-E--HLDYLALGLSALDLAGHRFG---PQSPQVADTLLHVDRELGDFMSFLDRTV--GPDRVVLALTSDHGVAPVP--ELRAAA---GL--P-GRRPLVG----D---DLCF--QQA…
2505694076_Murru_0725__Type_I_phosphodiesterase_/_nucleotide_pyrophosphatase_Muricauda_ruestringensis_B1_DSM_13258_:_unknown	RLLVLVVVDQLAWDTLMRFR--------PAL--R-------GG-LARILDSGVTFTEAHHRHAMTATAPGHATLVTGLTPRHHGIVANY-WFDR-NANR--EVYSA-EDP---VAD--PANLLASALPDWVR-QR-DF------WG-RAFSASGKDRAAVMLGG---KRP--TGAFW--YD-P--SA--G--GFVTSNRYH-----H-PPGW--VMAFN--RRPL--LR-ERFGTLW----QPLP---------LPPPAVDEYLAQFAGELVARERLG-L-D-D--NLDYLGLSFSAVDSVGHNYG---PHSREVLDTVLRLDRALGQLLTSIESRV--GRNHVVVVLSADHGVAPMP--ERQRRL---GL--R-GVRE--S----P---TDVACVQSV…
2506465894_Cycma_1057__Type_I_phosphodiesterase_/_nucleotide_pyrophosphatase_Cyclobacterium_marinum_DSM_745_:_Contig510	RLMLFLVIDQFSQEYLVRMR--------QVL--S-------GG-FGYLLDNGVVFTNAHQNHANTVTGAGHATLATGSYPRRSGIIGNG-WYDR-ETGE--EIYSV-EDE---QHH-SPSNLLVTTIGDWLK-DM-DP------HS-KIFAASGKDRSAILTGG---HQA--DGAFW-----D--SD--G--NWETSS-YY-SE-----PDW--LDVFN--DRKW--LD-QFFGKLW---EPLPV---------EDDPFSDMYLAELAKTIIVEEELG-T-D-E--HPDFLGLAFSAVDSVGHDFG---PHSREVLDTILRLDQTLADLLKFVDQLI--GLDNVVISLSSDHGVVPIP--AYRESV---GN--W-GEQA--D----M---DDIACFQTA…
2506620345_Niako_4534__Type_I_phosphodiesterase_/_nucleotide_pyrophosphatase_Niastella_koreensis_GR20-10_DSM_17620_:_unknown	RLMLFLVIDQFSQEYLARME--------QVL--S-------GG-FGYLLDNGVVFTNAHQNHANTVTGAGHATLATGAYPRRSGIIGNR-WNDR-ETGE--EIYSV-DDE-------SPSNLLVDTIGDWLK-NM-DP------QS-KVFAASGKDRSAILTGG---HQA--DGAFW-----D--SD--G--NWETSN-YY-----S-EPDW--LDTFN--ERKW--LD-QFFGKLW---EPLPV---------EDDPFSDMYLAELAKTIIVEEELG-T-D-E--HPDFLGLAFSAVDSVGHDFG---PHSREVLDTILRLDQTLADLFKFIDQLI--GLDNVVISLSSDHGVVPIP--AYR------EL----VGNW--GEQTDM---DDIACFQTA…
2506737610_Aquba_2283__Predicted_pyrophosphatase_or_phosphodiesterase_AlkP_superfamily_Aquiflexum_balticum_BA160_DSM_16537_:_Aquba_Contig381	RLVVLIAVDQMKYDFTERFY--------DLY--E-------GG-LKMLIDGGVNFTNTHQAHAYTTTGSGHAAIYTGSYPRTNGIIGNY-WYNR-NFQK--SEYSV-EDE---NSP-SYKNVLVSGIGDWLKSKYSNS---------QVFSIGGKNRSAITMGG---ENP--DGVYW--FD-S--GT--G--DFVTSS-SY-MK--E-YPEW--MSEFN--KSDH--FD-SYFDSKW---NRLLS--------NSDIPWMDEVTLNLAETIIAEEKLG-N-D-E--NPDYLAVCLSVADGIGHTYG---PYSQEVMDYFLRLDFMLEKFFKFLNNQI--GMENVLIVLTSDHGTAMMP--EYAVEM---GL--N-AERFGRE----M---GTLE--TEI…
2506739198_Aquba_3871__Uncharacterized_proteins_of_the_AP_superfamily_Aquiflexum_balticum_BA160_DSM_16537_:_Aquba_Contig381	KLVVVISVDQMREDFFDRFG--------DLF--T-------GG-LKFLLEDGVYFSEAFHDHAVSVTGPGHFSIGSGRYPGPVGILSND-WYDR-ETGS--YVYCV-QDN---ETE-SYRNINATALGDWIKHKTPDS---------KVYSISSKDRSAIFMGG---KKP--NGVFW--LD-N--RT--G--QYITTD-YY-MK--R-YPRW--LKKFN--RSKP--LD-KYFGTEW---KRSIK--------DLSQPYLDEVLLDLAKVIVDKESLG-E-D-N--STDLLNIGLSMSDAVGHSFG---PHSQEVMEMFLVLDAYLEDFFYFLDGII--GMEHVIVAFTSDHGSGYLP--EYAKEL---GL--G-GGRY--G----SNKRRDLL---KL…
2506845170_Niaso_1740__Uncharacterized_proteins_of_the_AP_superfamily_Niabella_soli_JS13-8_DSM_19437_:_Niaso_Contig166	KLVVVFSVDQMREDFFDRFG--------DLF--T-------GG-LKYLLEEGVYFSEAFHDHAVSVTGPGHFSIGSGRYPGPAGILSND-WYDR-ETGS--YVYCV-QDN---ETK-SYRNINATALGDWIEQKTPDS---------KVYSISSKDRSAIFMGG---KKP--NGVFW--LD-N--RT--G--EYITTD-YY-MK--R-YPRW--LKKFN--RSKP--LD-KYFGTEW---KRSIK--------DLSQPFLDEVLLDLAKVIVDKESLG-E-D-N--STDLLNIGLSMSDAVGHSFG---PHSQEIMEMFLVLDAYLEGFFNFLDGII--GMEHVLVAFTSDHGSGYLP--EYAKEL---GL--G-GGRY--G----SNQRRDLL---KL…
2509382068_Echvi_1307__Uncharacterized_proteins_of_the_AP_superfamily_Echinicola_vietnamensis_KMM_6221_DSM_17526_:_Echvi_Contig97.1	KLVVFIVVDMMREDTFDRLG--------DLF--S-------GG-FKYLQESGTYFSEARHGIAYTVTGPGHFILGSGRNPSASGIVGNF-WYDR-SAKE--QVYCV-TDP---ETKPSYRYVNSDALGDWVKSANGQS---------KVFAVAGKDRSAILLGG---KNP--DGVYW--FN-F--DQ--G--EFISSD-YY-GA--A-LPAW--LNEFN--RQRH--PA-AYFGTEW---NRLLA--------DEAVPWLDEVTLNLARTIVEEEELG-M-D-E--APDILCVGLSINDGVGHRYG---PFSQEQMDGFLRMDGWLGEFFDAIDHRV--GLDNTLIVLTADHGATMMP--EMAQDR---GL--D-AGRFRKQ----Y---KNFV--ADF…
2509409768_JoomaDRAFT_1941__putative_AP_superfamily_protein_Joostella_marina_En5_DSM_19592_:_JoomaDRAFT_JMA.2	KLVVYIVVDQMREDTIDRLG--------DLF--S-------GG-FRYLMDNGVYFSETRHAQAYTVTLSAHFSLATGVHSGREGLTGNY-VYDR-VANQ--MFYPV-TDT---LSR-SYRNINKPTIGDILKETD-N-------QS-KVFSVAGKDRTAVLMGG---KHP--DGVFW--TN----GG--A--EYVTSS-YY-MD--S-YPDW--LIEFN--KSRP--LH-KYFGTVW---ERLIP--------DEKLPWVDHVTIDLSELIIKEEQLG-R-D-K--HPDMLMVGISMTDGVGHRFG---PFSQESMDLFLRLDIKLGEFFDFIDREV--GLENTLIVLTSDHGSAPMP--EHSTAQ---GH--A-AGRF-------GKRFRIMK--SVI…
2509559302_Belba_0357__putative_AP_superfamily_protein_Belliella_baltica_BA134_DSM_15883_:_Belba_Contig708.1	KLVVYIVSDQLTPDLMIKYD--------SLF--T-------GG-FRWLKDNGVDYPNTFHNHGKTNTGPGYFALSTGVYPGNGGIISND-WYDR-DLKK--AVNIV-EDT---ASV-SYRNINSSSLADWLKNTYPNS---------KVVSVSGKDRGSILMAG---KDP--DLALW--YD----KN--G--GYTSST-FY-LP--A-LPLW--VKDFN--KRLN--VR-SYKDSVW---SRLKD---------PSVPHGDRSLVDLAIESIDRFNLG-I-D-S--SPDILFLGLSATDGVGHHFG---PKSVEQLDNYLRSDKNLMRLIKYVENRV--GPGNTLYVLTGDHGVMDLP--EYLISK---KI--S-SGRV--P--------RDLR--KET…
2509563253_Fleli_0429__putative_AP_superfamily_protein_Flexibacter_litoralis_Fx_l1_DSM_6794_:_Fleli_Contig445.1	KLVVFIVSDQASPFILEKYD--------HLF--T-------GG-FRWLIDNGIFYNKAQHNHGNTTTGPGHFALSTGVHPGNGGVVNNV-WYDR-RLKR--SYYVV-EDS---TAV-SYRYINNPNLADWINQSNTNS---------KVVSLSGKDRSAVLFGG---SNA--ELVLW--YD----KK--G--SYNTST-YY-AE--S-LPVW--VQDFN--TRLN--VE-GYKDTTW---SLFKS---------PEIPHGDRSLIDLAIESISKLDLG-G-D-N--NPDLLFLGLSATDGVGHNFG---PHSVEQLDNHLRLDAQLMRMINYIEDNV--GSGNTMYVFSSDHGALELP--ESLKLK---KI--S-AGRI--S----YDQKKKVF--SNI…
2509577951_Solca_1398__Uncharacterized_proteins_of_the_AP_superfamily_Solitalea_canadensis_USAM_9D_DSM_3403_:_Solca_Contig255.1	KLVVYIVSDQAAPFILDKYD--------HLF--T-------GG-FRWLIDNGIVFNDAHHNHGNTSTAPGHFALSTGVFPGNGGIVENE-WYDR-RLKR--SYYAV-EDT---TVS-SYRYIKDSSLSDWMKQSNVNA---------KVVSLSGKDRSAVLFGG---SNP--DLVLW--YD----KK--G--AYSTST-YY-DE--S-LPSW--VQDFN--TRLN--VK-SYMDSTW---NLVKS---------LEVPQGDKSLFNLAYESIERLNLG-E-D-N--IPDLLFIGLSATDGVGHHFG---PHSVEQLDNHLRLDSELMKMINYIENKV--GSGNAIYVFSSDHGALELP--ESLKLK---TI--D-AGRV--S----SQQEKKVF--AQI…
2509597619_Prede_2164__Predicted_pyrophosphatase_or_phosphodiesterase_AlkP_superfamily_Prevotella_dentalis_ES_2772_DSM_3688_:_Prede_Contig31.2	KLVVILISDQADPNILDKYD--------HLF--T-------GG-FRWLIDNGIIYNDAHLNHGNTITAAGHFSLSTGVHPGKEGIIDNE-WYDR-ELKR--SYYAV-EDT---SVS-SYRHIKNSSLADWMKQSNPNT---------KIVSLSGKDRAAVLFGG---TDP--DLMLW--YD----KK--G--AYSMST-YY-AD--S-LPSW--VQDFN--LRLN--VK-SYMDSTW---NLIGR---------PEVPQGDRSLIDLALESIERLDLG-G-D-D--VPDLLFVGLSATDGVGHHFG---PHSVEQLDNHLRLDNQLMRLIDHVEKKV--GNGNAIYVFSSDHGALELP--ESLKLK---RI--S-AGRV--S----RKQEKQVF--AEI…
2511232545_PMI13_01551__Uncharacterized_proteins_of_the_AP_superfamily_Chryseobacterium_sp._CF314_:_PMI13_NODE_25_len_76642_cov_420_762085.24	KLVVFLVIDQGTPDLLNKYD--------KLY--S-------GG-LRFLVDNGVNFTQTYHDYSNTSTGPGHFVLASGMHPGPVGIIGNQ-WYDR-SLGR--GWYCA-EDT--LSYDKSYRNVQATALGDWLKSQNSKS---------KVVSLSGKDRSAVMMGG---KNP--DGVFW--YN----KK--G--SFTSSS-YY-IK--K-IPFW--LRKFN--KDMG--VK-FYTDSTW---SFLKN---------KNIPFGDRSLLELSNLAIKKYKLG-R-D-D--NTDLLFIGLSAADGVGHSFG---PYSQEQLDNLLRLDKNLGHFIEQIDQKI--GNSNVLYVLTSDHGVIELP--EYLKDK---GI--S-SGRI--P--------SAVR--DSI…
2513236184_PMI10_04090__Uncharacterized_proteins_of_the_AP_superfamily_Flavobacterium_sp._CF136_:_PMI10_CF136_contig_170.170	KLVVFLVIDQGTPDLLIKYD--------KLY--S-------GG-LRFLIDNGVNFTQTYHDYSNTSTGPGHFALASGMYPGPVGIIGNQ-WYDR-DLGR--SWYCA-EDT--LSYDKSYRNVQATALGDWLKSQNPKS---------KVVSLSGKDRSAVMMGG---KNP--DGVFW--YD----KK--G--SFTSSS-YY-AK--R-IPLW--VIKFN--KDMG--VR-FYKDSTW---SFLKN---------KDVPFGDRTLLELSNLAIKKYKLG-K-D-D--NTDILFIGLSAADGVGHSFG---PYSQEQLDNLLRLDKNLGHFIQDIDQKI--GNSNVLYVLTSDHGVIELP--EYLKEK---GF--A-SGRI--S----SAVRDSII--AKT…
2514340661_FbacHQ_010100000140__Type_I_phosphodiesterase_/_nucleotide_pyrophosphatase_Flavobacteriaceae_bacterium_HQM9_:_NZ_AFPB01000010	KLVVYIVCDMASPDIINKYD--------HLF--T-------GG-LRWIIDHGTNFNNTYHEHGHTVTGPGHFSLSSGLYPGSGGVIANT-WFDR-DLNR--TWYCV-EDT---TSYD-YKNINNTALGDWLTNANPDS---------KIISMSGKDRSAVFLGG---KNP--ELVLW--YD----KN--G--GWTTSS-YY-SN--S-LPEW--VTSFN--QNMM--IE-TYLDSTW---NRLLP---------EEIPYSDRSLLNLGLEAIKFYKMG-I-D-N--EPDILFLGLSAIDGVGHSFG---PNSHEQLDNYLRLDKALGVFIDKLESKL--GNNKTLYILTSDHGVLDLP--EYLQSK---GV--N-AGRI--P----SKFKDSLY--IDV…
2514688158_FbacS_010100000155__Type_I_phosphodiesterase_/_nucleotide_pyrophosphatase_Flavobacteriaceae_bacterium_S85_:_NZ_AFPK01000002	KLVVFIAVDQGQQSLLKKYN--------HLF--T-------GG-YRWLIDHGIQFENAYHNHGYTTTGPGHYTLASGRYPGKGGIITNQ-WFDR-NLKR--GWYCVEDTS---SIE-SYKYINNTALGDWVKAVNPNS---------KVISISGKDRAAVLLGG---KNP--DMVLW--ND----KQ--G--GYTTST-YY-AD--S-LPVW--VKEEI--DKMN--IP-SYIDSTW---ERILP---------ENVPFGDEATIQLGKRSLAEYDMG-T-D-D--KPDILFLELSATDGIGHSFG---PHSQEQMDNYLRLDRNLGQFIHYIEQSI--GEGNVLYVLTSDHGVIALP--EYLQSM---GV--D-SGRI--P----KPTRDSLY--TKA…
2515473256_B050DRAFT_00695__Uncharacterized_proteins_of_the_AP_superfamily_Echinicola_pacifica_DSM_19836_:_B050DRAFT_scaffold_0.1	KLVLFIAIDQGQQSLIEKYN--------HLF--S-------GG-YRWLIDHGVQFKNTFHNHGYTSTGPGHYTLASGRYPGKNGIISNQ-WYDR-GLNR--PWYCV-EDT---NSTDSYENINNTTLGDWLKAATPNS---------KVISISGKDRAAVFLGG---KNP--DMVLW--YD----GI--G--GYTTST-YY-TE--T-LPLW--VNEEI--AKRN--LP-SYKDSIW---NRILP---------ENIPYGDELTIQLGKRSLEFYEMG-T-D-N--DPDILFLELSATDGIGHYFG---PHSHEQLDNYLRLDKQLGEFIEYLENSI--GKGDVLYILTSDHGIVDLP--EYLQTK---GI--D-AGRI--P----KATRDSLY--KDA…
2515735518_B156DRAFT_03580__Uncharacterized_proteins_of_the_AP_superfamily_Spirosoma_luteum_DSM_19990_:_B156DRAFT_scaffold_13.14	KLVLYIAVDQGQQSLIEKYN--------HLF--T-------GG-YRWLIDHGIQFENTFHNHGYTSTGPGHYTLASGRYPGKMGIIANE-WYDR-DLNR--SWYCV-EDT---SSIDSYENMNNTALGDWLKAVTPNS---------KVVSISGKDRAAVFLGG---KNP--DMVIW--ND----LM--G--GYTTST-YY-TE--T-LPLW--VKEEI--TKKN--IP-AYRDSIW---NRILP---------ESVPYGDELTIQLGTRSLEFYKMG-I-D-D--DIDILFLELSATDGIGHSWG---PHSHEQMDNYLRLDKQLGALIHNLEDSI--GPGNILYILSSDHGAVDLP--EYLRSQ---GV--D-AGRI--P----KPTREAFY--EKA…
2515803225_A3EMDRAFT_00866__Uncharacterized_proteins_of_the_AP_superfamily_Flexithrix_dorotheae_DSM_6795_:_A3EMDRAFT_scaffold_1.2	RLVVFIAVDQGMPELLEKYD--------HLF--T-------GG-YRWLKSNGVRFSQAYHEHGYTTTGPAHFVLSSGQYPGTGGVIGNQ-WFDR-ELKR--EWYCV-EDT---LSQDSYRLIQSTTLGDWMKQANPES---------KVVSVAGKDRASVLLGG---KNP--DAALW--YD----RA--G--GWTSST-YY-HS--S-LPRW--VQNFN--SQLN--IA-SFVDSTW---RRLVS---------EDIPFGDNTVLKLGLTAVNEYHMG-K-D-E--IPDILFLGLSATDGIGHEFG---PHSHEQLDNHLRLDKNLGAFIQKLESEV--GSGKVLYVLSSDHGALSLP--EYLQSQ---GI--D-SGRI--P----QWKRDSLY--TVV…
2515836160_B157DRAFT_00118__Uncharacterized_proteins_of_the_AP_superfamily_Spirosoma_spitsbergense_DSM_19989_:_B157DRAFT_scaffold_0.1	RLVVFIAIDQGMPELLEKYD--------HLF--T-------GG-YRWLKNNGVQFSQAYHEHGYTATGPAHFVLSSGQYPGAGGVIGNQ-WFDR-ELKR--GWYCV-EDT---LSQDSYRLIQSTTLGDWMKQANPES---------KVVSVAGKDRASVLLGG---KNP--DTALW--YD----RA--G--GWTSST-YY-HS--S-LPRW--VQNFN--AQLN--IA-SFVDSTW---QRLVS---------EDIPYGDNTVLKLGLTAVNEYHMG-K-D-E--IPDILFLGLSATDGVGHSFG---PHSHEQLDNYLRLDKNLGAFIQKLESEV--GSGKVLYILSSDHGALGLP--EYLKSQ---GI--D-SGRI--P----HLKRDSLY--TFV…
2515905772_B153DRAFT_00849__Uncharacterized_proteins_of_the_AP_superfamily_Spirosoma_panaciterrae_DSM_21099_:_B153DRAFT_scaffold_1.2	KLVVFIVVDQGMPELLEKYN--------HLF--T-------GG-YRWLKDNGVSFSNMHHEYGYLVTGPSHYVLSSGRNPGNGGVIGNY-WFNR-DTKE--GWYCV-QDT--IATD-SYRNIDITTLGDWLKDSNQNA---------KVVSISGKDRVAVLLGG---KNP--DMALW--YG----KQ--G--GYTTST-YY-GS--K-LPDW--VISFN--SHLN--VS-SYVDTVW---NRLFP---------ESIPFGDEAMLRLGLIATERHELG-E-D-E--NTDILFLGLSATDGVGHEFG---PHSHEQLDNYLRVDRHLGSFIESVESSI--GSGNTLYVLTSDHGSIALP--EYLKSE---GI--D-AGRI--P--------KPMK--DSL…
2515906928_B153DRAFT_02006__Uncharacterized_proteins_of_the_AP_superfamily_Spirosoma_panaciterrae_DSM_21099_:_B153DRAFT_scaffold_4.5	KLVVFISIDQGMPELLDKYD--------HLF--T-------GG-YRWLKDNGNSFVNTHHDYGYLVTGPGHQVLSSGRYPSSGGVIGNY-WFNR-DIKK--SWYCV-EDT-IAHDV-SYRNVEVTALGDWLKQSNPKS---------KVVSISGKDRTAILLGG---KNP--DMALW--YK----NH--G--GWTTST-YY-AE--A-LPDW--VSSFN--SKLN--VP-SYTDSVW---TRLLD---------ESIPFGDAAMLRLGTLSAEKLQLG-K-D-E--NTDILFLGLSATDGVGHAFG---PHSHEQLDNYLRVDRHLGSFINSIESSV--GIGNTLYILTSDHGSIALP--EYLKSQ---GI--D-AGRI-------S---KPMK--DSL…
2515908210_B153DRAFT_03290__Uncharacterized_proteins_of_the_AP_superfamily_Spirosoma_panaciterrae_DSM_21099_:_B153DRAFT_scaffold_9.10	KLVIALVVDQLRPDLLSRYN--------DLY--K-------GG-FRWLIDHGKWFKNTHHEHSYTATGPGHFSIGSGQYPSRVGVLGNS-FYDR-DLKK--VVNCV-EDP---KAKSSYSRYNTTGLGDWVKSTYPNS---------KIISIGGKDRTAVMLGG---SKP--DLALY--WN----YN--G--SFVSSD-YY-VD--S-LPIW--ATEFN--KNLI--SQ-TYYDSLW---VKSLD---------DEVPWFERELLKLSKKAMVDESLG-K-D-Q--DPDILFIGFSAMDWMIHDYG---PFSQEIMDACLKLDIYLGDFIDHVDREI--GLENVMFVLTADHGGLPIP--EYLINQ---GE--K-AGRI--K----KNILGEAL--DWI…
2515948885_B160DRAFT_03583__Uncharacterized_proteins_of_the_AP_superfamily_Niabella_aurantiaca_DSM_17617_:_B160DRAFT_scaffold_8.9	KLVITLVVDQMRPDLLTRYD--------KLY--E-------GG-FRWLMDHGKWFTNTHHEHGYTATGPGHFSIGSGQYPSRVGVLGNS-FYDR-DQKK--VINCV-EDP---KAK-SYSRYNTTGLGDWVKEVYSKS---------KIISIGGKDRTAVMLGG---KKP--DLALY--YN----YY--G--SFISSD-YY-VD--S-LPDW--VNYFN--NNLN--SE-SYKDSMW---VKSLN---------DQVHWFEREMLNLSKLAISEENLG-K-D-M--DPDILFIGFSAMDWMIHDYG---PYSQEIMDACLKLDKYLDDFINYVDQEV--GLENVMFVLTADHGGLPLP--EYLIKK---GE--N-AGRI--Q----KNILKEAL--DWI…
2516399410_Pkol_01118__Uncharacterized_proteins_of_the_AP_superfamily_Pontibacter_kolensis_206081_:_Pkol_chromosome.1	KLVVLLVVDHMRPDLITRFD--------DLY--T-------GG-FRWLIDHGVWFTDAHHEHSYTATGPGHTAISFGQHPGKVGVIGNS-YYDR-NLKK--RVNCV-EDP---EAKSSFSRYNATGIGDWLKQKHPRS---------KVISIGGKDRTACILGG---KNP--DLALY--YN----RA--G--SFITSD-YY-TD--T-LPAW--VHDYN--KRLQ--ST-AYSDSIW---RKSLD---------EEIPWFEREVLDLAKMAVENDSLG-I-D-S--EVDLLAIGFSAMDWMLHDYG---PFSQEAMDACIKLDQYLGEFFDFLEENV--ELDNVLFVLTADHGGLPLP--EYIVEQ---GG--S-GGRI--N----RAHMKEAL--TWI…
2516422191_B154DRAFT_00726__Uncharacterized_proteins_of_the_AP_superfamily_Segetibacter_koreensis_DSM_18137_:_B154DRAFT_scaffold_1.2	KLVVLLVVDHMRPDLLTRFD--------DLY--Q-------GG-FRWLIDHGIWFTNTFHEHSYTATGPGHTAISFGQFPGKVGVLGNS-YYDR-DIKK--RVNCV-EDP---VAK-SFSRYDTFGIGDWLKTKYPDG---------KVISIGGKDRTACILGG---KNP--DIALY--YN----RA--G--SFITSD-YY-VE--N-LPSW--VLDNN--KRLQ--AS-SYGDSLW---QKSLS---------DDIPWFEREVLHLSKMAVENEVLG-Q-D-S--QVDYLAIGFSAMDWIIHDFG---PFSQEAMDACIKLDRYLGKFFEFLDNKV--GLNNILFVLTADHGGLPLP--EYLVAN---GD--K-GGRI--N----REHLDEAL--TWI…
2517711796_Rhps_00263__Uncharacterized_proteins_of_the_AP_superfamily_Rhodonellum_psychrophilum_DSM_17998_(NZ_Draft)_:_Rhps_EFN26G0P.2	KLVIMLVVDQLRPDLLTRFD--------DLY--V-------GG-FRWLIDNGIWFTNTHHEHGYTATGPGHAAIGFGQHPGKIGVIGNS-FYDR-DLKK--KVNCV-EDP---SAK-SFSQYNSKGMGDWLKEKY-PL-------S-KVISIAGKDRSACMAGG---KNP--DLPLY--YN----YH--G--QFISSD-YY-VD--S-LPKW--VKNFN--EELN--IS-SYADSLW---KKSLK---------NDIPWFERIILELAKKAIQQESLG-A-D-L--NPDFLAIGFSAMDWMIHDYG---PYSQEVMDACIKLDKYLNSFIEYVDKIV--GLNNVLFVLTSDHGGLPLP--EYIKKN---GG--Q-AGRI--N----KKHLQEAL--QWI…
2519203408_CApsemu1_01588__Uncharacterized_proteins_of_the_AP_superfamily_Croceibacter_atlanticus_Psemu1.scaffold1_:_CApsemu1_Psemu1_scaffold1.1	----MLVVDQLRPDLLTRFD--------DLY--V-------GG-FRWLIDNGIWFTNTHHEHSYTATGPGHAAIGFGQHPGKIGVIGNS-FYDR-DLKK--KVNCV-EDP---SAK-SFSRYDSKGMGDWLKEKYPQS---------KVISIAGKDRSACMAGG---KNP--DLPLY--YN----YH--G--QFITSD-YY-VD--T-LPEW--VTNFN--EKLN--IE-SYSDSLW---KKSLK---------NDMPWFERIVLELSKKAIVDENLG-K-D-L--NPDLLAIGFSAMDWMIHDYG---PYSQEVMDACIRLDKYLDDFIQHVDNIV--GLNNVLFVLTSDHGGLPLP--EYILKN---GG--Q-AGRI--N----KKHLEEAL--QWI…
2519206146_CASA60_01508__Uncharacterized_proteins_of_the_AP_superfamily_Croceibacter_atlanticus_SA60_:_CASA60_SA60_concat.1	KLVVVLVVDQMRPDLLTRFN--------DLY--K-------GG-FKWLIDNGVWFTNTHHEHSYTATGPGHTAIGYGQHPGKIGVIGNS-FYDR-DLKK--NVNCV-EDP---KAK-STSRYNFQGMGDWLKSTYSNA---------KVISIAGKDRAACLLGG---KNP--DLSIY--YN----KA--G--SFISSD-YY-ID--E-LPKW--LDDFN--KNLN--IE-SYKDSLW---EKSLQ----------NSPWFEREILNLSKQAIEKEKLG-V-D-L--HPDLLLIGFSAMDWMIHDYG---PFSQEVMDACLKLDKYLGDFIDYIGDKV--GLDNVLFVLTADHGGLPLP--EYVNEK---GG--K-AGRI--N----GSHFQEAL--QWI…
2520527078_F824DRAFT_01577__Uncharacterized_proteins_of_the_AP_superfamily_Rhodonellum_psychrophilum_DSM_17998_:_F824DRAFT_scaffold00004.4	KLVVFLVVDQMRPDLLTRFD--------KLY--E-------GG-FRWLMDNGIWYSNTHHEHSYTATGPGHTAIGYGQYPGKIGVIGNS-FYDR-DLRK--KVNCV-EDP---KAKASTSRYNFDGLGDWLKLSNPNS---------KVISIAGKDRAACLLGG---KNP--DLSIY--YN----KA--G--NFVSSD-YY-VD--K-LPNW--TRDFN--SNLN--IE-SYKDSIW---EKSLK----------NHPWFEREILKLSKIAIKEEKLG-Y-D-L--DPDLLFIGFSAMDWMIHDYG---PFSQEIMDACLKLDRYLGDFIDYVDDEV--GLGNVLFVLTADHGGLPLP--EYVIEK---GG--K-GGRI--N----DAHFQEAL--QWV…
2520881737_FF52_18435__Type_I_phosphodiesterase_/_nucleotide_pyrophosphatase_Flavobacterium_sp._F52_:_AKZQ01000037	KLVVFLVVDQMRPDLLTRFD--------NLY--D-------GG-FKWLMNKGIWYSNTHHEHSYTATGPGHSAIGYGQYPGKIGVIGNS-FYDR-DLGR--NVNCV-EDP---IAK-STSRYDFNGLGDWLKSSNPNS---------KVISIAGKDRAACLLGA---KKP--DISIY--YN----HA--G--SFISSD-YY-VD--K-PPTW--LTDFN--KSLN--IE-SYKDSLW---EKTLG----------NHPWFEREILNLSLNAIAEESLG-N-D-L--DPDLLFIGFSAMDWIIHDYG---PFSQEVMDACLKLDRYLGVFINRVDDIV--GLENVLFVLTADHGGLPLP--EYVVEQ---GG--T-GGRI--N----DSHFKEAL--QWI…
2522515333_H148DRAFT2193__Predicted_pyrophosphatase_or_phosphodiesterase_AlkP_superfamily_Salinimicrobium_terrae_DSM_17865_:_H148DRAFT_scaffold00005.5	KLVVFLVVDQMRPDLLTRFD--------KLY--K-------GG-FKWLMSKGIWYSNTHHEHSYTATGPGHSAIGYGQYPGKIGVIGNS-FYDR-DLGR--NVNCV-EDR---VAKKSTSRYDFNGLGDWLKSSNPNS---------KVISIAGKDRAACLLGA---KKP--DISVY--YN----YS--G--SFISSD-YY-VD--K-PPTW--LTDFN--KSLN--IE-SYKDSLW---EKTLE----------NHPWFEREILNLSLDAISGEGLG-N-D-L--DPDLLFIGFSAMDWIIHDYG---PFSQEVMDACLKLDKYLGTFINRLDAIV--GLDNVLFVLTADHGGLPLP--EYVVEK--GGI----GGRI--N----DSHFKEAL--QWV…
2522547937_H144DRAFT_0336__Predicted_pyrophosphatase_or_phosphodiesterase_AlkP_superfamily_Dyadobacter_beijingensis_DSM_21582_:_H144DRAFT_scaffold00001.1	KLVIFFVVDQMRPDLLTRFD--------KIY--S-------GG-LKWLIDNGIWYTDTHHEHSYTATGPGHTAIGYGQHPGKLGVIGNS-FYDR-ELGK--TVNCV-EDP---NAKASSSRYDADGLGDWLKSKY---------PSSKVISIAGKDRAACLLGG---RNP--DQAIY--YN----KS--G--AFISSD-YY-VD--E-LPKW--ASDFN--QEFK--KR-PYQDSLW---FRSLD---------EQLPWFEREILELSKDAVAEEMLG-A-D-D--NPDFLFISFSAMDWMIHSYG---PYSQEVMDACIKLDRYIGNFIEFLDRSI--GLENILFTLTADHGGLPLP--EFLSFQ---GK--K-GGRI--N----KKHMQEAL--TWI…
2522547938_H144DRAFT_0337__Type_I_phosphodiesterase_/_nucleotide_pyrophosphatase_Dyadobacter_beijingensis_DSM_21582_:_H144DRAFT_scaffold00001.1	SLVVLIVVDQMRPDLLTRYD--------ELY--T-------GG-FRWLMDNGIWFKDTHHEHGYTATGPGHAAIGFGQYPGKVGVIGNS-FYDR-ILKK--KVNCV-EDP---NAISSSSRYDTQGLGDWIKLKNSNS---------KVLSIGGKDRAACFLGG---KNP--DQAIY--YN----KA--G--AFISSN-YY-VN--E-LPQW--ATKFN--QKFK--TK-KYGDSLW---QKSLH---------DDLPWFEREILELSKDAIISESLG-L-D-N--APDLLAIGFSAMDWIIHSYG---PYSQETMDACIKLDQYLGKFIEFLDVQV--GLDNIFFTLTADHGGLPLP--EYLIGK---GE--K-GGRI--N----KKHMQEAL--RWI…
2522915051_H983DRAFT_00580__Uncharacterized_proteins_of_the_AP_superfamily_Flavobacterium_sp._URHB0058_:_H983DRAFT_scaffold00001.1	KLVVLLVVDQMRPDLLTRFD--------DLY--R-------GG-FRWLIDHGVWFTDTHHEHSYTATGPGHTTIGFGQYPGNVGVIGNS-FYDR-ALKK--NVNCV-EDP---NAKSSSSRYETEGLGDWLKLNY---------PSSKVISVGGKDRAACLLGG---KNP--DQAIY--YN----GA--G--TFISSD-YY-VD--Q-LPKW--AIDFN--QKLQ--TR-SYGDSLW---QRSLD---------ENLPWFEREILELAKNAVKGDSLG-S-R-D--VPDLLAIGFSAMDWILHSYG---PHSQEAMDACIKLDRYLGNFIDFLDAQV--GLEHVLFALTADHGGLPLP--EFLIKN---GE--E-GGRI--N----KKHMNEAL--TWV…
2523225704_G504DRAFT_0313__Uncharacterized_proteins_of_the_AP_superfamily_Eudoraea_adriatica_DSM_19308_:_G504DRAFT_scaffold00001.1	TLVVLLVVDQMRPDLLTRFD--------DLY--K-------GG-FRWLIDHGIWFTNTHHEHSYTATGPGHTAIGFGQYPGKVGVIGNS-FYDR-SLKK--NVNCV-EDP---KAK-SASRYDAKGLGDWIKLKH---------PRSKVVSIGGKDRAACLLGG---KNP--DQAIY--YN----QL--G--EFISSD-YY-VD--E-LPTW--AIKFN--EELK--TR-SYEDSLW---KKSLH---------DALPWFEREILQLTKYAVSEESLG-L-D-S--APDLLSIGLSAMDWIIHSYG---PHSQEAMDACIKLDDYLGNFIEFLDDKI--GLDNVLFALTADHGGLPLP--EYLKEK---GQ--T-AGRI--N----NENMKEAL--SWI…
2523227389_G504DRAFT_2000__Uncharacterized_proteins_of_the_AP_superfamily_Eudoraea_adriatica_DSM_19308_:_G504DRAFT_scaffold00003.3	TLVVLFVVDQMRPDLLTRFD--------DLY--R-------GG-FRWLIDHGIWFTNTHHEHSYTATGPGHTAIGFGQYPGKVGVIGNS-YYDR-SLKK--NVNCV-EDP---NAK-SASRYDAKGLGDWIKLKY---------PRSKVVSIGGKDRAACLLGG---KNP--DQAIY--YN----QL--G--EFISSD-YY-VD--E-LPLW--AIKFN--EELK--TR-SYEDSLW---QKSLH---------DALPWFEREILQLTKYAVLEESLG-L-D-T--APDLLSIGLSAMDWIIHSYG---PHSQEAMDACIKLDDYLGNFIEFLDDKI--GLDNVLFALTADHGGLPLP--EYLKEK---GQ--K-AGRI--N----NENMNEAL--SWI…
2523279547_G460DRAFT_2159__Predicted_pyrophosphatase_or_phosphodiesterase_AlkP_superfamily_Algoriphagus_vanfongensis_DSM_17529_:_G460DRAFT_scaffold00003.3	RLVVLLVVDQMRPDLLTRFD--------DLY--K-------GG-FRWLMDNGIWFTDAHHEHSYTATGPGHTAIGFGQYPGKLGVIGNS-FYDR-NLKK--NVNCV-EDP---KAK-SAVRIDANGLGDWIKQTH---------PSSRIISIGGKDRAACLLGG---KNP--DKAIY--YN----NF--G--EFVSSD-YY-VN--Q-LPSW--ATKLN--NELK--TR-SYGDSLW---RRSLD---------EFLPWFEREVLLLSSYAVLDDSLG-L-D-E--VPDFLAIGLSAMDWIIHSYG---PFSQEAMDACIKLDTYLGNFIEFLDDHV--GLDNVLFALTADHGGLPLP--EYLVAK---GQ--K-AGRI--N----IDHFEEAL--TWI…
2523297089_G466DRAFT_00899__Type_I_phosphodiesterase_/_nucleotide_pyrophosphatase_Arenibacter_certesii_DSM_19833_:_G466DRAFT_scaffold00004.4	TLIVLLVVDQMRPDLLTRYD--------NLY--K-------GG-FRWLIDNGIWFTDTHHEHSYTATGPGHTAIGFGQYPGKVGVIGNS-FYDR-NLKK--NVNCV-EDP---KAK-SAGRIDANGLGDWIKLTH---------PSSRIISIGGKDRAACLLGG---KNP--DQAIY--YN----NL--G--EFISSD-YY-TN--Q-LPSW--ATKFN--HEFK--TR-SYGDSLW---QRSLD---------ESLPWFEREVLLLSKYAVLDDSLG-L-D-T--APDLLSIGFSAMDWIIHSYG---PFSQEAMDACIKLDTYLRDFIEFLDDHV--GLENVLFALTADHGGLPLP--EYLVDQ---GQ--K-AGRI--N----NDHFEEAL--TWI…
2523297635_G466DRAFT_01445__Predicted_pyrophosphatase_or_phosphodiesterase_AlkP_superfamily_Arenibacter_certesii_DSM_19833_:_G466DRAFT_scaffold00008.8	RLIVLLVVDQMRPDLLTRFD--------DLY--R-------GG-FRWLMDNGIWFTDTHHEHSYTATGPGHTAIGFGQYPGNVGVIGNS-FYDR-NLKK--NVNCV-EDP---KAK-SSIRIDAKGLGDWIKQTN---------PSSKIISIGGKDRAACLLGG---KNP--DQAIY--YN----NL--G--EFVSSD-YY-VN--Q-LPSW--ATKFN--YELK--TR-SYGDSLW---RRSLD---------EFIPWFEREVLLLSKYAVLDDSLG-L-D-D--APDFLSIGLSAMDWIIHSYG---PFSQEAMDACIKLDTYLGDFIEFLDDHV--GLENVLFALTADHGGLPLP--EYLLAM---GE--K-AGRI--N----NDHFEEAL--TWI…
2523447212_G525DRAFT_03594__Type_I_phosphodiesterase_/_nucleotide_pyrophosphatase_Gelidibacter_mesophilus_DSM_14095_:_G525DRAFT_scaffold00016.16	RLIVLLVVDQMRPDLLTRFD--------DLY--R-------GG-FRWLMDNGIWFTDAHHEHSYTATGPGHTAIGFGQYPGKVGVIGNS-FYDR-NLKK--NVNCV-EDP---KAK-SSVRIDANGLGDWIKLAH---------PSSRIISIGGKDRAACLLGG---KNP--DQAIY--YN----NL--G--EFVSSD-YY-VN--Q-LPSW--VTKFN--YELK--TR-SYGDSLW---RRSLD---------EFLPWFEREVLLLSKYAVLDDSLG-L-D-E--APDFLSIGLSAMDWIIHSYG---PFSQEVMDACIKLDTYLGEFIEFLDDHV--GLENVLFTLTADHGGLPLP--EYLLAK---GQ--K-AGRI--N----NDHFEEAL--TWI…
2523453358_G551DRAFT_02802__Predicted_pyrophosphatase_or_phosphodiesterase_AlkP_superfamily_Mesonia_mobilis_DSM_19841_:_G551DRAFT_scaffold00013.13	KLVITLVVDQMRPDLLTRFD--------NLY--T-------GG-FRWLMDHGIWFTNTHHEHSYTVTGPGHIAIGFGQYPGKMGVLGNS-WYDR-NLKK--NVNCV-EDP---NAKSSLAGYDTKGLGDWLKTEY---------TSSKVVSIGGKDRTACILGG---KQP--NLPLY--YN----RA--G--SFISSD-YY-VN--E-LPEW--VTMFN--QNLK--AD-SYKDSIW---VKSLS---------DKLPWFEREVLNLAKEAINGEALG-K-G-E--HPDLLFIGFSAMDWMTHDYG---PHSQEVMDACIKLDRYLGKFMEFVDQNL--GLENVMFVLTADHGGLPLP--EYLVAK---GE--P-GGRI--N----HEHLAEAF--EWI…
2523456196_G459DRAFT_02600__Type_I_phosphodiesterase_/_nucleotide_pyrophosphatase_Algoriphagus_terrigena_DSM_22685_:_G459DRAFT_scaffold00009.9	KLVITLVVDQMRPDLLTRFD--------NLY--T-------GG-FRWLMDHGIWFTNTHHEHSYTATGPGHTAIGFGQYPGKIGMLGNS-WYDR-NLKK--NVNCV-EDP---NAK-SFARYNTFGLGDWLKTEY---------PSSKVISIGGKDRAACLLGG---KQP--NLPLY--YN----RA--G--KFISSD-HY-VD--E-LPDW--ATLFN--QNLK--AG-SYKDSVW---VKSLS---------DNLPWFEREVLNLAKEAINGEALG-K-G-D--HPDLLFIGFSAMDWMIHDYG---PHSQEVMDACIKLDRYMGNFMEFVDKTL--GLENVMFVLTADHGGLPLP--EYLVEK---GG--S-GGRI--N----QKHLAEAI--EWI…
2523668771_H608DRAFT_02963__Type_I_phosphodiesterase_/_nucleotide_pyrophosphatase_Terrimonas_ferruginea_DSM_30193_:_H608DRAFT_scaffold00012.12	KLVITLVVDQMRPDLLTRFD--------NLY--T-------GG-FRWLMDHGIRFTNTHHEHSYTVTATGHTAIGFGQYPGKVGVIGNS-YYDR-DLKK--NVNCI-EDP---NAK-SFVQYDTKGLGDWLKTEYSNS---------KVISIGGKDRAACILGG---KKP--NLPLY--YN----QA--G--SFISSD-HY-VD--E-LPDW--VTKFN--QNLK--AG-LYKDSVW---DKSLS---------DNLPWFEREVLNLAKEAIRGESLG-A-D-Q--EPDCLFIGLSAMDWMIHDYG---PHSQEVMDACIKLDRYLGNFIEFVDKTL--GIENVMFVLTADHGGLPLP--EYFVEK---GG--S-GGRI--N----KKHLAEAI--EWI…
2523670694_H518DRAFT_00828__Type_I_phosphodiesterase_/_nucleotide_pyrophosphatase_Tenacibaculum_ovolyticum_DSM_18103_:_H518DRAFT_scaffold00001.1	KLVITLVVDQMRPDLLTRFD--------DLY--T-------GG-FRWLMDHGTWFTNTHHDHSYTATGPGHFAIGSGQYPGRVGVLGNS-FYDR-DLKK--NVYCV-EDP---VAKASYSRYNTTGLGDWVKTTYPNS---------KVISLAGKDRTAVFMGG---NKP--DLPIY--YN----KA--G--QFISSD-YY-VD--K-LPEW--VNEFN--KNLH--AE-SYKDSLW---TKSLD---------DELPWFERELLNLAKKAIVHEELG-K-D-S--DPDLLFLGFSAMDWMIHDYG---PHSQEIMDAFIKLDKWLGNFIEFVDETV--GLENVQFVLTADHGGLPLP--EYVIEN---GG--T-GGRI--N----KKHLKEAF--EWI…
2523743651_H561DRAFT_00698__Uncharacterized_proteins_of_the_AP_superfamily_Chryseobacterium_gregarium_DSM_19109_:_H561DRAFT_scaffold00002.2	KLVITLVVDQMRPDLLTRFD--------DLY--T-------GG-FRWLMDHGIWFTDTHHEHSYTATGPGHFAIGSGQYPGRVGVIGNS-FYDR-DLQK--KVNCV-EDP---NAR-SYSRYNTTGLGDWVKSSFSNS---------KVISIGGKDRTAVLLGG---QKP--DLALY--FN----YA--G--RFISSD-YY-VE--S-LPDW--ANQFN--TSLN--AE-AYKDSLW---TKSLP---------DDVPWFEREILNLAKEAVVNENLG-V-D-S--SPDLLFIGFSAMDWMIHDYG---PFSQEIMDAFIKLDKYLGNFIEFLDKSV--GLNNVQFVLTGDHGGLPLP--EYVIEQ--GGI----AGRI--N----RDYLKEAF--EWI…
2523752655_H603DRAFT_03279__Uncharacterized_proteins_of_the_AP_superfamily_Flavobacterium_frigidarium_DSM_17623_:_H603DRAFT_scaffold00022.22	KLVITLVVDQMRPDLLTRFD--------DLY--T-------GG-FRWLMDHGIWFTDSHHEHSYTATGPGHFAIGSGQYPGRVGVIGNS-FYDR-DLQK--HVNCV-EDP---NAR-SYSRYNTTGLGDWVKSSFSNS---------KVISIGGKDRTAVLLGG---QKP--DLALY--FN----YA--G--RFISSD-YY-VD--S-LPDW--ANQFN--TSLN--AE-TYKDSLW---TKSLS---------DDVPWFEREILNLAKEAVVNENLG-V-D-S--SPDLLFIGFSAMDWMTHDYG---PFSQEIMDAYIKLDKYLGNFIEFIDNSV--GLNNVQFVLTGDHGGLPLP--EYVIEQ--GGI----AGRI--N----REHLKEAF--EWI…
2523762389_G458DRAFT_03556__Type_I_phosphodiesterase_/_nucleotide_pyrophosphatase_Algoriphagus_mannitolivorans_DSM_15301_:_G458DRAFT_scaffold00014.14	KLVITLVVDQLRPDLLTRFD--------DLY--S-------GG-FRWFMDHGLWFTNTHHEHSYTATGPGHFSIGTGQYPGKVGIIGNS-FYDR-VLEK--QVNCV-EDP---NALASFSRYETTGLGDWLKVSFPKS---------KVISIGGKDRTAVLMGG---RKP--DLALY--FN----YA--G--KFITSN-YY-ID--Q-IPDW--VNNFN--NSLN--AE-SYKDSIW---TKSLN---------NDIPWFEREILKLSHLAIEKENLG-I-D-D--NPDLLFIGFSAMDWMIHDFG---PFSQEIMDACIKLDKWLGNFIEDVNETV--GLENVLFVLTADHGGLPLP--EYLREK---NE--T-AGRI--N----RKHLNEAF--NWI…
2523833725_H510DRAFT_02485__Type_I_phosphodiesterase_/_nucleotide_pyrophosphatase_Pedobacter_glucosidilyticus_DSM_23534_:_H510DRAFT_scaffold00017.17	KLVITLVVDQMRPDLLTRFN--------KIY--S-------GG-FRWLMDHGIWFTNTHHEHSYTATGPGHFSIGTGQYPGKVGLVGNS-FYDR-ELGK--NVNCV-EDP---NAMDSFARYETTGLGDWVKDTY---------DGSKVISIGGKDRSAVLMGG---RQP--DLAIY--YN----YQ--G--SFISSD-YY-VD--E-LPDW--VSEFN--NKLN--AE-SYKDSIW---EKSLS---------DDIPWFEREILKLAQSAIVEEELG-L-D-A--NPDLLFISFSAMDWMIHDFG---PFSQEIMDACIKLDKWLGNFINMVDNSV--GLENVLFVLTADHGGLPLP--EYLNDN---GQ--K-SGRI--N----KENLQEAH--EWI…
2523837855_H600DRAFT_03088__Uncharacterized_proteins_of_the_AP_superfamily_Flavobacterium_denitrificans_DSM_15936_:_H600DRAFT_scaffold00006.6	KLVITLVVDQMRPDLLTRFD--------DIY--T-------GG-FRWLMDHGIWFTNTHHEHSYTATGPGHFSIGTGQYPGKVGLIGNS-FYDR-DLGK--NVNCV-EDP---NAT-SFRRYETTGLGDWVKETY---------EGSKVIAIGGKDRSAVLMGG---RQP--DLALY--YN----YA--G--SFISSD-YY-VD--Q-LPSW--VVDFN--NQLN--AE-LYKDSIW---TKSLS---------DDIPWFEREILRLAQSAIVEEELG-L-D-A--NPDLLFIGFSAMDWMIHNFG---PFSQEIMDACIKLDKWLGNFIKMVDQSV--GLENVLFVLTADHGGLPLP--EYLQEK---NQ--K-AGRI--N----KEHMQEAD--EWI…
2523920850_G507DRAFT_00383__Type_I_phosphodiesterase_/_nucleotide_pyrophosphatase_Flavobacterium_gelidilacus_DSM_15343_:_G507DRAFT_scaffold00001.1	KLVVLFVVDHMRPDMITRFD--------EIF--K-------GG-IRWLIDNGVVFTNSFHEHGYTATGPGHFAIATGKYPGPAGVLGNS-FYDR-NTNK--KVNCV-QDD---KAI-SYVRYHERAIGDWLKIKNSKS---------KVYSIAGKDRSAVLLGG---INP--DLAIY--YN----YN--D--RFITSD-YY-RP--D-APDW--LNDFN--DKLR--LD-NYSDSLW---RKSLS---------DEIPWFERIILDLAIDIVEEDSLG-F-D-K--DPDLLCISFSAMDWIIHDYG---PFSQEVMDALIKLDDYIGQFLVKIDAEI--GLENIEFILTSDHGGLALP--EYRKEL---NL--P-SGRV--N----KDELNEAL--EWI…
2523952605_H599DRAFT_00963__Type_I_phosphodiesterase_/_nucleotide_pyrophosphatase_Flavobacterium_daejeonense_DSM_17708_:_H599DRAFT_scaffold00004.4	KLVVLMVADQLRPDLLSRFD--------DLY--K-------GG-FRWLIDNGVSFTNVHHEHSYTATGPGHYVIGTGQYPGPGGVLGNS-FYDR-VLKK--QVNCV-EDP---VAK-SYARYSIKGIGDWMKSAD-SL-------S-KVYSIGGKGRSAVFLGG---KHP--DLVLY--YN----YH--D--SFISSD-YY-VE--S-APSW--LNAFN--QALN--MQ-IYRDSLW---TRSFP---------DSVPWFENLILNLAGSVLIEESLG-Q-D-H--HVDLLSISFSAMDWIIHYFG---PFSQEVMDASIKLDEYLGDFISDLDRSI--GLEHIEFILTADHGGLPLP--EYERSQ---GR--K-SGRI--D----RDELNEAF--EWI…
2523992059_G457DRAFT_00187__Type_I_phosphodiesterase_/_nucleotide_pyrophosphatase_Algoriphagus_marincola_DSM_16067_:_G457DRAFT_scaffold00001.1	KLVILLVADQMRPDLLSRYD--------NLY--T-------GG-FRWLIDHGVNFTNTHHEHSHTLTGPGFFVIGTGKYPGSEGVMGNS-FYDR-HLGK--TVNCV-EDP---KAQ-SFVRYESTGIGDWMKAAD-PL-------S-KVYSIAGKDRSAVLLGG---KNP--DLILY--YN----YR--G--QFITSD-YY-IE--K-APSW--LENFN--HSQN--IS-SYRDSLW---RKSLA---------DSLPWFERIILKLGRTIIREEALG-L-D-A--HPDLLCLSFSAMDWMIHEYG---PYSQEVMDACIKLDTYLGDFISELDQSI--GLEHIEFVLTADHGGLPLP--EYQQEK---GI--H-AGRI--N----RDELIEAF--EWI…
2524004414_H562DRAFT_0143__Type_I_phosphodiesterase_/_nucleotide_pyrophosphatase_Chryseobacterium_palustre_DSM_21579_:_H562DRAFT_scaffold00013.13	KLVVLLVADQVRPDLLTRYD--------KLY--T-------GG-FRWLIDHGISFTNTHHEHSNTLTGPGFFVIGTGRYPNSEGIWGNK-FYDR-ILGK--TVNCV-EDA---EAK-SYSRYFSPGIGDWLKNAD-SL-------S-KVYSIAGKDRSAVLLGG---KNP--NLVLY--YN----YR--G--QFITSD-YY-VN--K-APDW--LENFN--HSQN--IS-SYRDSLW---RKSLD---------DSLPWFERIILNLGRTIIREEALG-L-D-A--HSDLICISFSAMDWMIHEYG---PYSQEVMDACLKLDAYLGDFINELDKSI--GLEHIEFVLTADHGGLPLP--EYQLEN---EI--H-AGRI--N----RSELNEAF--EWI…
2524101384_H527DRAFT_01541__Predicted_pyrophosphatase_or_phosphodiesterase_AlkP_superfamily_Aquimarina_muelleri_DSM_19832_:_H527DRAFT_scaffold00009.9	RLVVFFVVDQLPGELMQRIE--------SEF--T-------GG-FKWLLDHGVDFRNAHQEHANTVTATGYFVLGSGRYPGSAGVLGNS-WYVR-ELGR--SMNCV-EDT---IAS-SYRQTNATAIGDWIKENDIRS---------KVFSVGGKDRAAVFLGG---KNA--DLAIY--YD----YE--G--SFMTSD-YY-TK--A-LPEW--LVEYN--EQLN--FA-AYRDSVW---SHMAE---------QEFPWFDKTVLELATVMMEKEELG-Q-D-E--STDLLGVGISMADWIGHDHG---PHSHEVLDYFLRLDKYLMTFIQRIDELV--GLKNTVFVLSADHGVGPLP--EYLRSI---GI--D-SERM--D----R---NDFK--KRV…
2524209675_G564DRAFT_02186__Predicted_pyrophosphatase_or_phosphodiesterase_AlkP_superfamily_Salinimicrobium_xinjiangense_DSM_19287_:_G564DRAFT_scaffold00012.12	KLVVMIAVDMFPAEILQRIE--------PHL--K-------GG-LKWLLNHGVWYKNAHQEHANTVTGTGHFSIGSGRYPGPSGVLGNS-WYVR-SLGK--SVNCV-EDS---IAK-SYRQIESNTVSDWAKSKHPDS---------KVYTMAAKDRAAILLGG---ENA--NLAIY--YN----YN--G--TFITSD-YY-ME--K-LPGW--LDDFN--QSLN--IY-AYRDSVW---NHSRK---------MELPWFDRIVMKIAESAIINEELG-K-D-E--IVDFLGIGFSTADWIGHNHG---PNSHEVLDYFFRFDAYLMNFIKTLDDLV--GLEDVFFVLSSDHGVIPLP--EHLSSN---GI--E-SERL--D----HDGFNSRI--KRI…
2524434906_H574DRAFT_02258__Uncharacterized_proteins_of_the_AP_superfamily_Mesoflavibacter_zeaxanthinifaciens_DSM_18436_:_H574DRAFT_scaffold00008.8	KLIVQLVIDQLRGDFISRYQ--------THF-DA-------QG-FNYLITHGISFDNARHPHANTVTCTGHATIATGSYPAYHGIIANR-WYDR-QKKA--LTYCV-ADH---KFA-SPRYLAVSTFSDELVLAQ---------KG-RAFAVSLKDRAAITLAG---HAG--K-ALW--FD-K--LN--G--GFVSST-FY-YH--T-YPQW--VDNWN--MHHL--HM-PYLH--W---TLSLP---------ISNPDADEITANFAIDLLAHEHLG-Q-QKN--QTDYLAISFSTVDAIGHQFG---PNSLEAEDNLRRLDKTIARLLRAINQQV--GLDNTLIILTADHGIKDSH--LYLAQH---HM--PQAPSL--D----I---AQLT--TKS…
2525216820_G498DRAFT_01023__Uncharacterized_proteins_of_the_AP_superfamily_Flavobacterium_suncheonense_DSM_17707_:_G498DRAFT_scaffold00003.3	DLVLQITVDMLKGEMPFRQY--------PHL--D-------GG-IRYLLDNGVAYRNAHFQHSTTFTAVGHAVIATGAAAAQHGLAGND-WADR-RSGE--RIYCV-ADP---GAR-SPRNLTASTFGDEIVLSS-GE------KS-RVFSVSVKDRGAIIPGG---RLG---KAFW--YD-S--SS--G--RFFSSD-WY-YD--A-MPEW--VTRFN--DSAD--RE-RYRGKAW---TLQDS---------PETPAGDELTLDFVRALIDSQAVG-Q-R-G--QTDVLAVSFSALDYVGHAFG---TFSLEYEDQVRQVDRIIGELLDLIDERI--GLNRTLVVLTGDHGADDIP--EYQSRR---GL--D-AGRH--Y----P---AEFT--RRA…
2525255442_G563DRAFT_03959__Uncharacterized_proteins_of_the_AP_superfamily_Runella_zeae_DSM_19591_:_G563DRAFT_scaffold00016.16	KLVLQITVDQLRGDTMTRFG--------DRF-VK-------GG-FRHLLENGVHFSNTHYDHANTETAPGHATLATGANPSRHGIVAND-WINA-TTGA--FVYNT-EDD---RHHHSPRNLLSTTIGDELVLHS-GS------RS-RAFAVSPKDRGAILPGG---HFG---KAFW--YS-K--RS--G--TFVTSS-YY-YD--D-YPEW--AAQWN--ESKP--TA-RYQNQSW---SLLNP---------IESPMADELALEFAKVMFEAEAIA-A-G-D--STDYLQISFSSCDYAGHFFG---ASSLEYEDAVLRVDALLADLFAFIDEKV--GLDKTVIALCADHGGPESP--EYMQSL---GF--D-AGRF--P----L---DLFKINNPF…
2525548756_G529DRAFT_1041__Uncharacterized_proteins_of_the_AP_superfamily_Gramella_portivictoriae_DSM_23547_:_G529DRAFT_scaffold00002.2	DLVLQITVDGLRADLIERYK--------HNF-GD-------GG-FRYLMDDGTYYTNANYQHGNTETIVGHVSLATGAPPSVHGMVGNV-WYDR-SEER--LVYNV-EDG---NYEVSPEPILATTFGDELMISN-SG------KS-KVFGVSVKDRGAISLAG---HSG---KAFW--FS-K--AQ--S--EFVTSN-YY-YD--E-YPDW--VSRWN--EKAI--AS-QYSKQSW---ELSLP---------REKPAGDEITENFASTLLMQEKLG-Q-G-D--ATDYLSVSFSSNDYVIHLYG---PESLETEDNLIRLDRTIAKLLKTVDNQV--GLKNTLIVLSADHGVPESS--PAANAL---GF--QQAQYF--N--------KDTLLSQGV…
2525574211_G530DRAFT_1022__Uncharacterized_proteins_of_the_AP_superfamily_Gramella_echinicola_DSM_19838_:_G530DRAFT_scaffold00002.2	RLILQITIDQLRGDMPASII--------DRF-GP-------GG-FRYLYENGVVYENAHHRHANTETVVGHATLATGADPADHGLIGNV-WFDR-ELGR--LVYNI-EDS---RYA-SPANLLTTTFSDELTLST-NG------KA-KIFGVSVKDRGAVTMAG---HAG---KAFW--FS-K--TS--G--GFVSST-YY-YD--A-YPSW--VDAWN--KKGF--AQ-AYANTNW---DLMHD---------KSTPAGDELTHKFAQELIIQERLG-Q-D-E--ITDYLSISFSSTDYVGHVFG---PSSLELEDNLLRVDKILSELFEFVDKHI--GLENTLIVLSSDHGAAEVP--GRLNGF---GI---EAQYF--N----P---DSLE-KQQV…
2526364448_CA2559_01548__Uncharacterized_proteins_of_the_AP_superfamily_Croceibacter_atlanticus_HTCC2559_(Re-annotation_of_existing_genome_that_was_not_originally_submitted_by_me)_:_CA2559_HTCC2559.1	KLILQITVDQLRGDMPTAYL--------DKM-GK-------GG-FRYLLNEGVVYKDAHHNHANTETIVGHATLATGALPSVHGMIGNV-WFDD-KLQR--LVYNV-EDA---NYP-SPNNIQVSTFSDELKIAS-NG------KA-KVFGVSVKDRGAISMAG---HMG---KAFW--FS-K--KS--G--EFVTSE-YY-YD--K-YPEW--VSNWN--DAKP--TK-KYHQKTW---QLSQP---------QGKPAGDELTLDFAKAVVTNEQLG-Q-D-E--VTDYLSVSFSSTDYVSHIFG---PSSLEAEDNMLRLDRTLAKLFTFIDKKV--GLENTLIVLAADHGAAEVP--AYLSSL---GM---KTDVV--A----P---KEWD-KAPS…
2532713790_C900_03939__Type_I_phosphodiesterase_/_nucleotide_pyrophosphatase_Fulvivirga_imtechensis_AK7_:_AMZN01000055	RLILQITVDQLRGDLLDRYQ--------RHL-SR-------GG-FQYLLDHGIHFRNAHHNHANTETIVGHTTLATGAHPAVHGLIGNL-WFDR-EQGV--VVYNI-EDA---RYPASPAAIAVSTFSDELTLKT-AG------QA-KVFAVSVKDRGAVSMAG---HSG---KAFW--FS-K--AT--G--EFVSSR-FY-YD--A-YPDW--VTAFN--RALP--TR-RYHNGQW---KPSAA---------LEQPAGDEMTLDFATQIISHEQLG-V-D-A--IPDYLSVSFSSTDYVGHLFG---PSSLEAEDNFLRLDRTLAKLLSFVDRKV--GLKHTLIVLSADHGGAEAP--GTLQAQ---GF--D-VDYV--N----P---EEWDKHAAI…
2540526311_KQS_05620_pafA_Type_I_phosphodiesterase_/_nucleotide_pyrophosphatase_Flavobacterium_indicum_GPTSA100-9_:_HE774682	KLILQITVDQLRGDLPTRYY--------DRL-GE-------GG-FRYLWESGVVYPNAHHGHANTETIVGHATLATGAHPAVHGMVGNL-WFDR-ETGF--TTYNV-EDS---RYR-SPAAMLVTTFADELRSNT-GG------EA-KAIGISVKDRGAISMAG---HSG---TAYW--FS-K--SG--G--EFVTSN-YY-RD--Q-YPAW--VTQWN--DKQL--VK-RYAGQQW---QLLHE---------QDSPAGDELVLDFAKAALVEEQLG-T-D-S--ITDYLSISFSSTDYVGHVFG---PSSLESEDNILRLDRTLEALFAFVDKQV--GLDNTLIVLSADHGGPDAP--GYLNSL---GI--P-AGYV--D----P---GSWDKAAAL…
2540715551_DDD_0273__Type_I_phosphodiesterase_/_nucleotide_pyrophosphatase_Donghaeana_dokdonensis_DSW-6_:_CP001397	KLILQITVDQLRGDLPTRYY--------DRL-GE-------GG-FKYLWEKGIVYKDAHHSHANTETIVGHATLATGAYPSVHGMVGNL-WFDR-ARKR--TVYNI-EDA---NYH-SPNAILTTTFSDELRAYS-NG------RS-KVFGVSVKDRGAVSLAG---HAG---KAFW--FS-K--TT--G--DFVTSS-YY-YD--Q-YPEW--VEDWN--AKNL--AQ-QYAQQHW---ELLKP---------RDTPAGDDLTLDFAKTLLLEEKLG-K-G-A--VTDYLAVSFSSTDYVGHIFG---PSSLEAEDNILRLDRSLAALFKLIDEEV--GLKNTLIVLSSDHGGPDTP--GYLQMH---NI--P-AGYV--D----P---SLWEQDAAI…
2545498029_ADIARSV_4278__Type_I_phosphodiesterase_/_nucleotide_pyrophosphatase_Arcticibacter_svalbardensis_MN12-7_:_AQPN01000147	RLVLQITVDQLRGDLPRRYY--------ERL-GE-------GG-FRYLLDEGLVYINAHHAHANTETVVGHATLATGADPARHGMIGNV-WFDR-QEGA--VVYGV-EDP---RYP-SPAAILVSTFGDELNLSL-GG------RS-KIFGVSVKDRGAITLAG---HTG---KAFW--FS-K--KS--G--QFVTSQ-FY-YD--S-YPQW--VQDWN--AKDL--TA-DYAGTAW---HLLND---------QSTPAGDEITLDFAKTLVENEQLG-Q-D-N--DTDFLAVSFSSTDYVGHIFG---PSSLESEDNILRLDRTLAQLFQFIDEKV--GLERTLIVLSADHGGPEAP--GYLREL---GF---EASYI--K----P---QEVE-RVAA…
2548890853_GCKDRAFT_02412__Uncharacterized_proteins_of_the_AP_superfamily_Mesoflavibacter_zeaxanthinifaciens_S86_:_GCKDRAFT_AFOE01000042_1.42	RLVLQITADQLRGDLPRRYY--------ERL-GE-------GG-FRYLLDEGLVYINAHHAHANTETVVGHATLATGADPARHGMIGNV-WFDR-QEGT--AVYGV-EDS---RYPGSPAAILVSTFSDELNLNL-GG------RS-KIFGVSVKDRGAITLAG---HTG---KAFW--FS-K--KN--G--QFVTSQ-FY-YD--S-YPQW--VQDWN--AKDL--AA-DYAGTAW---HLLND---------QSTPAGDEITLDFAKTLFENEQLG-Q-D-N--DTDFLAVSFSSTDYVGHIFG---PSSLESEDNILRLDRTLAQLFQFIDEKV--GLEHTLIVLSADHGGPEAP--GYLREL---GF---EASYI--S----P---QEVE-RVAA…
2550648445_NoneDRAFT_03822__Uncharacterized_proteins_of_the_AP_superfamily_Pedobacter_agri_PB92_:_NoneDRAFT_AJLG01000139_1.139	KLVLQITVDQLRGDFPTRFL--------DKM-PE-------GG-FRWLLDNGVVYKNAHHSHANTETIVGHATLATGAHPSVHGMIGNV-WFDR-QSGD--LTYNI-EDP---RYNASPSAILSSTFSDELAIQT-AG------KA-KIFGVSVKDRGAVSMAG---HAG---KAYW--FS-K--SV--G--EFVSSN-FY-ME--K-YPEW--VDKWN--AEKH--PN-RYGGAAW---ELMHE---------QSTPAGDELTLDFAKALVENEAIG-Q-D-E--ITDYLSISFSATDYVGHFFG---ASSLEAESNLLHLDRTLASLLSFIDEKV--GLDNTIIAFSADHGGPEVP--ADLNQY---GF---EANYV--Q----P---EKWE-KGAG…
2550726301_BGIMDRAFT_03722__Uncharacterized_proteins_of_the_AP_superfamily_Zavarzinella_formosa_DSM_19928_:_BGIMDRAFT_AIAB01000155_1.155	KLVLQITVDQLRGDQLTRFV--------DQM-PA-------GG-FRYFLNEGIVYANAHHPHANTETIVGHATLATGTTPSVHGMVGNV-WFDR-ESGR--TTYNI-EDA---NYADSPRAMLSSTFSDELAVRS-AG------QA-KVFGVSVKDRGAVSMAG---HAG---KAFW--FS-K--QA--G--EFVTST-YY-YD--A-YPEW--VTEWN--ASKP--LE-RYAGKAW---RLSQA---------PETPAGDQLTLEFAKALIANEAIG-Q-D-A--VTDYLSVSFSSTDYVGHIFG---PSSLEAEDNLLQLDRTIAALLDYVDDTV--GLKDTLIVLSADHGGPEAP--GSLQQY---GF---DVNYI--E----P---DAWE-KAPA…
2553207578_B176DRAFT_01146__Uncharacterized_proteins_of_the_AP_superfamily_Pedobacter_arcticus_A12_:_B176DRAFT_AKZJ01000006_1.6	KLVLQITIDALRGDLPERFS--------HML-GE-------GG-FRYLMEEGVFYTNAHYQHANTETIVGHTSLATGTVPAAHGMVANV-WFDR-AEGR--LAYNI-EDS---RYHK-PDNILTSTFSDELAVHF-AG------QS-KIFAVSVKDRGAVSMAG---HAG---KAFW--FS-K--QS--G--EFVTST-YY-YE--Q-YPDW--VDEWN--ARKL--AS-GYSGKAW---ELTHS---------LSTPAGDELTLDFAKTLLDKEQLG-E-D-G--VPDYLAVSFSSTDYVGHVFG---ASSLEIEDNLGRLDRTLADLLAYVDKKV--GLDNTLIVLSADHGQPEVP--GHLHER---GI--KKAHYF--D----T---ESLD-KTPA…
2553209588_B176DRAFT_03157__Uncharacterized_proteins_of_the_AP_superfamily_Pedobacter_arcticus_A12_:_B176DRAFT_AKZJ01000012_1.12	KLILQITVDQLRGDLPERFM--------KHM-GE-------GG-FRYLKEQGIWYANAHFGHANTETIVGHASLATGADPSTHGMIGNV-WLDR-KTAK--LTYNI-EDP---GHHKSPSAILVSTFSDELSLHT-AG------KA-KIYGVSVKDRGAVSMAG---HAG---KAFW--FS-K--QS--A--EFVTSS-YY-YK--A-YPEW--VEAWN--NKKL--PQ-AFAGTSW---ELMNE---------PSTPAGDELTLDFAKTLLDAEQLG-Q-D-E--VTDYLSVSFSSTDYVGHLFG---PSSLEMEDNLLRLDRTLADLFAHIEKRV--GLKNTLIVLSADHGGPEAP--GYLNAH---GI---EARYV--S----P---EKWD-QSPA…
2553320229_F752DRAFT_03838__Uncharacterized_proteins_of_the_AP_superfamily_Nafulsella_turpanensis_ZLM-10_:_F752DRAFT_ANNU01000069_1.69	RLVLQITVDQLRGDLPWRHM--------DQF-GK-------GG-FRYLADKGVWYTNATYQHANTETIVGHTSLATGTVPAVHGMVGNI-WFDR-ASHE--LVYNI-EDP---RYAD-PRALLSSSFSDELAARY-GG------AS-KIFGVSIKDRGAVPLAG---RNG---KAFW--FS-K--AA--G--EFVTSN-YY-YD--A-YPQW--VVDWN--ASGK--VD-AYANRSW---TLSNP---------KDSPAGDELTLDFAKALVNTEGLG-E-D-A--VTDYLSISFSSTDYVGHLFG---SSSLEMEDNLLQLDRRLAELFAFIDEKV--GLKHTLIVLSADHGGPEAP--GYLRSL---GD--D-VEHV--D--------PTHFDAATL…
2553922892_I5CDRAFT_04060__Uncharacterized_proteins_of_the_AP_superfamily_Flavobacterium_sp._B17_:_I5CDRAFT_BACY01000602_1.602	RLILQITVDALRGDLPQRSL--------HNM-GK-------GG-FRYLFDKGLHYSNAQYEHGNTETIVGHSSLATGTTPAVHGMVGNI-WFDK-DEKR--LIYNV-EDS---RYHD-PRALLTSTFSDELAYAY-NG------SA-KIFAVSVKDRGAIPLAG---QTG---KAFW--FS-K--AA--G--EFITSN-YY-YD--S-YPQW--VLDWN--SNAP--LS-RFSGKSW---KLMKP---------QQAPAGDQLTLDFARAIIENEQLG-Q-D-A--VSDYLSISFSSNDYVLHVFG---PSSLEAEDNLLQLDKTLAELFSYIDKTV--GLEHTLIVLSADHGAPEAP--PYLNKM---GD--SNAHYY--D----I---DACM--QSV…
2554417119_K650DRAFT_00011__Uncharacterized_proteins_of_the_AP_superfamily_Pedobacter_heparinus_DSM_2366_:_K650DRAFT_AQGK01000001_1.1	KLVVILSVDQFRRDYYDRYG--------KRW--T-------GG-LARLFRDGASFPDAAYPYFHTITCAGHATMSTGDFPVHAGLPLNA-WWDK-ETRR--DVACT-DDP---GVE-SAHMLRVPAFADVLRGEV-TP------IP-RVVTLSMKPRAAIMLAG---HAG--DAVIW--YT-P---E--G--GATTST-FY-AS--K-PIPF--IAKFS--QMNP--TK-EELSGEW---TRMLP---------ASSPNADAWLGRLGRAAVDELKLG-R-T-Q---LDYLAISFSTLDTSGHAFG---PDSHEVQDVLLRLDRTIGELLDTLDDKV--GKGRYVVALTGDHGVAPLP--ERRRAA---GE--D-AGRI--N----L---KAMA--IEI…
2554417313_K650DRAFT_00205__Uncharacterized_proteins_of_the_AP_superfamily_Pedobacter_heparinus_DSM_2366_:_K650DRAFT_AQGK01000001_1.1	RLIVFLSVDQFRRDYIGRYG--------ARW--T-------SG-LARLLKDGAVFDEAAYPYFHTITCPGHATMSTGVYPATHGVPPNT-WWDR-ASGR--DLTCT-DEP---GAK-SAHLLRVPTLADVLREQL-TP------TP-RVVSMSIKPRAAIMLAG---HAG--DVVLW--YT-P---E--G--GPTTST-AY-AG--S-PIPF--IRKFA--QSNP--TP-AELTGQW---KKLLP---------DDAPAADAFLAHMAMAAVDEMKLG-S---E--HLDYLAVSFSEVDTTGHGFG---PDSHEIQDVLLRLDRSIGELLDHLDAKV--GKGRYVVALTGDHGVAPLP--ERRKSQ---GE--D-AGRV--N----V---KPLA--VEL…
2554419330_K650DRAFT_02225__Uncharacterized_proteins_of_the_AP_superfamily_Pedobacter_heparinus_DSM_2366_:_K650DRAFT_AQGK01000001_1.1	RLVVFISVDQFRRDYIERYG--------ARW--T-------GG-LTRLVKEGAVFDHAAYPYFHTITCAGHATMSTGVYPATHGLGLNA-FWDR-SSGR--EVACT-DDG---GAKPSAHLLRAPTLADVLRQQL-TP------TP-RVVSMSMKPRAAIMLAG---HGG--DAVLW--YT-P---E--G--GPTTST-AY-TG--S-PIPF--ARKFA--QNNP--TP-AELTGEW---KRLLP---------EDAPAADAFLAHMAMAAVDDLKLG-R-E----HLDYLAISFSELDTTGHAFG---PDSHEVQDVLLRLDRSIGELLDHLDAKV--GKGRYVVALTGDHGVAPLP--ERRRSQ---GE--D-GGRV--N----L---KPLA--IEL…
2558021886_Q360DRAFT_02685__Uncharacterized_proteins_of_the_AP_superfamily_Maribacter_antarcticus_DSM_21422_:_Q360DRAFT_scaffold00006.6	KLIVVLVVDQMRADYIDRFR--------NRW--H-------GG-LRRLVDEGAWLRNAAYPYTATETCPGHATVSTGTFPASSGIVGNT-WYER-QNST--HVTCT-EDS---SVQSSPARLLAPSLAEQIRAAI---------PGSRIVTVSVKARAAIMLAG---HHA--DAVLW--MD-E--AN--G--DLLTSS-AY-GD--D-MPAF--ARDFA--RANP--FV-ADFSESW---TLSAP---------EASPFADAWLEHLASAAIDSMKLG-N-G-S--GTDFLGIGFSATDYIGHAFG---PGSREIEDNLLQLDKTISTLLQKLDNSV--GAGKYVVALTADHGVAPIP--EQAQAQ---GR--D-AGRV--D----A---ASLV--ARI…
2558022585_Q360DRAFT_03388__Uncharacterized_proteins_of_the_AP_superfamily_Maribacter_antarcticus_DSM_21422_:_Q360DRAFT_scaffold00010.10	KLIVVIVVDQMRADYIERFR--------SRW--H-------GG-LRRLVDQGAWMRNAAYPYVVTETCPGHATVSTGVFPSVHGIVGNT-WWDR-QNSA--RVTCT-QDP---SAHPSAAHLEAPSLAEQLRAAI---------PGSRVVTMSAKARSAIMLAG---HQA--DASVW--ID-E--ST--G--ELLTST-AY-SK--A-LPSF--ARRFV--DANQ--VP-ADFSQVW---QLSAP---------AASPFADAYLARLAAAAVDELKLG-S-G-R--GVDFLGIGFSATDYVGHAFG---PDSREIEDDLLALDKTIGALLDKLDRAV--GAGQFVVALTADHGVMPIP--EQATLQ---GL--D-AGRV--D----S---RNVV--DRI…
2558022807_Q360DRAFT_03611__Uncharacterized_proteins_of_the_AP_superfamily_Maribacter_antarcticus_DSM_21422_:_Q360DRAFT_scaffold00012.12	SLIVLLVIDQFRADYVEQYG--------SSW--T-------RG-LKRLFDSGADFRMAAYPYSGTETCPGHATIATGTFPHTHGMMGNT-WWDR-GEAR--IVACT-EDP---SVS-SPVNLRVPTLADELRAQS-AT------PP-RIISISQKARASIPMAG---HGG--DAVLW--KE-D---A--G--AFATST-AYAMS----PPTA--ASTFV--QHRP--IA-ADYGKTW---QRLLP---------AAAPFSDDYLGALAGSL--STKLG-K-G-P--ATDLLAISFSALDYAGHRFG---PWSQETQDILARLDATIGTLLDTLDRSV--GPRRYVVALTSDHGVAPLP--EQMASS---GV--K-AGRV--V----S---TDIG--AAL…
2561701022_Q369DRAFT_03514__Predicted_pyrophosphatase_or_phosphodiesterase_AlkP_superfamily_Dyadobacter_crusticola_DSM_16708_:_Q369DRAFT_scaffold00008.8	RLIVMLVVDQFRGDYVSLYG--------RNW--T-------SG-LKEIFTSGAYFPDAAYPYAGTKTCAGHTSIGTGTLPSAHGMIDNE-WFDA-AAHE--FTTCT-EDP---NARKSARWMQGSTLADSLTRMS-RQ-------S-RVVSMSVKPRSAIGLAG---HGGPNTTFVW--AE-E--MT--G--TWATSS-AF-ST--AALPL---VSAFV--NAHP--LS-SARGTEW---TRALA---------DTAPLPDAYLGDLAATLVTGLHLG-Q-Q-S--TTDLLAIGFSSLDAVGHRFG---PRSFEVQDTLARLDGVVGQLLATLDRTV--GREQYVLALSADHGIAEMP--DQAVPP-------SSAGRV--T----M---APIG--TAV…
2561701023_Q369DRAFT_03515__Predicted_pyrophosphatase_or_phosphodiesterase_AlkP_superfamily_Dyadobacter_crusticola_DSM_16708_:_Q369DRAFT_scaffold00008.8	RLVVLLVADQFRADYVEQYG--------HQW--T-------KG-LHRLITEGARFPRAAYPYAITKTCAGHSTISTGTPPSTHGMIDND-WWDR-ATHR--SIGCT-TDA---SVT-SAALLKVPTFADELRRQL-PN-------S-RVVSLALKARSAIGLGG---RGP-GSVVVW--EE----DN--G--TWSTST-AY-SD--AVAPE---VDEFV--RAHP--QS-EVRGQIW---DRLLP---------ASAPFADVFVGDLARSLVTRLKLGQR-D-Q--GTDLLALSFAGLDYVGHHWG---PRSHEVQDILIRLDLLIGQLLDQLDATV--GRDRYVVAFSSDHGVAVLP--EQGASV--TGM--P-GGRI--K----S---ADIG--KAV…
2563782356_K392DRAFT_1818__Uncharacterized_proteins_of_the_AP_superfamily_Flavobacterium_sp._40S8_:_K392DRAFT_scaffold00002.2	RLVVFIVVDQMRADYITMYE--------HQW--T-------KG-LRRLVDTSAMFPLAAYPYAVTLTCPGHSTISTGSFPSTHGMVANE-WYDR-EARK--SVPCT-EDS---TVNASLARLKALTFADELRAQS-PT------PP-TIVTVSLKPRSSITLAG---RPSPSTYPIW--EE-N---S--G--TWATSG-AY-----T-SAPWPVVDQYV--MAHP--MA-ADYGQTW---TRALP---------PASPLSDRFIGGLGQHLVRELKLG-Q-H-A--GTDVLGLSFSALDVVGHEYG---PRSHEVQDILIRLDETIGEVLTTLDRLV--GRDRYVVAFSSDHGVAPIP--EQSAAA---GI--S-AGRY--T----S---AAVR--GAI…
2573318839_FLJC2902T_14220__Type_I_phosphodiesterase_/_nucleotide_pyrophosphatase_Flavobacterium_sp._JC2902_:_AVGG01000005	RLVVLISIDQFRANYIERYQ--------SQW--T-------KG-LHRLITTGAFYPLAAYPYAVTKTCAGHSTISTGTFPWTHGMIDNA-WYDR-VQKK--SVTCT-EDA---TVN-SGRMQMVPAFADELRLQA-VR------PP-RIVSMSLKARSAIGLGG---HGGPQTMVFW--QE-E---E--G--TWETST-AY-----A-SAPWPEVDAYI--KTHP--IA-AARGSKW---TRLKP---------ESAPLSDAYLNGLAMTLADKLVLG-Q-QPT--GTDMLAVGYTALDLVCHQFG---PFSHEVQDLLMRLDEELGLLFAQLDKAV--GAGRYVVALSADHGVAPLP--EQAAAA---GF--D-AGRT--S----T---AAIR--KVL…
2574171458_P162DRAFT_2743__Predicted_pyrophosphatase_or_phosphodiesterase_AlkP_superfamily_Leeuwenhoekiella_sp._MAR_2009_132_:P162DRAFT_scf7180000000023_quiver.6	KLVVLLVVDQFRADYVQTYG--------AQW--T-------GG-LHRLFTTGAYFPQAAYPYAVTKTCAGHASIGTGMLPSTHGLIDNS-WWDR-SARK--VVTCT-EDP---DVSASAKWLRVPTFTDELRLQS-RQ------PP-RIVSISLKPRSAIGLVG---HGGPNTWVLW--EE-D---V--G--TWATSS-AY-----A-KTSWPQADAFV--AAHP--IT-APRGQTW---NRILP---------ESAPWSDAYIGDFAMTLAGDLKLG-Q-G-S--GTDVLAISFSALDLVGHDFG---PRSHEVQDLMARLDVLLGRLFAQLDRAV--GPDKYVVALSADHGIPPMP--EQAAAL---GI--A-AGRL--N----T---ALIR--QAI…
2574209242_BP71DRAFT_03781__Predicted_pyrophosphatase_or_phosphodiesterase_AlkP_superfamily_Dyadobacter_ginsengisoli_DSM_21015_:_BP71DRAFT_scaffold00004.4	RLVVLLVIDQFRGDYPEMYG--------HQW--S-------RG-LARLFGSGATFPLAAYPYSNTVTCAGHATIATGTLPRMHGMIGNT-WYDP-AQRR--TVACT-ADP---GAT-SGRALLAPTLADEMRVQS-RR------VP-RVLSISLKARSAVGLGG---HGGPGTMVLW--EE-D---N--G--TWATSD-AY-----T-KTPWPEVDEYV--RAHP--VV-SAYGQTW---SRALP---------ESSPWSDAYMGEMAIALSTKLKLG-Q-D-T--GTDMLAISFSALDLVGHEYG---PRSHEIQDVLVRLDQVLGKLLDTLDRSV--GADRYVVALSADHGVAPIP--EQAVAL---GM--N-AGRV--L----S---ADIR--TTT…
2574209243_BP71DRAFT_03782__Predicted_pyrophosphatase_or_phosphodiesterase_AlkP_superfamily_Dyadobacter_ginsengisoli_DSM_21015_:_BP71DRAFT_scaffold00004.4	ALVVLLVVDQFRADYVQLYG--------GRW--T-------GG-LARLINQGAYFPLAAYPYGYTVTCLGHTTIGTGQFPNLTGIAGNT-WYDR-DAKK--TVTCT-EDP---SVT-GPRWLNASTFADELRAQA-VQ------HP-RILSISLKPRSAIGMIG---HPGPNTMAIW--EE-D---N--G--TWATSS-AY-----A-AKPWAEVDEYV--KAHP--LA-AAYGQSW---TKVMP---------ESSPMSDAYLADLTMTLVTKLQLG-Q-R-N--GTDMLAVSFSSLDLVGHAFG---PRSHEVQDVLARLDRLIGRLLTTLDASV--GAGRYVVALSADHGTTLMP--EQAVAL---GL--D-AGRL--P----TAVGSEFR--RTL…
2574278484_BP74DRAFT_02106__Type_I_phosphodiesterase_/_nucleotide_pyrophosphatase_Flavisolibacter_ginsengiterrae_DSM_18136_:_BP74DRAFT_scaffold00008.8	RLVVFLVIDQFRSGYIDVYG--------SQW--S-------RG-LRRLVDTGAMFPQARYPYGDTVTCAGHSAIGSGTLPSSNGMIGNS-WYDR-TQKK--VVTCT-EDP---TVS-SPRAFLMPTFADELRLQA-GR------AP-QILSLSLKPRSAIGMAG---HPGPNTTVIW--EE-D---N--G--TWATSS-AY-----A-STPAADIDAFA--RDHP--VP-AAYGQIW---NRILP---------ASRPWSDAYLADLGISLVQSRRLG-Q-Q-P--GTDVLAISFSSLDLVGHAFG---SRSHEVQDVLARLDVKIGALLDTLDRTV--GPDRYVVALSADHGVPPIP--EQAALL---GM--D-TGRI--S----T---TEMR--QSL…
2578808532_FEDK69T_19610__Type_I_phosphodiesterase_/_nucleotide_pyrophosphatase_Flavobacterium_enshiense_DK69_:_AVCS01000013	KLVVVLVVDQMRADYVEKFR--------GQW--T-------GG-LKRLVDEGAWFRDAAYPYAATETCVGHATISTGALPGTHGMVSNE-WFDR-ELEK--LVTCT-EDS---KVRVSAAKMLVPAFADELKFQA-GR------GA-RVVTFSLKARAAITLGG---RLG--DAVTW--FD-T--TE--G--AWTTSS-AY-----P-VVPL--VEEYA--KAHP--AA-GDYGKMW---APMLP---------AAAPFADTSLTRIAEAAVDKLALG-A-R-A--ATDFLGVSYSSVDYVGHAFG---PRSWEIQDVLARLDQDLAELFLHLDHKV--GKGNYVVALSADHGVVPLP--EDMQKS---GM--D-AGWL--K----I---ESVR--EGI…
2579765508_T410DRAFT_3435__Type_I_phosphodiesterase_/_nucleotide_pyrophosphatase_Flavobacterium_sp._83_:_T410DRAFT_scf7180000000004_quiver_dupTrim_4441.1	KLVVLLVVDQMRADYVDKFL--------HQW--K-------RG-LRRLVEEGAWFHDAAYPYAATETCVGHSTISTGSFPTTHGMIANA-WFDR-ESQQ--QVTCT-SDPKAKNSAGSAWRMVAPSFAEELKFQT-GG------AT-RIVTFSLKARAAITMAG---HKA--DAATW--FD-S------G--SWVTSN-VY-GT----MP-F--IDDYV--KAHP--VR-GDYGKTW---KLSLP---------ENESFADDYLTELAKTAVDSLGLG-K-S-G--ATDFLGVSYSSIDYVGHAFG---PRSREIQEILIGLDKNLGDLFAHLDSKV--GRGNYVVALSADHGGTPVP--EDMQKT---GV--D-TGRL--N----L---AVVQ--DKI…
2582636424_ME11260DRAFT_01164__Type_I_phosphodiesterase_/_nucleotide_pyrophosphatase_Composite_genome_from_Lake_Mendota_Epilimnion_pan-assembly_MEint.metabat.11260_:_ME11260DRAFT_MEint_metabat_11260_3	KLVVLLVVDQMRGDYVDKFQ--------GQW--T-------GG-LKRLVSEGAWFREAAYPYAATETCVGHSTISTGSFPATHGMVANA-WWDR-DTQK--MVTCT-LDP---KAT-SAWRMRVPAFAEELRFQS-GG------AT-RVVTFSLKARAAITMAG---HKA--DAVTW--FE-N------G--SWMTSS-TY-GT----MPF---VETFA--KAHP--VE-SDLGKTW---DLTLS---------RSSPYADTYLTKMAEDAVDQLGLG-K-S-G--GTDFLGISYSSVDYVGHAFG---PRSWEIQDVLIRLDKDLDELFKHLDAKV--GRGNYVVALSADHGAVPAP--EDMQKT---GA--D-AGVL--H----V---PEIS--EKI…
2582665108_ME14726DRAFT_01313__Type_I_phosphodiesterase_/_nucleotide_pyrophosphatase_Composite_genome_from_Lake_Mendota_Epilimnion_pan-assembly_MEint.metabat.14726_:_ME14726DRAFT_MEint_metabat_14726_5	KLVVIIVVDQMRGDYVDKFK--------GQW--S-------GG-LKRLVQEGAWFRDAAYPYAATETCVGHATISTGAFPATSGIVANA-WWDR-DSQK--MVTCT-SDPNAKNTAGSAWRFRVPTFSDELRFQS-GG------AA-RVVTLSLKARAAIGLGG---HKA--DAVTW--FD-S------G--SWVTSS-PY-GT----MP-Y--IENYV--KAND--MK-SDYGKVW---ELSMP---------KSSPYADTYLTKLAELSVDQLGLG-K-S-G--GTDFLGISYSSPDYVGHSYG---PRSWEIQDILFRLDRDLGELFAHLDDEV--GRGNYVVALSADHGVVPVP--EDSQKA---GL--D-AGVL--H----I---PEVQ--EKI…
2582704812_ME2278DRAFT_01303__Type_I_phosphodiesterase_/_nucleotide_pyrophosphatase_Composite_genome_from_Lake_Mendota_Epilimnion_pan-assembly_MEint.metabat.2278_:_ME2278DRAFT_MEint_metabat_2278_24401	KLVVLLVVDQMRGDYVDKFK--------GQW--T-------GG-LKRLVQEGAWFRDAAYPYATTETCVGHTTISTGSLPASHGMISNA-WWDR-ESQE--VVTCT-SDS---AVKGSAGRLRVPTFADELRFQS-GA------AT-RVVTFSLKARAAITLAG---HKG--DAVTW--FD-N------G--SWVTST-PY--E--T-MP-F--IENFV--KAHP--MQ-KDFNKSW---ELSLP--------RVAHPFADTYLTRLAENAVDQLGLG-K-S-G--GTDFLGVSYSSLDYVGHAFG---PRSWEIQELLARLDKDLAELFAHLDASV--GRGNYVVALSADHGVVPIP--EDMQKS---GA--D-AGVL--H----V---PEVQ--EKI…
2582744462_ME34551DRAFT_01937__Type_I_phosphodiesterase_/_nucleotide_pyrophosphatase_Composite_genome_from_Lake_Mendota_Epilimnion_pan-assembly_MEint.metabat.34551_:_ME34551DRAFT_MEint_metabat_34551_0	RLVVLIVVDQMRADYVERFR--------NDW--T-------GG-LKRLVTNGAWFTNAAYPYLQTMTCAGHATVSTGVFPHTHGIVSNE-WWDH-EMGQ--EVTCT-QDS---SASASARRLTVPTFADRMRAER---------SA-RVVSLSMKDRSAVMLAG---HGE--GTVAW--FN-V--AM--D--NMITSS-AF-TS--APVPQ---IRSFM--STHP--LD-GDFGKAW---SRLLP---------ASRPFVDAYIGGLAESLVASTRLG-R-H-E--GTDLLAIGFSSTDRVGHQFG---PNSQEVHDTQVRLDRTLGSLFNRLDALV--GRSAYVVALTADHGVTPFS--EDLLKA-------PSRGQV--E----V---RRLV--ERI…
2582785703_ME5999DRAFT_01485__Predicted_pyrophosphatase_or_phosphodiesterase_AlkP_superfamily_Composite_genome_from_Lake_Mendota_Epilimnion_pan-assembly_MEint.metabat.5999_:_ME5999DRAFT_MEint_metabat2	---MVLVVDQMRADYVDRFR--------DDW--T-------GG-LKRLLADGAWFSNAAYPYLGTYTCPGHATVSTGAFPHLHGIMQNT-WWDR-TTRR--TVACT-DDD---TVT-SAARLLLPALADQLRAER---------ASTRVVTVALKARSAIMLAG---HGA--GAVTW--MD-D--AY--D--HWETST-AF-TA--QRVPA---VQALL--AANP--VE-ADFGRTW---DRRLP---------L
2582799955_ME6777DRAFT_01484__Type_I_phosphodiesterase_/_nucleotide_pyrophosphatase_Composite_genome_from_Lake_Mendota_Epilimnion_pan-assembly_MEint.metabat.6777_:_ME6777DRAFT_MEint_metabat_6777_50005	KLAVIIVVDQMRADYVERFK--------GDW--T-------AG-LKRLVTDGAWFTRAAYPYLLTITCPGHATISTGTFPNTHGVFSNQ-WWDR-ESGR--QVQCS-DDP---SATYSGYRLNVQTLADRLRAER---------GA-HVVTLSAKARSAIMLAG---HGG--DAVTW--LS-E--AS--D--TWLTSS-AF-AS--A-PVPE--VARFI--AAHP--VE-ADFGKIW---TPSLP---------VTRPFADAYLAAMAASLVDQFHLG-A-H-D--GVDLLGVSFTGLDRIGHKFG---PRSQEVREHLARLDATLGTLLDHLDRAV--GRGRYVVALSADHGVTPIP--EQLVAE---HA--D-AGRI--Q----V---APIV--ERV…
2582810904_ME7198DRAFT_02267__Type_I_phosphodiesterase_/_nucleotide_pyrophosphatase_Composite_genome_from_Lake_Mendota_Epilimnion_pan-assembly_MEint.metabat.7198_:_ME7198DRAFT_MEint_metabat_7198_12635	RLVVLLVVDQMRADYVDRFQ--------GDW--T-------SG-LKRLFTQGARFTNAAHPYLETYTCAGHATVATGAFPHVHGIVQNT-WYDR-DRDA--AITCT-DDP---AGESGPGRLLVPTLADEMRAQR---------SA-RVVTLALKARSAIMLAG---HGG--DAVTW--LT-D--TL--D--AWQTSK-AFAVR--Q-VPE---VKTYV--ERYP--IS-TDYGKVW---SRMLP---------PAHPFANAYIGRMAAALTQNLRLG-T-R-G--TTDVLAVSFSSTDLVGHQFG---PNSQEVRDMYAQLDRTIGLLLDRLDSLI--GRDLYVVALTADHGVTEIP--EQLRVR---GL--S-AGRL--I----A---STIS--SEA…
2582811380_ME7257DRAFT_00021__Type_I_phosphodiesterase_/_nucleotide_pyrophosphatase_Composite_genome_from_Lake_Mendota_Epilimnion_pan-assembly_MEint.metabat.7257_:_ME7257DRAFT_MEint_metabat_7257_23201	KLVVVLVVDQMRADYVERFR--------DNW--S-------SG-LRRLVDDGAWFTKAAYPYLTTVTCAGHATIGTGAYPHRHGIFANA-WYDR-ARAA--VIPCT-DDQ---SVRRGPGQLLVPSLADRMRLQG----------G-HVVTLALKARSAIMLAG---HGG--DSVSW--IS----ESLDG---WESST-AF-TP--TPIPQ---VSAFL--AANP--MD-ADYGKTW---THLLP---------ASAPYADAYVARMAAALVESMQLG-K-H-A--GVDFLGVSFSSPDLVGHSYG---PRSQEIQDMYAHLDASIGGLLNALDRLV--GPGQYALALSADHGVADIP--EQRVKA---GR--D-AGRI--S----A---SAVL--NAG…
2582813038_ME7484DRAFT_00313__Type_I_phosphodiesterase_/_nucleotide_pyrophosphatase_Composite_genome_from_Lake_Mendota_Epilimnion_pan-assembly_MEint.metabat.7484_:_ME7484DRAFT_MEint_metabat_7484_81401	KLVVLIVVDQMRADYVDRFQ--------SQW--T-------GG-LKRLVRDGAWFRRAAYPYLTTVTCAGHATVATGAFPKTHGIIQNT-WWDR-DHQA--MVTCT-SDP---QARPAGGALVVPTFADVVRAEH---------GG-RVVTLALKARSAIMLAG---HGA--DAAIW--MT-D--TL--D--GWGSSS-TFGGE--QALAR---LRPWI--TAHP--ID-ADFGKTW---TLLLP---------PHRPYADEYIGRFAAAVVESYDLG-K-H-G--GTDVLGVGFSTPDLVGHAFG---PRSVEVHDIYAHLDRTLGVLFDELDQRV--GRGQYVVGLSADHGVTEIP--EQRVAS---GR--G-GGRL--E----A---SRVT--AAI…
2582818784_ME7690DRAFT_00411__Type_I_phosphodiesterase_/_nucleotide_pyrophosphatase_Composite_genome_from_Lake_Mendota_Epilimnion_pan-assembly_MEint.metabat.7690_:_ME7690DRAFT_MEint_metabat_7690_47402	KLVVLIVVDQMRADYVNRFR--------AEW--R-------GG-LKRMVDDGAWFSRAAYPYLATLTCVGHATVATGAYPRTHGIIQNV-WWDR-ASGK--QVACT-EDD---QTTISARRLLVPTLADQLRVSR---------GA-HVVSLSLKARSAIMLAG---HGG--DAVTW--LS-D--SL--D--RWETST-AF-AP--ETLPQ---IQTFV--AAHA--ID-ADFGSIW---TPLLP---------SYRPFADAYVGVFAADLVRSFRLG-Q-H-D--GTDVLAVGFSSPDLVGHGFG---PDSLEVHDMYAQLDRTLGALIDRLDVLV--GRGNYVIGLTADHGVAPIP--GQLQSD---GK--D-AGRI--D----A---AAIA--ALI…
2582819443_ME7690DRAFT_01070__Type_I_phosphodiesterase_/_nucleotide_pyrophosphatase_Composite_genome_from_Lake_Mendota_Epilimnion_pan-assembly_MEint.metabat.7690_:_ME7690DRAFT_MEint_metabat_7690_12002	KLVVLVVVDQMRADYVDRFK--------DEW--T-------AG-LKRLVTEGAWYSRAAYPYLTTVTCAGQATIGSGAFPHIHGVFQDM-WYDR-GRKA--LVTCT-QDA---NATASAAALAIPNFADEMRRQR---------QS-HVVSLALKARSAIMLGG---HGG--RAVTW--VS-D--SL--D--GWVTST-AY-AT--E-PVRE--VRAYV--SAHP--IE-ADYLQTW---NRLLP---------ADRPFADAYVARMALGLTESMGLG-K-S-G--RTDVLAIGFSSPDLAGHLFG---PNSQEVHDMYAHLDRTMGLLLDGLDRSV--GRDQYVLALSSDHGVTPIP--EQLVAE---GK--S-AGRI--D----D---AALV--SAI…
2582838895_ME9830DRAFT_01019__Type_I_phosphodiesterase_/_nucleotide_pyrophosphatase_Composite_genome_from_Lake_Mendota_Epilimnion_pan-assembly_MEint.metabat.9830_:_ME9830DRAFT_MEint_metabat_9830_28000	KLAVLIVVDQMRADYVDRFQ--------SDW--N-------SG-LKRLVTKGAWFTQAAYPYLATFTCPGHATIGTGAYPHTHGVFQNQ-WFDR-DRKA--IVTCT-QDS---RVRLSAAALRVPTFAEELARQR---------GA-HVVSLSIKARSAIMLAG---HRG--DAVTW--LS-D--SL--D--GWETST-AF-SA--SVVPE---VASYL--AANR--ID-ADSGKSW---ERQMS---------ASRPFADAFLGRMAANLLESMQLG-K-H-D--TTDVLAISFSSPDLVGHVFG---PRSQEIEDLYIQLDRTIGSLLDRLDALV--GPDNYVVALTADHGVTEIP--EQIRAS---GQ--I-GGRI--D----S---RGAF--DAI…
2582886520_TE5144DRAFT_00194__Predicted_pyrophosphatase_or_phosphodiesterase_AlkP_superfamily_Composite_genome_from_Trout_Bog_Epilimnion_pan-assembly_TBepi.metabat.5144_:_TE5144DRAFT_TBepi_metabat_517	KLAVLIVVDQMRADYVDRFQ--------GDW--S-------AG-LKRLISNGAWFSRAAYPYLETVTCAGHATIATGAFPSVHGVIQNT-WIDR---GRDAMITCT-EDA---TVRKSAAELMVPSFAEEMRRQK---------GA-RVLSLSLKARSAIMMAG---HGE--AAVAW--LS-D--SL--D--GWETST-AF-SQ--LPVPE---VAAFV--SVNH--IE-TDFGRTW---ERLLP---------VSRPYADAYLGRMAAALVESMKLG-K-H-D--TTDVLAISFSSPDLVGHAFG---PRSHENRDMYVHLDRTIGTLLERLDAIV--GRDAYVLALTSDHGVTPIP--EQSAAE---GR--D-GGRV--N----L---SGVF--AAI…
2582893463_TE5716DRAFT_00949__Type_I_phosphodiesterase_/_nucleotide_pyrophosphatase_Composite_genome_from_Trout_Bog_Epilimnion_pan-assembly_TBepi.metabat.5716_:_TE5716DRAFT_TBepi_metabat_5716_10121970	KLAVLIVVDQMRADYIDHFQ--------SDW--T-------SG-LKRMVTKGAWFSRAAYPYLDTVTCAGHATIGTGAYPSKHGVFQNA-WIDS-QTDK--LITCT-QDA---TVTYSATQLLIPTFAEEMHRQK---------GS-HVVALSLKARSAIMLAG---HSA--DAVTW--LS-D--NL--D--GWTTST-AF-SP--VPVPE---VGTYV--AANP--IE-ADFGRTW---ERLLP---------ANHPYADAYLGRMAAGLVESMRLG-K-H-D--TTDVLAVSFSSPDLVGHQFG---PRSQEVRDMYAHLDVTIGALLDRLDALV--GPDQYVLALSADHGVTPIP--EQLRAD---GK--D-GGRL--D----S---QGLF--QAI…
2582996374_TH4436DRAFT_00620__Predicted_pyrophosphatase_or_phosphodiesterase_AlkP_superfamily_Composite_genome_from_Trout_Bog_Hypolimnion_pan-assembly_TBhypo.metabat.4436_:_TH4436DRAFT_TBhypo_metabat6	KLAVLIVVDQMRADYVDHFQ--------GDW--T-------SG-LKRLVTKGAWFSRAAYPYLDTVTCAGHATIGTGAYPTIHGIFQNA-WIDR-QSDS--LTTCT-QDP---SVQYSAQRLMIPTFAEEMQRQK---------GS-HVVSLSLKARSAIMLAG---HSA--DAVTW--LS-D--NL--D--GWTTST-AF-SK--A-PVAE--VGAYV--AANP--IE-ADYGRTW---ERLLP---------PNRPYADAYLGRMAAGLVESMHLG-K-H-D--TTDVLAVSFSSPDLVGHQFG---PRSQEVRDMYAHLDVTIGALLDRLDALV--GPDRYVVALSADHGVTPIP--EQLKAE---GK--D-GGRL--D----S---QALF--QAI…
2583189110_EJ52DRAFT_00678__Predicted_pyrophosphatase_or_phosphodiesterase_AlkP_superfamily_Flavisolibacter_ginsengisoli_DSM_18119_:_EJ52DRAFT_scaffold00002.2	KLAVLIVVDQMRADYVDHFQ--------GEW--T-------SG-LKRLVTKGAWFSRAAYPYLDTVTCAGHATIGTGAYPSTHGVFQNA-WIDR-QSDS--LISCT-QDA---SVSYSARELMIPTFAEEMHQQK---------GS-HIVSLSLKARSAIMLAG---HSA--DAVTW--LS-D--NL--D--GWTTST-AF-AS--APVPE---VGAYV--AAHP--IE-ADFGRTW---ERLLP---------PKAPYADAYLGRMAAGLVESMHLG-K-H-D--TTDVLAISFSSPDLVGHQFG---PRSQEVRDMYAQLDVTIGTLLDRLDALV--GPDQYVVALSADHGVTPIP--EQLKAE---GK--D-GGRI--D----S---QALF--QAI…
2585114451_EJ63DRAFT_02959__Predicted_pyrophosphatase_or_phosphodiesterase_AlkP_superfamily_Leeuwenhoekiella_marinoflava_DSM_3653_:_EJ63DRAFT_scaffold00014.14	KLLVVIVVDQMRADYVTRFQ--------KDW--T-------GG-LKRIVTGGAVFENAAYPYLTTVTCAGHASISTATFPHTHGIVHNQ-WWDR-ESGK--VVTCT-SDP---QSKFSAWRLQRPTFTDVMREQR---------GS-HVVALALKDRGAIILGG---HGG--DAITW--FS-E--PI--G--GWVTSM-AF-AK--EALPA---VKAFT--AANP--IA-ADSGKTW---SRMLP---------PSKPFADAYVGRFVAALVDAFAIG-R-H-D--TTDVLGLSFSTPDMIGHAYG---PRSEEIQDIYAHLDATLGVLFDHLDETV--GAGQWTVALSADHGVTPIP--EQLVAE---GQ--E-AGRL--T----G---SMIT--AMV…
2586209156_AW17DRAFT_02946__Type_I_phosphodiesterase_/_nucleotide_pyrophosphatase_Pedobacter_borealis_DSM_19626_:_AW17DRAFT_JAUG01000047_1.47	KLAVILMVDQMRADYVDRFK--------DDW--T-------GG-LKRMVDKGAWFRHAAYPYLSTVTCAGHATVSTGAFPHVHGIFQNV-WWDR-SSNR--DVNCV-EDS---AVSYGPGRLLIPTFADVMRTQR---------SA-RVVTMALKDRSAIMLAG---HGG--AAVTW--LS-G--GL--D--GWVTST-AF-TH--APVPE---VKAFV--DANP--ID-ADFGKTW---TLSLP---------AARPFADEYVGRLAAALAESMRLG-K-G-E--GTDVLAISFSSPDLVGHAFG---PNSVEIHDMFIRLDRTIGRLFARLDALV--GADGYTVALSSDHGVTAIP--EQMTAH---GD--D-GGRI--E----N---AAVG--RVI…
2586210760_AW17DRAFT_04555__Type_I_phosphodiesterase_/_nucleotide_pyrophosphatase_Pedobacter_borealis_DSM_19626_:_AW17DRAFT_JAUG01000116_1.116	KLAVILMVDQMRADFVDRFK--------NDW--T-------GG-LERMVTHGAWFRRASYPYLSTVTCAGHATVSTGAFPHVHGVFQNV-WWDR-GTNK--NVNCV-EDP---AVTYGPGRLLIPTFADAMRTQR---------SA-RVVTMALKDRSAIMLAG---HGG--AAVTW--LS----STLDG---WVTST-AF-TP--APIPE---VKAFV--DANP--ID-ADFGKTW---TLSLP---------AGRPFADAYVGRLAAALVESMHLG-R-G-A--TTDVLGVSFSSPDLVGHAFG---PNSLEVHDMFVRLDRTIGLLFDRLDALV--GPEGYTVALSSDHGVTALP--EQTTAH---GD--D-AGRM--A----G---AVIR--NAI…
2586926783_AT46DRAFT_02913__Predicted_pyrophosphatase_or_phosphodiesterase_AlkP_superfamily_Flavobacterium_sp._KJJ_:_AT46DRAFT_JARP01000005_1.5	KLAVILVVDQMRADYVDRFQ--------KDW--N-------AG-LKRLVAQGAWFSRAAYPYLNTYTCAGHATIGTGTFPNVHGIIQNS-WWDR-DAGA--VVTCS-ADP---DAHRSAQRLQVPTYADVMRTER-NA---------HVVALSLKERSAIMLAG---HGA--DAALW--MD-G------T--EWATSS-VY-ST--APVPA---VKAFL--DAHP--LT-ADAGKSW---NRLLP---------PGSPFADAYLGQLASALVRSMELG-K-H-G--GTDVLAISFSTPDLIGHAFG---PDSQEVEDAYAHLDRTLGLLFDTLDSVV--GRDQYVVTLSADHGVTPNP--DRAKAA---GR--D-AGQL--S----S---VTLA--ALI…
2588246608_EJ61DRAFT_00153__Type_I_phosphodiesterase_/_nucleotide_pyrophosphatase_Hymenobacter_psychrotolerans_DSM_18569_:_EJ61DRAFT_scaffold00001.1	KLVVLIMVDQMRADYVDHFK--------SDW--T-------SG-LKRLVTEGAWFRRAAYPYLTTVTCSGHATVATGAFPHVTGIIGNG-WFDR-ATNT--VVTCS-GDP---RAKPSAFRLQVPTLADELRTHR---------SA-HVVSLSLKERSAIMMAG---HGG---DVTW--LT----NTLDG---WVTSS-VF-ST--A-PVAA--VKAFV--DAHS--VD-ADYGETW---TRLLP---------ASHPFADEYLGRFAVALVESMQLG-N-H-D--GTDMLAVSFSSPDLLGHLYG---PSSQEVQDIFARLDQSIGALLDRLDALV--GRNRYIVALTADHGVTPVP--EQLKKE---GR--D-GGRM--S----A---VTLA--AVI…
2595242551_TH02086DRAFT_01015__Predicted_pyrophosphatase_or_phosphodiesterase_AlkP_superfamily_Composite_genome_from_Trout_Bog_Hypolimnion_pan-assembly_TBhypo.metabat.2086.v2_:_TH02086DRAFT_TH02086_T1	KLVVLIMVDQMRADYVDHFK--------NDW--T-------GG-LKRLVTEGAWFRHAAYPYLAVLTCVGHSTVATGAFPHVTGIVGNG-WFDR-DANT--VVGCS-QDS---KVHGSAYRLQVPTLADELRSHR---------SA-HVVSLSLKERSAIMMAG---HGG--DAVTW--LS----NTLDG---WITSS-AF-SP--E-PVPA--VKAFV--DAHT--ID-ADYGSTW---TRMLP---------ASRPFGDAYLGRFGAALVESMQLG-K-H-D--GTDVLAVSFSSPDLLGHEFG---PRSQEVQDMYAHLDQTIGTMLDRIDALV--GRGRYVVALSADHGVTPLP--EQLKKE---GR--D-AGRL--D----G---VTLA--AII…
2595605713_LY01DRAFT_01696__type_I_phosphodiesterase/nucleotide_pyrophosphatase_Nonlabens_xylanidelens_DSM_16809_:_LY01DRAFT_scaffold00003.3	KLVVMLVADQMRADYVDRFR--------ADW--T-------AG-LQRLVTRGAWFQRARYPYLTTLTCPGHATISTGAYPHSHGVFLNI-WWDR-EARK--QMTCT-EDP---RTTVSAYRLQVPTFTDQMRTTR---------GA-HVVSIALKARSAIMLAG---QGG--DAVTW--LS-EPAVD--G---WVTSS-VY-AT--APVPA---VKAFL--DAHP--VS-ADFGKTW---TRLLP---------ASHPFADAYVGSFAAALARSFQLG-R-H-A--GTDVLAVSFSSPDIVGHPFG---PRSQEIQDMYARLDRTLGTLFDELDALV--GRGEWVAALTADHGVTAIP--EQLVAA---GK--D-AGRI--S----S---IALT--NTL…
2596265049_LY61DRAFT_03844__Type_I_phosphodiesterase_/_nucleotide_pyrophosphatase_Sphingobacterium_nematocida_DSM_24091_:_LY61DRAFT_scaffold00022.22	KLTVLIVVDQMRADYVDRFN--------GEW--T-------GG-LKRMVTEGAWFQQAAYPYLTTVTCAGHATISTGFFPNTHGVFQNG-WWDR-EAGK--QMTCT-EDP---KAKVSAYRLQAPTFADQMRSQR---------RA-HVVSLSLKARSAIMLAG---RGG--DAVAW--LS-D--TL--D--EWATAS-GY-SE--KGVPA---VKAFI--DANP--LT-ADFGKTW---DRMLP---------AASPFADAYLGRFAEAMVESLQLG-K-H-D--GTDVLAISFSTPDVVGHGFG---PASHEVQDIYAHLDKTLGALFDRLDAIV--GKDQWVAGLSADHGVTPIP--EQLVAA---GK--D-GGRI--N----G---GALV--DAI…
2596318282_LY03DRAFT_5820__Predicted_pyrophosphatase_or_phosphodiesterase_AlkP_superfamily_Ohtaekwangia_koreensis_DSM_25262_:_LY03DRAFT_scaffold00005.5	KLTVLIVVDQMRADYVDRFN--------GEW--T-------GG-LKRMVKEGAWFQQAAYPYLTTVTCAGHATISTGFFPNTHGVFQNG-WWDR-EAGK--QMLCT-DDP---KARVSAYRLQVPTFADQMRSQR---------HA-HVVSLSLKARSAIMLAG---RGG--DAVTW--LT-D---TLDG---WATAS-GY-SE--KGVPA---VKAFI--DANP--IS-DDFGKTW---DRLLP---------AASPYADAYLGKFAAALVQSLQLG-K-H-D--GTDVLAVSFSSPDIVGHGFG---PASHEVQDMYAHLDKTIGALFDELDAIV--GKDQWVAALSADHGVTPIP--EQQVAQ---GK--D-AGRI--N----G---GGLV--DAI…
2596414011_LX62DRAFT_2306__Type_I_phosphodiesterase_/_nucleotide_pyrophosphatase_Cellulophaga_tyrosinoxydans_DSM_21164_:_LX62DRAFT_scaffold00003.3	KLAVIIVVDQMRADYVDRFN--------GEW--T-------GG-LKRMVTEGAWFQQAAYPYLTTVTCAGHATISTGSFPSTHGVFQNA-WWDR-QVRK--QMSCT-EDP---RSTVSAYRLQVPTFTDQMRSRR---------RT-YTVSLALKDRSAIMLAG---HGG--DAVTW--LT-N-TLN--G---WESSS-AF-SS--PPVPA---VKAFV--EANP--IT-ADFGKTW---ERRLP---------VASPFADAYIGRFAASLVNALQLG-K-H-D--GTDVLTVSFSSPDIVGHAFG---PRSHEVQDMYANLDQTIGTLFDALDAQV--GKDGWVAGLSADHGVTPIP--EQLVAE---GR--D-AGRI--S----G---SGLV--DAV…
2596558563_LX63DRAFT_01598__Predicted_pyrophosphatase_or_phosphodiesterase_AlkP_superfamily_Cellulophaga_fucicola_DSM_24786_:_LX63DRAFT_scaffold00002.2	KLAVVIVVDQMRADYVDRFQ--------GEW--T-------SG-LKRMVSQGAWFQRAAYPYLTTVTCAGHATVSTGSFPHVHGVFQNA-WWDR-EMRK--QMTCT-EDP---KATASAYRLQVPSFGDQMRAGR---------QA-HVVSLALKARSAIMLGG---HGG--DAVTW--LT-E-TLD--G---WETSA-GY-SE--SGVPA---VKTFI--EANP--IS-ADFGKVW---ERVLP---------LSSPFADAYVGRFAAALVQSLQLG-K-H-D--GTDVLAVSFSSPDLVGHAFG---PRSHEVQDMYAHLDKTIGTLFDQLDALV--GKDQWVAGLSSDHGVTPIP--DQLVAE---GK--D-AGRM--N----G---GALV--NAI…
2596562203_LX65DRAFT_01745__Type_I_phosphodiesterase_/_nucleotide_pyrophosphatase_Chitinophaga_sancti_DSM_784_:_LX65DRAFT_scaffold00004.4	KLAVIIVVDQMRADYVDRFK--------GSW--T-------GG-LKRMVTQGAWFQQAAYPYLTTVTCAGHATVSTGAFPHTHGVFQNA-WWDR-DARK--QMTCT-EDP---NVKVSAYRLQVPTFTDQMRSSR---------GA-HVVSLSLKARSAIMLAG---HGG--DAVTW--LA-E-ALD--G---WETSA-GY-SE--KGVPA---VKAFV--DANP--LK-ADVGKTW---ERSLP---------ASSPFADAYVGRFAAALVTALQLG-K-H-D--GTDVLAVSFSSPDLVGHAFG---PASHEIQDMYLHLDQTIGTLFDQLDAAV--GKDQWVAGLTADHGVTSIP--EQLVAQ---GK--D-AGRI--Q----G---GGIV--DAI…
2596563087_LX65DRAFT_02630__Type_I_phosphodiesterase_/_nucleotide_pyrophosphatase_Chitinophaga_sancti_DSM_784_:_LX65DRAFT_scaffold00007.7	---MVIVVDQMRADYVDRFN--------ATW--T-------GG-LKRMVTQGAWFQQTAYPYLTTVTCAGHATISTGSFPRTHGVFQNA-WWDR-EARR--QMSCT-EDP---GIKVSAYRLQVPTFTDQMRSSR---------KA-HVVSLALKARSAIMLGG---HGG--DAITW--LT-E-TLD--G---WETSA-GY-SD--SGVPA---VKAFV--DANP--VA-ADVGKTW---DRSLP---------A
2596826999_IQ00DRAFT_00713__Type_I_phosphodiesterase_/_nucleotide_pyrophosphatase_Flavobacterium_saliperosum_CGMCC_1.3801_:_IQ00DRAFT_scaffold00002.2	KLAVVIVVDQMRADYVDRFH--------GEW--T-------GG-LKRMVTQGAWFQNGAYPYLTTVTCAGHATISTGSFPHTHGVFQNA-WWDR-AARK--QMSCT-EDP---SATASAYRLQVPTFTDQMRASR---------QA-HVVSLSLKSRSAIMLGG---HGG--DAVTW--LT-E-TLD--G---WETAA-GY-SE--RGVPA---VKAFV--DANP--LA-ADFGKTW---DRSLP---------AASPFADAYLGRFAAALVQSLKLG-T-H-E--GTDVLAVSFSSPDLVGHAFG---PNSQEIQDTYARLDRTIGALFDQLDATV--GRDQWVAGLTADHGVTPIP--EQLIAS---GK--D-AGRI--N----G---GAMV--DAI…
2596854200_IP97DRAFT_01303__type_I_phosphodiesterase/nucleotide_pyrophosphatase_Flavobacterium_cheniae_CGMCC_1.6844_:_IP97DRAFT_scaffold00004.4	KLAVILVVDQMRADYVDRFQ--------EGW--T-------GG-LKRMVSQGAWFSEAAYPYLTTVTCAGHATIATGSFPHTHGIFQNN-WWDR-ELKK--QVICN-EDP---RVKYSAYRLEVATLADVMRSQR---------KS-HVVSLALKDRSAIMLAG---HGG--EAVTW--LS-N-NVD--G---WITSP-VY-TE--EPVPA---VKAFV--DANP--IS-ADLGKVW---TRMLP---------EEAPFADAYVGRFAAALVKALKLG-T-H-E--TTDILAVSFSSPDMVGHAFG---PRSHEVADIFAHLDRTIGTLFDELDAQV--GKGRWVAGLSADHGVTPIP--EQLVAE---GK--D-AGRI--S----G---GALI--DAV…
2596904545_IP98DRAFT_02655__predicted_AlkP_superfamily_pyrophosphatase_or_phosphodiesterase_Flavobacterium_cauense_CGMCC_1.7270_:_IP98DRAFT_scaffold00014.14	KLAVILVVDQMRADYVDRFQ--------SEW--T-------GG-LKRMVTQGAWFQQAAYPYLTTVTCAGHATIATGSFPHRHGIFQNA-WWDR-ETSK--QVICN-ADP---RVHASAYRLQVPTLADTLRSQR---------KA-HVVSLALKDRSAIMLAG---HGG--DAVTW--LS-N-TMD--G---WVTSP-VY-SE--APVPA---VKAFI--DANP--IS-ADFGKTW---QKLLP---------TASPYADAYIGRFATALVKSMELG-K-H-E--GTDVLAVSFSTPDLVGHAFG---PRSHEVLDIYAHLDQTIGALFDELDAAV--GKGQWVAGLSADHGVTPIP--EQLVAE---GK--D-AGRI--G----G---GTLI--DAV…
2596961194_IQ02DRAFT_00410__type_I_phosphodiesterase/nucleotide_pyrophosphatase_Flavobacterium_glaciei_CGMCC_1.5380_:_IQ02DRAFT_scaffold00002.2	KLAVILVVDQMRADYVDRFQ--------DEW--T-------GG-LKRMVTQGAWFQQTAYPYLTTVTCAGHATISTGSFPHTHGIFQNG-WWDR-ETRK--QVLCT-EDQ---STTVGAQRLQVPTFTDVLRTQR---------QG-RVAAIALKDRSAVMLGG---HGG--DAVAW--LS-N-AMN--G---WITSR-VY-GE--PPVPA---VKAFL--DANP--MT-ADFGKTW---ARRLP---------ASSPFADAYVARFAVSLVKSLELG-K-H-E--STDVLAVSFSSPDMVGHAFG---PRSHEVQDMFANLDQTIGSLFDELDAQV--GKGRWVAGLSADHGITPIP--DQLVAE---GK--D-AGRI--N----G---GAII--DAV…
2597111536_LY09DRAFT_4966__Type_I_phosphodiesterase_/_nucleotide_pyrophosphatase_Ohtaekwangia_kribbensis_DSM_25221_:_LY09DRAFT_scaffold00005.5	KLAVILVVDQMRADYVDRFK--------GGW--T-------GG-LKRMVDDGAWFANTAYPYLTTVTCAGHATISTGSFPRTHGIFQNA-WWDR-EAQK--QMLCS-EDP---RVTPSAYRLQVPTFTDTMRTER---------QA-HVVSLALKDRSAVMLAG---HGA--DAVTW--LS-N-TMD--G---WITSP-VY-SE--T-PVPA--VKAFL--DANP--IA-ADFGKTW----NRGP---------AETPFADAYIGRFAAALVKGLDLG-K-H-D--GTDVLAISFSTPDMVGHAFG---PRSQEIQDLYMHLDATIGTLFDALDAQV--GKGRWVAALSADHGVTPIP--DQLVAD---GK--D-GGRI--A----G---GMLL--DAV…
2597230505_IP94DRAFT_3104__Predicted_pyrophosphatase_or_phosphodiesterase_AlkP_superfamily_Flavobacterium_anhuiense_CGMCC_1.6859_:_IP94DRAFT_scaffold00004.4	SLVVILVVDQMRADYLTTFA--------SRW--Q-------AG-FKTLLAGGTQFVNAEYPYWSTVTCAGHSSIATGSLPRTHGMVLNR-WWDR-AERR--VLTCN-DDA---SAPRSGRRMLVTTLADELRTQK---------PGAKVVSLSLKPRSAIGLAG---HGG--DAVVW--FN-E--PS--R--SFVTST-AF-AP--APVPD---VAAFM--AQDR--FA-ADEAREW---RLAAP---------ADSPYSDAYLARLATALVDRWKLG-Q-R-E--TTDFLGISFSALDLVGHDFG---PRSREVEDLLIHLDATLGALIDHLDRAV--GRDRYLLALTADHGVAVIP-----------EQ--AGAGRV--S----N---EDLG--AVV…
2597405552_Ga0052906_1936__Type_I_phosphodiesterase_/_nucleotide_pyrophosphatase_Flavobacteriaceae_bacterium_Mar_2010_119_:_Ga0052906_unitig_0_quiver.1	RLVVIVVLDQFRADYLTTFA--------SHW--R-------AG-FKTLLSEGAVFTRAQYPYFHTDTCAGHFTIATGTFPRTHGMVADN-WWEV-QSRR--LIECT-DDD---QSPYSARHSMAPSFADELRGQK---------PGARVVTLSMKARSAIGLAG---HGG--DAVTW--FE-E--AAGVG--SFVTSR-AY-SP--DGVAA---VRAFL--TRDS--YE-TDFGKFW-----MLR-------DAKETPFGDAYLGRMAADLSDAFQLG-R-R-D--ATDFLGVSFSATDTVGHPFG---PASRELEDTAARQDDVLDALIKYLDAKV--GRERYVLALSADHGVAEVP-----------VM--RGAGRV--A----Q---EDVR--DRI…
2599479810_Ga0058989_03219__Type_I_phosphodiesterase_/_nucleotide_pyrophosphatase_Mucilaginibacter_sp._NFR10_:_Ga0058989_scaffold00004.4	RLVVIVVLDQFRADYLATFA--------SHW--R-------AG-FKTLLAEGAVFTRAAYPYLHTDTCAGHFTIATGAFPRTHGMVADN-WWDT-GARR--LIECT-DDD---QSPYSARNSMAPSFADELRGQR---------PGARVVTLSMKARSAIGLAG---RGG--DAVTW--FE-E--GAGVG--SFVTSR-AFSAD--A-VSA---VRAFL--AKDS--FE-TDFGKFW---MLRDP---------RETPFSDAYLGRMAADLSDAFQLG-R-R-D--ATDFLGVSFSASDTVGHPFG---PGSREIEDTVARQDDVLGALIKYLDDTV--GREQYVLALSADHGVADVP----VTRN---------GGRV--A----Q---EDVR--ERI…
2599635434_Ga0056044_01512__Type_I_phosphodiesterase_/_nucleotide_pyrophosphatase_Chitinophaga_terrae_DSM_23920_:_Ga0056044_scaffold00005.5	RLVVTVVVDQLRADYLQVFN--------KHW--R-------NG-FRTLLDQGMVFENARYPYLVTVTCAGHATIGTGALPHRHGMINNT-WWQR-KERA--LTGCS-ADP---ATTYSAAHLLAPTLADELRAQK---------PGARVVSVSMKARSAISLAG---RSA--DAVVW--FD-D--PS--G--SWATSK-AF-AP--EPVPA---VKEFI--DKNP--YE-KDLGRVW---TLSGP---------PESPLADIYLGKLAASLVDGFKLG-Q-R-E--GTDFLGVSFSVLDDVGHAFG---PDSREVEDILRQLDVTLGSLIAHLDAKV--GRANYVLALSADHGVAPMP----IPPR---------GGRV--A----T---EDVR--ERI…
2599635935_Ga0056044_02013__Predicted_pyrophosphatase_or_phosphodiesterase_AlkP_superfamily_Chitinophaga_terrae_DSM_23920_:_Ga0056044_scaffold00007.7	KLLVVVVVDQMRADYLQRFE--------RHW--Q-------KG-FRTLLDKGLVFDNARYPYLNTVTCAGHSTIGTGALPHTHGMISNG-WWER-DQRR--VVGCT-ADA---ASPYSAAHLLVPTLADELRTQK---------PGARVVSLSLKARSAISLAG---HAG--DAILW--FD-D--PS--G--SWATSR-AF-AS--APVPA---VKAFI--DANP--YE-RDLGREW---TLSGP---------PASPLADAYLVRLASSLMDSFSLG-Q-R-D--TTDFLGISFSVLDEVGHSFG---PDSREIEDVVRQLDVTLGTLIEHLDARV--GRANYALALSADHGVAPNA----IAPR---------GGRI--A----P---EDVR--ERI…
2599918329_Ga0056028_0084__Predicted_pyrophosphatase_or_phosphodiesterase_AlkP_superfamily_Flavobacterium_swingsii_DSM_21789_:_Ga0056028_scaffold00001.1	KLLVVLVVDQMRADYLQRFD--------RHW--R-------GG-FRTLLDKGLVFNNARYPYLGTVTCAGHSTIGTGALPHTHGMISNG-WWLR-DEHR--LIGCT-ADP---SSPYSAVHLLVPTLADELRMQK---------PGARVVAVSLKARSAIGLAG---HGG--DAVVW--FD-D--PS--G--SWATSR-AF-AS--APVPV---VKEFI--EKNP--YE-KDLGREW---TLSAP---------AASPLADSYLMRMATSLVDSFALG-Q-R-A--TTDFLGISFSTLDEVGHSFG---PDSREIEDVLRQLDTTIGSLIERLDARV--GRANYVLALSADHGVAPNA-----------VP--PRGGRI--A----P---EDVR--ERI…
2602012953_Ga0056039_0242__Type_I_phosphodiesterase_/_nucleotide_pyrophosphatase_Flavobacterium_terrigena_DSM_17934_:_Ga0056039_scaffold00001.1	RLLVVVVVDQMRNDYLDRMA--------PLW--T-------RG-MKRLLTEGAVFERNFYPYLQTVTCAGHATIGTGSFPATHGIIMNA-WWRG-TRNG----TCT-EDA---AVKASAVQLLVPTMADRLREAS---------PAAQVVSLSTKPRSAIMMAG---KGG---VVTW--TD-D---H--N--KWATST-AY-AA--APDPD---VQAFV--SAHP--RL-ALRGEVW---QRLLD---------AERPYADAYLGAMAADLVKRKKLG-Q-G-P--AVDLLAISFSALDYVGHKFG---PDSHEVQDTLLRLDVTIGDLLDSLDTSV--GRGRYLLGLSADHGVAPIP--EAWVAE---GH--E-GGRI--A----L---QQLA--RAA…
2603521221_Ga0064006_111379__Type_I_phosphodiesterase_/_nucleotide_pyrophosphatase_Flavisolibacter_sp._LCS9_(Flavisolibacter_sp._LCS9_genome_sequence_)_:_Ga0064006_11	RLLVVLVVDQMRNDYLDRMA--------PLW--T-------RG-MKRLMTEGAVFERNFYPYLQTVTCAGHATIGTGAFPATHGIILNA-WWRG-TRNA----PCT-EDA---AAKASAIQLLVPTMADRLRAAS---------PASQVVSLSIKPRSAIMMVG---KGG---VVTW--TD-D--HN-----KWATST-AY-TR--T-PDPD--VQAFV--SAHP--RL-RVRSEVW---QRLLD---------TGRPYADAYLGAMAADLVTRKKLG-Q-G-A--AVDMLAVGFSALDYVGHKFG---PDSHEVQDTLLRLDVTIGDLLDSLDATV--GRGRYLLGLSADHGVAPIP--EAWVAG---GH--E-GGRI--A----L---QQLG--RAA…
2603524168_Ga0064006_114332__Type_I_phosphodiesterase_/_nucleotide_pyrophosphatase_Flavisolibacter_sp._LCS9_(Flavisolibacter_sp._LCS9_genome_sequence_)_:_Ga0064006_11	KLVVLIAVDQMRGDYPERYS--------SIL--T-------KG-LKRLTTDGAWFKNAAYPYLNTYTCVGHNTIGTGTLPYQHGMMQNV-WFDR-ETEK--SVACT-SDS---KIT-SAVRSLRPTLADIMRRDL---------HS-RVVTMSMKARAAIGLAG---HGG--DAVIW--LD-E---R--G--ALETSA-AY-GS--T-MPGW--AVAFE--KANP--SS-RDAGKVW---ERMLP---------LDRPWGDEYLEEMAEYAIDQMKLG-Q-Q-G--TVDFLGISFSSLDVVGHTFG---PRSHEIQDMLAHLDITLGKLLDHLDQKV--GAGNYVIGLSADHGVADVP--EQVQG----------GGRV--M----P---PTVT--AAI…
2603658470_Ga0064125_113775__Type_I_phosphodiesterase_/_nucleotide_pyrophosphatase_Rufibacter_sp._DG31D_(Rufibacter_sp._DG31D_Genome_Analysis)_:_Ga0064125_11	KLVVFLAVDQMRADYLERYA--------SLY--D-------KG-LKRLIHRGAWFKKAAYPYLNTVTCAGHSTLGTGTFPYKHGMVLNQ-WYER-NEDK--IVTCN-ADP---STT-SAKRMQMPTLAELMHRTE---------KA-QVVTMSIKSRSAIGLAG---HEG--DSVTW--LD-E---R--G--AWETST-AY-TK--T-PDAW--LAAFV--KGNP--IT-RDAGKVW---ERTLP---------ANRPFANDYLGEMAEAAIDSLHLG-K-G-P--NIDFLGVSFSSLDVVGHTFG---PRSHEVQDVLVRLDATLGKLLEYLDENV--GDGNYVLALSADHGVGDIP--EQIGN----------GGRQ--T----A---PVIT--AAV…
2609835933_Ga0070134_1522__Predicted_pyrophosphatase_or_phosphodiesterase_AlkP_superfamily_Flavobacterium_sp._OV086_:_Ga0070134_152	KLVVLVAVDQMRADYLVRYA--------DLY--Q-------HG-LKQLTEKGAWFTNAAYPYLNTVTCAGHSTLGTGTFPYKHGMVLNA-WYDR-DSGK--MMTCT-QDP---SVKTSAKNVKQPSLAELMHRK----------KG-QVVTMSIKPRSAIGLAG---HHA--DSVIW--FD-E---H--G--TWETST-AY-GR--T-LPAW--VMAFS--KANP--VD-RDAGKVW---DRTLP---------ADRPFANEYLEQMAEEAIDTLKLG-Q-Q-S--STDFLGVSFSALDSAGHAFG---PRSHEVQDVLVRLDATIGKLLEHLDAKV--GAQNYVLALSADHGVADVP--EQVPN----------AGRQ--K----S---EHIV--EAI…
2616191175_Ga0070133_1452__Predicted_pyrophosphatase_or_phosphodiesterase_AlkP_superfamily_Flavobacterium_sp._FV08_:_Ga0070133_102	KLVVLIAVDQMRADYLVTYA--------DLY--Q-------HG-LKTLTEKGAWFKNAAYPYLNTVTCAGHSTLGTGTLPYKHGMVLNA-WFDR-DSGK--TMTCT-QDG---SVTISAKNVKQPSLAELLH----KD------KG-RVVTMSIKPRSAIGLAG---HHA--DSVTW--YD-E---R--G--NWETST-AY-SS--S-LPLW--LTAFV--KANP--VE-RDAGKIW---ERTLP---------ADRPYANDYLEQMAEAAVDSFKLG-N-G-K--ATDFLGISFSALDTAGHAYG---PRSHEVQDVLVRLDAEIGKLLAFLDAKV--GADNYVLALSSDHGVATIP--EQAAN----------AGRQ--D----S---KHVE--AAI…
2617510512_Ga0070551_106185__Type_I_phosphodiesterase_/_nucleotide_pyrophosphatase_Flavobacterium_urumqiense_CGMCC_1.9230_:_Ga0070551_106	KLVVVLVVDQMRADYLVRYG--------SFF--E-------KG-FKRLTTEGAWFQNAAYPYMSTITCVGHTTIGTGTLPYHHGIIQNA-WYDR-ATGK--STTCT-ADE---NTT-SAHLMMMPSLAETMKKTM---------KA-RVVTMSLKPRSAIGLAG---HDA--DGVFW--LD-D---R--G--AWSTSS-AY-TK--E-PLGW--AVGFI--RANP--ID-RDAGKSW---ERTLP---------VDRPYADEYLAQFAGGAIDALQLG-K-G-E--GTDFLGVSFSTLDLIGHAYG---PRSQEIQDELVRLDRTLGGLLDALDAKV--GAGNYVLALSADHGVADVP-----------EQ--SGGGRV--I----G---SVIS--GSI…
2617525730_Ga0070550_11861__Type_I_phosphodiesterase_/_nucleotide_pyrophosphatase_Flavobacterium_xueshanense_CGMCC_1.9227_:_Ga0070550_118	KLVVLIVVDQMRADYLTRYA--------SLY--E-------KG-LKRLTSGGAWFQNAAYPYMSTLTCVGHTTIATGTLPYRHGIIQNA-WFDR-ETGK--SVTCT-ADA---DATSSAKRMLAPSLAETIKKQR---------HG-RVVTMALKPRSAIGLAG---HEA--DSVIW--LD-E---R--G--AWQTSS-AF-AT--G-KAAW--AAAFI--SANP--ID-RDAGKSW---ERALP---------EDRPFADDYMEQMAEAAIDENHLG-Q-G-D--GVDVLGISFSTLDLIGHTFG---PRSQEIQDDLVHVDRALGRLLDHLDEKV--GAGNYVLALSADHGVADIP--EQSQG----------GGRV--I----N---AVLS--GSI…
2617539517_Ga0070145_105230__Type_I_phosphodiesterase_/_nucleotide_pyrophosphatase_Flavobacterium_omnivorum_CGMCC_1.2747_:_Ga0070145_105	KLAVVLVVDQMRYDYLTRYA--------GLY--S-------QG-LGRLTTDGAWFQNAAYPYMTTVTCVGHTTIGTGTLPYRHGIIQNA-WYDR-ASQK--SVTCT-EDP---ETTSSARRMLAPSLAETMKKDL---------KS-RVVTISIKARSAIGLAG---HDA--DAVIW--LD-E---R--G--AWETST-AY-AG--G-KAGW--ASAFI--AANP--IE-RDADKTW---ERTLP---------AERPFADEYLEQLAERAIDDNHLG-N-G-D--ATDFLGVSFSTFDLIGHAYG---PRSHEMQDELVRLDRTLGKLLAHLDEKV--GAGNYVLALTADHGVADIP--DQTKN----------GGRV--I----G---SVLS--GAI…
2619104511_Ga0055952_11632__Type_I_phosphodiesterase_/_nucleotide_pyrophosphatase_Flavobacterium_hydatis_DSM_2063_:_Ga0055952_116	KLVVFIVADQMRADYLTKYG--------SLY--Q-------RG-LKRLTTQGAWYKNAAYPYLTTLTCVGHTTIGTGTLPYKHGMISNQ-WWDR-ETGK--VVTCN-SDP---DTT-SAKRMMVPTLAEIMAGTL---------QS-RVAAMSMKARSAIGLAG---HRG--DFVTW--FG-D---R--A--AWETSS-VF-AK--G-PVPW--FVGFL--KANP--PT-GDTGKTW---ERTLP---------PDKPYLNEYLEKMAEAAVDELNLG-I-E-G--RTDFLGISFSTLDTVGHAYG---PRSHEVQDVLVRLDITLGKLLDYLDKKV--GAGNYVLAMSSDHGVADLP-----EQN-------PAGGRQ--A----A---GAVR--GAI…
2619108644_Ga0055953_102252__Type_I_phosphodiesterase_/_nucleotide_pyrophosphatase_Chryseobacterium_soli_DSM_19298_:_Ga0055953_102	KLVVFIVVDQMRADYLVRYA--------GLL--Q-------HG-LKRLTAQGAWYTNAAYPYFSTLTCVGHTSIATAALPYRHGMIANQ-WYDR-ATGK--GVTCN-SDP---DSTS-AKNMMVPALADVMGKTL---------HS-RVATMSMKARSAIGLAG---HKG--DFVTW--FG-D---H--N--VWETSS-VF-AK--A-PVPW--FVAFL--KGNP--SE-RDADKAW---ERTLP---------AERPYLDDFLGDMAVAAVDEMHLG-T-E-N--RTDFLGVSFSSLDSVGHGFG---PRSHEVQDMLVRLDATIGKLLDHLDKKV--GPGNYLVAMTSDHGVMDLP-----EQH-------PGVGRQ--P----V---EAVR--AAL…
2619113824_Ga0055954_107121__Type_I_phosphodiesterase_/_nucleotide_pyrophosphatase_Chryseobacterium_luteum_DSM_18605_:_Ga0055954_107	KLVVVIVVDQMRADYPVRYG--------GLL--Q-------HG-LKRLTTEGAWYTNAAYPYLMTVTCVGHATIGTGALPYRHGMIANT-WYDR-ATGK--VVTCN-TDP---DTTASARNMLVPTLAEVMAGTL---------KS-KVATMSMKARSAIGLAG---HRG--DFVTW--FG-D--RN-----VWETSS-AF-TP--A-PVGW--FAGYL--KSHP--AE-ADAGKVW---ERTLP---------ADRPYMDEQLERMAETAVDEMHLG-T-E-E--RTDFLGVSFSSIDVVGHAYG---PRSHEIQDMLVRLDITIGKLLEHLDTKV--GAGNYVVALTGDHGVADLP--EQNSE----------GGRL--P----A---ATMR--VAI…
2619598100_Ga0060269_13471__Type_I_phosphodiesterase_/_nucleotide_pyrophosphatase_Flavobacterium_aquatile_LMG_4008_:_Ga0060269_13	KLVVFIVVDQMRADYPVRYA--------SLL--R-------HG-LKRLTTEGAWYTKAAYPYLNTVTCVGHSTIGTGALPYQHGMIANS-WYDR-ATAK--VVTCN-SDPHTTDVSTSATYMMVPTLAEVMADSL---------KS-KVATMSMKARSAIGLAG---HKG--DFVTW--FG-D--RS-----AWETSS-AF-TP--A-PVGW--FVGYL--KGNP--AD-KDAGKTW---ERTLP---------VERPYMDEQLEAMAEAAVDQMHLG-T-E-D--RTDFLGVSFSSLDSVGHTYG---PRSHEIQDMLVRLDITVGKLLDYLDTKV--GAGKYVVAMSADHGVADLP-----EQD-------PAGGRE--P----A---QTIR--ATV…
2619827514_Ga0070190_0185__Type_I_phosphodiesterase_/_nucleotide_pyrophosphatase_Flavobacterium_sinopsychrotolerans_CGMCC_1.8704_:_Ga0070190_117	KLVVFLVVDQMRGDYPVRYA--------SLL--E-------HG-LKRLTTQGAWYRNAAYPYLSTVTCAGHSTIGTGTLPWHHGMIANG-WLDR-ETQK--VVTCN-ADP---SASSSAKSLMMPTLAETMRQQL---------KS-RVATMAVKARSAIGLAG---HEG--DFVTW--FS-D---R--L--AWETST-AF-AK--A-PVGW--FVNYL--KGNR--PT-RDSDKVW---ERTLP---------AERPFADDYLGEMAAAAVDQMHLG-T-Q-D--RIDFLGVSFAMLDSVGHSFG---PRSHEVQDVLVRLDATIGKLLDHLDKTV--GAGNYIVALTADHGVGDIP--EQVTG----------GGRL--P----I---TAVR--TTM…
2620371663_Ga0069981_104275__Type_I_phosphodiesterase_/_nucleotide_pyrophosphatase_Dyadobacter_soli_DSM_25329_:_Ga0069981_104	KLVVFLVIDQMRADYPVRYS--------GLL--E-------KG-LKRLTTQGAWFRNAAYPYLNTLTCVGHTTISTGTLPWHHGMINNA-WYDR-ETQK--AVTCN-ADP---NSQSSAYRMMTPTLAETMRGTL---------KS-QVAAMSMKARSAIGLAG---HEG--DFVTW--FG-D---R--A--AWETSS-AF-TK--T-PIPW--FLAWV--KANP--VD-KDADKVW---DRMLP---------EKRPYPDAYLERMAEAAVDEMHLG-T-E-D--RTDFLGVSFSMLDTVGHAFG---PRSHEVQDVIARVDTVIGQLLDFLDKKV--GAGNYVVALGADHGVADIP-----EQS---RT----GGRV--S----M---AAVR--GLM…
2620371664_Ga0069981_104276__Predicted_pyrophosphatase_or_phosphodiesterase_AlkP_superfamily_Dyadobacter_soli_DSM_25329_:_Ga0069981_104	KLVVFLVVDQMRGDYPVRYA--------SLM--D-------KG-LKRLTTQGAWFKNAAYPYLTTLTCVGHTTIGTGTLPWRHGMVNNA-WYDR-ETDK--AVTCN-ADP---NTTQSAFRMMTPTLAEIMRGTL---------KS-RVATMSMKARSAIGLAG---HEG--DFVTW--FG-D---R--A--AWETSS-AF-TK--A-PIPW--FLVWS--KANP--VT-QDADKVW---DRLLP---------EKRPYPDAYLERMAEAAVDEMHLG-T-E-D--RTDFLGVSFSMLDTVGHAFG---PTSHEVQDVFARIDTVIGTLLDFLDKKV--GADNYVVALAADHGVADIP----EQSH-------N-GGRV--S----I---AAVR--GLL…
2622951950_Ga0070588_4005__Type_I_phosphodiesterase_/_nucleotide_pyrophosphatase_Pedobacter_africanus_DSM_12126_:_Ga0070588_104	KLVVILVVDQMRVDYLTWYA--------ANY--S-------AG-LARLMREGAWFTEAAYPYLNTITCAGHSTIGTGSFPYRHGMILNN-WYDP-KTGK--SPYCT-DDA---TETYSAKLLMQPAIGEQIMKKG----------G-RSVALSFKPRSAIPLTG---HKA--TAVAW--FD-E---R--G--GWTTST-AF-TT--A-PVPF--LKAFI--DANP--IG-ADYDKVW---DRSMP---------LSSPFADEYLGRMAAAAIDSLELG-K-G-T--TTDFLGVSFSSVDAVGHVFG---PRSHEIQDLLYRLDRTIGVLLDYLDAKV--GKGNYVLGLSADHGVSEIP--E--------QI--G-GGRV--S----S---KAVG--SAL…
2623180134_Ga0064114_105218__Type_I_phosphodiesterase_/_nucleotide_pyrophosphatase_Zunongwangia_mangrovi_DSM_24499_:_Ga0064114_105	KLVVILVVDQMRIDYLQWYA--------ANY--S-------AG-LARLIRDGAWFTEAAYPYLNTVTCPGHSTIGTGSFPYRHGMILNN-WFDP-KTGK--SPYCT-DDP---SVTSSGKLLRVPSIGEQIMDRG--G---------RSVALSFKPRSAVTLTG---HKA--TAVLW--FD-D---R--G--GWTTST-AF-TP--G-PVPF--LQSFI--DANP--IS-ADYDKVW---ERTLP---------LSAPFADEYLGRMAAASIDALKLG-Q-G-T--TTDFLGVSFSATDGVGHVYG---PRSHEIQDLLVRLDRTIGKLLEHLDATV--GPGNYVLGLSADHGVSEIP--E--------QI--G-GGRI--A----S---KAVS--TAL…
2623207262_Ga0070239_1157__Type_I_phosphodiesterase_/_nucleotide_pyrophosphatase_Pedobacter_soli_DSM_18609_:_Ga0070239_115	KLIVIVVVDQMRADYLERYS--------GGF--T-------GG-LRRLMREGAWFTNAAYPYLNTVTCAGHSTIGTGMLPFHHGMIMNS-WLDR-STGK--TPYCT-DDA---AATYSAKQMRAPAIGEQIRGAH----------G-RAVAMSIKPRSSIPLVG---RSA--DAVVW--FD-D---R--G--GWSTSS-VF-TR--A-PVLF--LQQFI--NANP--IA-ADYDKIW---TRTLS---------ESAPFSDEYLGRMAAAAVDALSLG-K-G-E--HTDLLAVSFSALDAVGHVYG---PRSHEVQDVLVRLDLTIGRLLDHLDRTV--GTSNYVLGLSADHGVADIP--EHVH-----------GGRQ--S----S---KEVK--DAV…
2623214383_Ga0070599_101368__Type_I_phosphodiesterase_/_nucleotide_pyrophosphatase_Myroides_profundi_DSM_19823_:_Ga0070599_101	RLVVIVVVDQMRADYLERYG--------PLF--S-------KG-LRRLSAEGAWFTNAAYPYLNTVTCVGHSTIGTGTFPYHHGMILNG-WLDR-ATGT--VPGCT-EDA---TATKSARNLMRPALGEQVRDKG---------HG-RAVAISLKPRSSIPLVG---HYA--DSVVW--FD-D---R--G--GWSTSS-VF-ST--QPLPF---IERFV--QAHP--LT-DDKAKVW---TRTLD---------TSRPFADEYLEKLAEEAIDQMALG-T-S-R--GTDFLAVSFSSLDLVGHVYG---PRSQEVQDLLVRLDATLGRLLDHLDAKV--GAGQYVLGMSADHGVADIP------EI---AG--A-GGRQ--T----T---KEVK--DAL…
2623226927_Ga0066805_103241__Type_I_phosphodiesterase_/_nucleotide_pyrophosphatase_Mucilaginibacter_polytrichastri_DSM_26907_:_Ga0066805_103	RLVVILVVDQMRADYLEWYG--------PLL--T-------KG-LHRLSDQGAWFTNAAYPYLNTVTCVGHSTIGTGTFPYHHGMILNG-WLDR-TTSK--VPGCT-EDL---KATKSARNLMRPALAEQIRERA---------RG-RSVAISLKPRSSIPLVG---HRA--DAIVW--FD-D---R--G--GWSTSS-VF-TK--A-PVPF--IEEFI--QAHP--LT-ADKDKVW---TRSLD---------ASRPFADEYLERLAETAIDKMALG-K-G-A--GTDFLAVSFSSLDLVGHMFG---PRSHEVQDLLVRLDATIGRLLEHLDQQV--GAGNYTLALSADHGVADIP------EI---AG--A-GGRQ--S----T---KEVK--DAL…
2623251166_Ga0070589_112155__Type_I_phosphodiesterase_/_nucleotide_pyrophosphatase_Pedobacter_suwonensis_DSM_18130_:_Ga0070589_112	SLIVLLVVDQMRTDYLERGL--------PQF--T-------SG-FKRLTTQGAWFKNAAYPYLNTITCAGHSTIGTGAFPYRHGMVLNT-WWDR-ATAR--PRACT-ADS---TVKASAASLRVPTLADQVRERA---------QG-RIVAMSLKPRSAITLSG---SHP--TSVVW--FD-D--RA--G---WATSS-AFTAE--K-LP-W--LFDFI--QSRP--AS-RDVGAVW---DRLLP---------AAQPFADEYLERMAVASVDALGLG-K-G-T--GTDLLAVSFSTLDLVGHQFG---PASHEVQDIVLRLDRTIGLLLDHLDAVV--GRGRYVVALGADHGVGALP--EQTG-----------GGRQ--A----G---DQVL--AAI…
2623255036_Ga0070600_104181__Predicted_pyrophosphatase_or_phosphodiesterase_AlkP_superfamily_Kriegella_aquimaris_DSM_19886_:_Ga0070600_104	KLAVVLVVDQMRADYLTRHA--------SRF--T-------AG-LRRLTEGGAWYQRAAYPYLNTITCAGHSTIGTGALPYRHGMILNG-WLNR-STGQ--IMECT-FDN---DVRASAKWLLAPTFAEYLREHE---------RG-RTVALSLKPRSALTLAG---HAA--DAVLW--FD-D---R--G--GWATST-AF-TS--A-PVPF--LQQFI--ADNP--LT-GDYGKTW---DRLLE---------PEAPFADEYLARLAAASVDALKLG-S-G-P--GIDFLGVSFSTLDLIGHAYG---PDSHEVQDEILRLDRTIGRLLDHLDAAV--GKDGYALALTSDHGVGRVA--EQVEG----------AGRA--T----S---RDVG--AAI…
2623259667_Ga0070232_11082__Predicted_pyrophosphatase_or_phosphodiesterase_AlkP_superfamily_Salegentibacter_agarivorans_DSM_23515_:_Ga0070232_110	KLIVFLVADQMRFDYLERYS--------QRF--T-------GG-LKRLTQDGAWFQHAAYPYLNTVTCPGHSTLGTGTLPYQHGMILNT-WFDR-KKRA--ATECT-DDE---KTRSSARRQLRPTLADHVREQA---------HG-RVVALSMKARSAIGLAG---HGG--DVVLW--FD-T---R--G--GFTTST-AF-SR--A-TTPF--VQKYI--DENP--VT-AAYGHQW---ERLYD---------PALPFSDEYLGKLAAHAVETMQLG-K-G-S--GVDFLGVSFSALDLVGHAFG---PNSHEVQDVVARLDATIGELLNHLDASV--GAGNYVLAFSADHGVGEIP--EEVHGG---RY----TGTI--T----S---GAVD--KAI…
2623261055_Ga0070232_12718__Type_I_phosphodiesterase_/_nucleotide_pyrophosphatase_Salegentibacter_agarivorans_DSM_23515_:_Ga0070232_127	KLIVILVADQMRVDYLQRYA--------GKF--T-------GG-LRRLIDQGAWFERAAYPYLNTITCAGHSTIGTGTFPYQHGMFLNT-WFDR-KTRK--LTECT-DDA---KEKTSGRRIQMPSLADFVRRQG----------G-HVASLSLKARSAIGLAG---HGG--DIVLW--FD-T---R--G--GWTTST-AF-TR--K-PTPF--VQQYI--AAHP--VE-SDYGHAW---DRLYD---------ASVPLSDAYLGKFAAATADELHLG-R-G-P--RVDFLGVSFSALDLVGHAYG---PDSHEVQDVVARLDVTIGELLDHLDRTV--GAGNYVVGFTADHGVAQIP----EEGH-------R-GGRE--T----N---AETT--AVI…
2623326564_Ga0070223_2046__Type_I_phosphodiesterase_/_nucleotide_pyrophosphatase_Pontibacter_akesuensis_DSM_18820_:_Ga0070223_102	KLVVILVADQMRADYLERYS--------GKF--T-------GG-LRRLMQNGAWFQRAAYPYLNTITCAGHSTIGTGVFPYQHGMILNT-WFDR-ATGK--STECT-ADS---QVHASGQRILKPTLADRVREQQ---------RG-RVVTMSLKARSAIGLAG---HGG--DVVLW--FD-T---R--G--GWTTSS-AF-AS--K-PTPF--LQEFI--DHHP--VA-SAYGQQW---DRLYD---------PSAPLSDEYLGKMAAATVEAMHLG-K-G-P--QVDFLGVSFSALDLVGHAYG---PSSHEVQDLIARLDVTIGDLLDHLDASV--GAGNYVVGFSADHGVAQIP-----EEA---GT----GGRQ--T----T---AETT--AAI…
2623421710_Ga0070240_102279__Type_I_phosphodiesterase_/_nucleotide_pyrophosphatase_Pedobacter_rhizosphaerae_DSM_18610_:_Ga0070240_102	KLVVILVADQMRADYLERYA--------GRF--T-------GG-LRRLMQNGAWFQRAAYPYLNTITCAGHSTIGTGVFPYQHGMVLNA-WFDR-KTGK--STECT-ADS---NAHVSGQRLVKPTLADRVREQQ---------HG-RVVTMSLKARSAIGLAG---HGG--NVVLW--FD-T---R--G--GWATST-AF-AS--K-PIPF--LKEFI--DRHP--VA-SAYGQKW---DRLFE---------PSAPLSDEYLGKMAAATVEAMHLG-G-G-P--QVDFLGVSFSALDLVGHAFG---PNSHEVQDLLARLDVTIGDLLDRLDATV--GAGNYVVGFSADHGVAQIP-----EET---GT----GGRQ--T----T---AETT--AAI…
2623480174_Ga0070597_107341__Predicted_pyrophosphatase_or_phosphodiesterase_AlkP_superfamily_Chitinophaga_rupis_DSM_21039_:_Ga0070597_107	KLVVILVADQMRADYLERYS--------GKF--T-------GG-LRRLMEKGAWFQHAAYPYLNTITCAGHSTIGTGTFPYQHGMFLNT-WFDR-KTGK--TTECT-DDA---KEHTSGRRIRRPTLADAIRGQH----------G-RVVTMSLKARSAIGLAG---HGG--DIVLW--FD-T---R--G--GWMTSS-AF-TS--K-PTPF--IQQYT--NENP--VT-SDYGHSW---ERLYD---------PSTPLSDAYLGKMAAATVQAMNLG-T-G-P--KIDFLGVSFSALDLVGHAYG---PNSHEVQDVLARLDVTIGQLLDQLDRTV--GAGNYVLGFTADHGVGQIP-----EEA---GT----GGRE--T----N---ADTT--AAI…
2623480447_Ga0070597_10914__Type_I_phosphodiesterase_/_nucleotide_pyrophosphatase_Chitinophaga_rupis_DSM_21039_:_Ga0070597_109	KLVVILVADQMRADYLERYS--------GKF--T-------GG-LRRLMEKGAWFQHAAYPYLNTITCAGHSTIGTGTFPYQHGMFLNT-WFDR-KTGK--TTECT-DDP---KERSSGRRIRKPTLADAIRAEH----------G-RVVTMSMKARSAIGLAG---HGG--DIVLW--FD-T---R--G--GWTTST-AF-TP--K-PTPF--IEQYT--AQHA--VT-ADYGFSW---ERLND---------PSAPRSDEYLGKMAAAAVEALNLG-K-G-P--QIDFLGVSFSALDLVGHAYG---PNSHEVQDVVARLDVTIGELLDQLDRTV--GAGKYVVAFTADHGVGQIP-----EDS---GK----GGRE--T----N---AETT--AAI…
2628185478_Ga0075135_0994__predicted_AlkP_superfamily_pyrophosphatase_or_phosphodiesterase_Flavobacteriaceae_bacterium_Mar_2009_75_:_Ga0075135_11	KLIVILVADQMRADYLERYS--------GKF--T-------GG-LRRLMERGAWFQRAAYPYLNTITCAGHSTIGTGTFPYQHGMILNT-WFDR-KTGK--PTECT-DDA---KERTSGRRIRTPTLADAIRARH----------G-RVVTMSMKARSAIGLAG---HGG--DIVLW--FD-T---R--G--GWQTST-AF-TA--K-PTPI--IQQYI--AQHS--VI-SDYGYSW---ERLYD---------PSAPRSDEYLGKMAAATVKAMNLG-K-G-P--QIDFLGVSFSALDLVGHAYG---PSSHEVQDILARLDVTIGDLLDQLDRTV--GAGNYVVAFSADHGVGQIP-----EET---GT----GGRE--T----N---AETT--AAI…
2628414959_Ga0070859_10984__Type_I_phosphodiesterase_/_nucleotide_pyrophosphatase_Flavobacterium_enshiense_DK69_:_Ga0070859_109	KLVVILVADQMRADYLERYS--------GKF--T-------GG-LRRLMDKGAWFQRAAYPYLNTITCAGHSTIGTGTFPYQHGMILNT-WFDR-KTGK--PTECT-DDA---KEKTSGRRIRTPTLADAIRAHH----------G-RVVTMSMKARSAIGLAG---HGG--DIVLW--FD-T---R--G--GWQTST-AF-TD--K-PTPV--IQQYI--AQHS--VI-SDYGYSW---ERVYD---------PSAPRSDEYLGKMAAATVDALKLG-K-G-P--QVDFLGVSFSALDLVGHAYG---PNSHEVQDIVARLDVTIGNLLDQLDRTV--GAGNYVVAFSADHGVGQIP-----EET---GA----GGRE--T----N---VETT--AAI…
2630262014_Ga0078480_101291__Type_I_phosphodiesterase_/_nucleotide_pyrophosphatase_Flavobacterium_sp._316_:_Ga0078480_101	RLVVVIVVDQMRNDYIDDYG--------VHW--T-------AG-LHRLSALGARFRRAAYPYLNTVTCAGHASIGTGTVPAVHGIVLNA-WWDR-ETQT--YVSCT-DDP---AHPTSAARLLVPSFSETLARAQ-GS------KS-RVVTFSLKARSAIMLAG---HHA--DVAAW--FA----DP--G---WLTAS-SL-VS--SVRPE---IERYL--KEHP--VE-NDRGKTW---TKLLP---------ESDPFSDQFLGELGAAAVDRLKLG-Q-G-P--AIDFLGISFSALDHVGHQYG---PRSHEVQDVLAHLDVTIGRLLDHLDRTV--GKGRYVVALSADHGVAMIP--EQARAE---GQ--D-AGRV--V----L---GTVN--STA…
2632007313_Ga0077600_107159__Type_I_phosphodiesterase_/_nucleotide_pyrophosphatase_Flavobacterium_sp._AED_:_Ga0077600_107	RLVVILVVDQMRGDYIDDYG--------AQW--R-------HG-LRRLVDEGARFKDAAYPYLNTVTCVGHASISTGTVPAVHGIVLNT-WWDR-DATPPGDVNCT-DDR---ESPTSARRLLVPSFGEALRRAH-EH------QS-RVVTISLKPRSAIMLAG---HSA--DAVVW--FD-D------G--SWATSR-AF-SN--G-TVPF--VRRVV--GEHP--VE-QDLGRTW---ERRLP---------EGQPFADAYLGRLAAAAVRDMKLG-Q-R-G--VTDYLGVSFSTLDLVGHNYG---PRSHEVQDVLVSLDETMGRLFDELDRVV--GRGQYVVALSADHGVAVVP--EQLRAE---GL--D-AGRV--S----N---KDIG--ARA…
2633680750_Ga0070856_1001135__Type_I_phosphodiesterase_/_nucleotide_pyrophosphatase_Flavobacterium_suncheonense_GH29-5_DSM_17707_:_Ga0070856_1001	KLVVVLVVDQMRNDYVDDYG--------GHW--T-------KG-LRRLITDGARFRNAAYPYFNTVTCAGHATISTGTVPAVHGIILNQ-WWHR-DEQK--ELTCT-DDP---AAPPSAKRLRVPSFAQTLDRAQ-AD------RA-HVVTMSMKPRSAIMLAG---GKA--DAVTW--FE-G------R--SFATSA-AF-SP--G-RVPF--VQQFI--ASSP--VE-RDLGKTW---ERLLP---------LTAPFSDAYLEQMAEAAIDGLALG-Q-G-T--TTDFLGVSFSALDSVGHKFG---PRSHEVQDLLARLDVTIGRLLDHLDARV--GRGKYVVALSADHGVAVIP--EQLRRE---GQ--D-AGRA--V----M---EAAS--ARA…
2634892946_Ga0081628_14754__Type_I_phosphodiesterase_/_nucleotide_pyrophosphatase_Bacteroidetes-49_(UID2591)_:_Ga0081628_147	---VVLVVDQMRADYVERFQ--------GQW--T-------KG-LRRLIDEGAWFRQAAYPYFQTNTCVGHATISTGALPETHGIIGNA-WHDR-ASAM--LRRCA-DDE---NSLAGPASLRAPTLSDELRIQG-EG------AT-RVVSLSMKPRAAIMLAG---QSA--DVVVW--RD-D------T--SLVTSG-VY-SK--Q-PVSL--VKQFI--SANP--IA-RDFGTTW---TRTFP---------A
2634906094_Ga0081632_11884__Type_I_phosphodiesterase_/_nucleotide_pyrophosphatase_Flavobacteriaceae-49_(UID2817)_:_Ga0081632_1188	KLVVLIVVDQMRADYIGRFQ--------HQW--T-------SG-LKRLVDDGAWFRQAAYPYFQTNTCAGHATISTGSLPESHGLIGNN-WYDR-SEGR--LRACA-DDA---SAPAGPGNLLVPTLADELKMQL---------PGTRTVSLAIKPRVGVSLAG---QRS--DAALW--RE-D------F--TWVTST-AY-TD--R-RIRF--IEQFL--DANP--VE-QALGTIW---TRALP---------EETPWSNDYLGRLAAAAVDALELG-Q-R-E--STDYLAIGFPALDWTGHDYG---PRSHEVQDILIRLDRTVGTLLDHFDAAV--GPDQYVVALSADHGVMPIP--EQRRAR----L--GDAGRI--P----A---SRIV--EAA…
2634954503_Ga0081646_11267__Type_I_phosphodiesterase_/_nucleotide_pyrophosphatase_Bacteroidetes-76_(UID2591)_:_Ga0081646_1126	KLVVLIVVDQMRADYIKRFQ--------HQW--N-------AG-LKRLVDDGAWFQQAAYPYFQTNTCVGHSTIATGSLPESHGIVGNN-WYDR-AESR--LRACA-DDP---EGRT-PGSLLVPTLGDELRAQA---------GA-RVVSMSMKPRVGVMLAG---HRA--DMALW--RQ----ET-----AWVTSA-AY-AA--A-PVPF--VARFL--DANP--VA-DDLGEIW---SRAMP---------EDTPLSNDYLGRLAIVAVNELDLG-Q-R-E--ATDYLALGLSALDWAGHRFG---PKSHEVQDVLFRLDLMLGRLLDDLDAAV--GPDRYVVALSADHGVTPIP------ER-RARL--ADAGRI--P----A---QRIV--DAA…
2635075256_Ga0070494_1011208__Type_I_phosphodiesterase_/_nucleotide_pyrophosphatase_Chitinophaga_filiformis_DSM_527_:_Ga0070494_101	-----LVVDQMRADYLARFQ--------HHW--T-------SG-LKRLIDDGAWFRQAAYPYFQTNTCVGHATISTGSLPETHGIIGNN-WYDR-AEGR--LRACA-DNS---DSPT-PDNLMVPTLSDELRVQA---------SA-RVVSLSMKPRVAVMLAG---HGA--DVALW--RQ-G------T--AWVTST-AY-TR--E-PVVF--IEQFL--DANP--VS-NDLGKIW---TRALP---------E
2635078765_Ga0070494_106146__Type_I_phosphodiesterase_/_nucleotide_pyrophosphatase_Chitinophaga_filiformis_DSM_527_:_Ga0070494_106	KLVVVLAVDQMRGDYIDKYR--------QQW--S-------AG-LKRLVEQGAWFRQADYPYFNTVTCAGHASLSTGTIPSVHGMILNA-WWDR-AANA--SVACT-DDP---KEQVSARRLLAPAIADELRLQH-GS------AT-RVVSISLKARSAINLAG---HRP--DVVTW--LD-D---S--G--AFVTST-AF-AK--A-PVPF--VDRYI--RSHP--VD-DELGQVW---DRLLP---------RERPFSDAYLAALAIDAVTAMKLG-R-G-D--GVDFLGVSFSALDKVGHDFG---PDSHEVQDVLARLDREIGTLLTTLDREV--GRGNYTVALSADHGVSPVV--ERLTEQ---GF--D-AGRV--P----V---MQLA--AAI…
2635081548_Ga0074838_1029__Type_I_phosphodiesterase_/_nucleotide_pyrophosphatase_Pedobacter_insulae_DSM_18684_:_Ga0074838_102	KLVVFLSVDQMRGDYIDKFR--------HQW--T-------KG-LKRLVSEGAWFREADYPYFNTVTCAGHASMSTGSLPSVHGMILNT-WWDR-ATQK--IVSCT-DDA---SKA-SAERLMTTTLADEMRLQL-RV------PP-RVVSISLKARSAINLGG---HRP--DAVIW--LD-D--ET--A--EWVTST-AF-QQ--A-PSPF--FAEYI--AAHP--VR-GEIGRTW---DRALP---------RDQPYSDAYLAALATHAIDSLKLG-R-G-P--GIDFLGISFSALDKVGHDFG---PQSHEVQDVLIRLDREVGALLDKLDKDV--GAGNYTIALTADHGVAPVP--EQLKAQ---GF--D-AGRI--S----P---ATVT--RAI…
2635081885_Ga0074838_102346__Type_I_phosphodiesterase_/_nucleotide_pyrophosphatase_Pedobacter_insulae_DSM_18684_:_Ga0074838_102	RLVVLLSIDQMRGDYVDRFR--------QQW--T-------KG-LHRLVNEGAWFRQADYPYYNTVTCAGHASMSTGTVPAVHGMVLNQ-WWER-DNSR--LMNCT-DDD---DVKVSARHLMSNTLADEMRLQG-SP------HP-KVVSISLKARSAINLGG---HKP--DVVIW--LD-E--AD--G--EWVTST-AF-AS--A-PVPY--LADYI--TKHP--LR-NEMGRTW---DRMLP---------KDRPFSDEYLNALAMLSVDAMKLG-Q-G-P--ATDFLAISFSALDKVGHDFG---PDSHETQDTLIHLDAQLGLLLDKLDRAV--GKGNYVIGLTSDHGVAPVP--ERVKAQ---GF--D-AGRI--D----T---VAVG--RAI…
2635092848_Ga0070520_1061__Type_I_phosphodiesterase_/_nucleotide_pyrophosphatase_Sediminibacterium_ginsengisoli_DSM_22335_:_Ga0070520_106	KLVVLISVDQMRGDYVDRFR--------QQW--S-------KG-LHRLVTEGAWFRQADYPYYTTVTCAGHASISTGTVPAVHGMVANQ-WWER-NNSR--LVACT-DDD---DVKLSAKHLMSVTLADEMRLQG-SP------AP-KVVSISLKARSAINLGG---HRP--DVVIW--LD-E--AD--G--EWATST-AF-AQ--A-PVPY--LQEYI--TKHP--LR-AEMGRTW---DRSLP---------KEKPFSDEYLNALAMLSLDAMKLG-R-G-P--ATDFLAISFSALDKVGHDFG---PDSHETQDTLIHLDTQLGLLFDKLDRDL--GKGNYIVGLTSDHGVAPVP--ERIKAQ---GF--D-AGRI--I----T---SAVG--KAL…
2635538801_Ga0077143_10223__Type_I_phosphodiesterase_/_nucleotide_pyrophosphatase_Chryseobacterium_solincola_DSM_22468_:_Ga0077143_102	RLIVVLVVDQFRGDYVERFQ--------HQW--T-------GG-LHRLLTDGAWFRQTAYPYFNTVTCAGHATVSTGAYPSAHGMILNT-WWDR-ASGK--RVACA-DDN---GASTSAVRLRTPTLADELRTQL-NP------PA-RVASFSLKARAAVTLAG---QHA--DAIAW--FA-D---S--G--VFISSS-RY-DA--A--PA---VADFV--RRHP--VE-ERLGAVW---DLTLP---------RQSPFSDEYLAQMALDVTDRLKLG-R-R-G--TTDFLAIGFSALDEVGHDFG---PTSEEVQDVLGRLDRTLGVLFSRLDRSV--GFGNYTVALTADHGVAPIP--ERAASA---GL--D-AGRT--T----T---ALVV--QTI…
2636714787_Ga0077602_12340__Type_I_phosphodiesterase_/_nucleotide_pyrophosphatase_Flavobacterium_sp._KMS_:_Ga0077602_123	------VVDQFRADYVEKFK--------HQW--T-------SG-LRRLLTDGAWFRQTAYPYFNTLTCPGHATVSTGTYPTSHGMILNS-WWDR-TSGK--RVACA-DDL---GATTSAVRLRMPTLADELRMQL-DP------PA-RAASFSLKARAAVTLAG---HHA--DATAW--FA-D---S--G--VFISSS-RY-DT--APVPA---VADFV--KRHP--IE-ERLGAVW---DLTLP---------R
2638981941_Ga0070009_2972__Type_I_phosphodiesterase_/_nucleotide_pyrophosphatase_Chitinophaga_niabensis_DSM_24787_:_Ga0070009_11	KLIVLLVVDQFRGDYVGRFQ--------HQW--T-------RG-LHRLVSEGAWFRQARYPYYNTVTCAGHATVSTGSIPAVHGMILNE-WWDR-ATNA--TVTCT-QDR---TATVSLVRLRTTTLADELQAQL-SP------RA-RVIAFSLKARSAATLAG---RHP--AAVAW--FD-A---S--G--AWVTSS-AF-TA--KPVPE---VAEFI--KQNP--IA-RDATKTW---TPSLP---------EDEPWADEYLARMALETARHLELG-A-H-Q---TDMIGISFSTLDKVGHDYG---PNSHEVQDVLIRLDRTLGDLFAGLDRLV--GAGNYTVALTADHGVAPFP--ERAREF---GS--D-AGRV--S----P---AAVV--DTA…
2639026290_Ga0070510_4155__Type_I_phosphodiesterase_/_nucleotide_pyrophosphatase_Chitinophaga_arvensicola_DSM_3695_:_Ga0070510_12	RLIVLIAVDQMRGDYVERFQ--------QQW--T-------QG-LHRLIAQGAWFRQSNYPYASTVTCAGHSTIGTGAIPSVHGMILNS-WWDR-ARRK--TVNCV-DDE---SATVSLATLRTTTLADELRTQL-SP------AG-RVIGFSLKARSVITLSG---RRP--AAVAW--FD-D---L--G--AWVTST-AF-SK--GPVPE---IADFI--ARNP--VE-RDFGRTW---DRALP---------KDSPFIDDYMGRMALDVAERMKIG-K-T-T--TTDMLALSFSGLDKVGHDYG---PNSHEVQDVLVHLDRTLGDLFNGLDRLV--GADHYTVALSSDHGVAPFP--ERAVAQ---GM--D-AGRE--T----P---AAIT--ASV…
2639026577_Ga0070510_4442__Type_I_phosphodiesterase_/_nucleotide_pyrophosphatase_Chitinophaga_arvensicola_DSM_3695_:_Ga0070510_12	RLFVLLMVDQMRGDYVEKFQ--------HQW--S-------RG-LRRLIVDGAWFRQADYPYFNTVTCPGHATVSTGALPAVHGMILNS-WWDR-ETRK--QVACT-DDE---TATVSAARLHAPTLADELRAQL-PA------PP-RIVSFSLKARSAITLAG---QRP--DAVVW--FD-D---Q--G--TWVTST-AF-SK--QPVPA---VADFI--ARHP--VE-TDFGRVW---DRALP-------QSAYLPFADDYLARMAATVAGELNIG-K-S-A--GPSLLAIGFSSLDKVGHDYG---PHSHEIQDILIRLDRTLGDLFAVLDRLV--GPGAYTVALTADHGVAPVP--ERLRAL---GL--D-AGRV--P----A---QAIV--ASA…
2639028546_Ga0070510_6411__Type_I_phosphodiesterase_/_nucleotide_pyrophosphatase_Chitinophaga_arvensicola_DSM_3695_:_Ga0070510_12	KVLVLLVVDQFRADYIETYH--------QQW--S-------RG-LRRLVTEGAWFRQAHYPYFNTVTCPGHASIATGAVPAFHGIILNN-WWDR-SSGK--LVTCT-EDD---KATLSAARFELPTLADELRAQR---------AS-HAIALSLKPRSAIPLGG---HRP--DAVVW--FD-D---R--G--SWATST-AF-SA--APVPA---LADFV--QHNP--VE-KDLGRTW---DLALG---------PDAPFADEYLAKMALSAAGSLGYG-T-L-A--GPNLLAISFSTLDKVGHDYG---PNSREIQDILIRLDRTLGDLFDGLDRLV--GPGRYTVALTADHGVAPVP--ERSVDQ---GL--D-AGRV--R----Q---ETLR--AIA…
2639219565_Ga0074830_1965__Type_I_phosphodiesterase_/_nucleotide_pyrophosphatase_Hymenobacter_arizonensis_DSM_17870_:_Ga0074830_102	KAMILIVVDQFRADYIDRYS--------QQW--S-------HG-LHRLVTEGAWFRQAYYPYFNTVTCPGHASISTGAVPALHGLVLNN-WWDR-AAGR--IVACT-EDD---QYRVSPARLQLPTLADELRAQR-SP------AA-HTIAFSLKPRSAVTLGG---RRP--DAVVW--LD-D---T--G--SWRTST-AF-AG--APLPA---VVEFL--RRNP--MD-ASFGTIW---NRSLP---------RDAPLADEYLAKMALSVAESAGYA-T-L-P--GPNLIAIGFSSLDKVGHDYG---PTSHEVQDVLIRLDRTLGDLFAGLDRLV--GAGQYTVALTADHGVAPVP--ERSVEQ---GL--D-AGRV--R----V---ASLL--TAA…
2639240755_Ga0097828_1002244__Type_I_phosphodiesterase_/_nucleotide_pyrophosphatase_Microscilla_marina_ATCC_23134_(re-annotation_Oct_2015)_:_Ga0097828_1002	KLIVLLMVDQMRGDYVDKFR--------GQW--T-------GG-LQRLLTSGGWFRQVDYPYLDTVTCAGHATVGTGTLPWTHGMVMNS-WWDR-SRNV--EVPCT-EDR---SVAVSAAPLRVSTLADELSAQL-SP------AA-RVIGFSLKARAAIPMAG---RRP--DAVAW--FD-D---S--G--AFVTST-AF-TK--TPVPS---VADFI--RRHP--VE-DDFMKVW---ERTLP---------ASAPFSDDYLAEMALDVVRALRLG-T-T-G--STDMMAVSFSALDKVGHDFG---PESAEVQDVLVRLDRTIGTLLLELDRQI--GQDNYVVALSADHGVAPLP--ERLATR---GI--D-AGRI--D----P---REIE--QVA…
2640009666_Ga0052904_2418__predicted_AlkP_superfamily_pyrophosphatase_or_phosphodiesterase_Flavobacteriaceae_bacterium_MAR_2010_72_:_Ga0052904_12	ALVVVLVVDQFRADYVDSFQ--------QQW--S-------GG-LRRLLSDGAWFRQADYPYFNTVTCSGHATVITGSLPATHGMVMNE-WWDR-PSRT--EMPCT-RDQ---STRVSAVNLRTSTLPDELRAQL-SP------TS-HTISFSLKARSAIPLGG---HRP--DAVAW--FD-D---S--G--TWVTST-AF-SS--A-PVRE--VADYV--RRYP--VE-NDFGRVW---NRSLP---------VAAPFADEYLTSMALDVASRMRLG-Q-G-G--TTDVIALSFSTLDKVGHDYG---PNSHEVQDVLVRLDRTLDRLFSGLDRLV--GPGQYAVALTADHGVAPIP--ERAAAQ---GL--D-AGRV--P----E---ETLT--NAI…
2641184139_Ga0077144_10225__Predicted_pyrophosphatase_or_phosphodiesterase_AlkP_superfamily_Chryseobacterium_jeonii_DSM_17048_:_Ga0077144_102	RLVVMIAIDQMIPEQLERLA--------PLF-GD--------G-LGRFARAGTVFREARLQYADSETGPGHATYGTGMNPLHHGIVGND-WILP-EEKR--SSYCV-ADP---EAKASPRNVRSPGLIDRLKELD---------PASKGFAISSKDRAAIGMSG---QHP--ELAVW--WD-H--AR--G--GFVSST-WYGLT----LPGW--VADFD--AHWVASFQ-RDWSGGW--KALDVP-------SFAGTPAGDQLVCELARRAVHELSLG-A-D-E--HVDVLCLSLSSCDTVGHQFG---PRSREVTDVVLRADRQLALLFADLDREV--GAGRWIASLSADHGVLDLP--EALVKE---GI--G-AERV--S----GQLVSATI--KAL…
2641253652_Ga0081965_11447_cda_Type_I_phosphodiesterase_/_nucleotide_pyrophosphatase_Polaribacter_dokdonensis_DSW-5_:_Ga0081965_11	RLVVVIAVDQMVPDQLQRLA--------SRF-G--------GG-FKRFLDEGAVFWRATVDYAGTETGPGHASLATGRYPAHHGIVGNF-FFER-ERQK--SVYCVADEK-THAVT-SPAFLAGDAFGDLLEARV---------PGSHTVAISGKDRAAVLMGG---QHP--DVALW--WT--------G--GFSTSS-YY-AE--K-LPEF--ASVWN--------AAWRERARGW-KWENEIG---------ADAPLLDYFTLELATLALDAVPLG-R-D-D--ATDYLGISLSCCDILGHFYG---PDSVEVTDLLLRDDRDLGRFFTQLDQKV--GKGRWIACLSADHGVLDLP--EVLQER---GV--G-ARRV--A----PDEVSDMR--EQV…
2641255945_Ga0081965_112746__Type_I_phosphodiesterase_/_nucleotide_pyrophosphatase_Polaribacter_dokdonensis_DSW-5_:_Ga0081965_11	RLVVLVYFDQFRGDYLERWS--------AEF-GD-------GG-FKRITTDGAWFQNCHYPYAYTVTAAGHASVATGCSPANHGVVGND-WYDR-MEGK--SVNCV-GSD---RHR-SPERLLKPTIADALKVGT-NG------QA-RVVALSLKNRGAALPGG---KTP--DACYW--MD-S--GT--G--LFVTSD-YY-RD--S-LHTW--VSEFN--EQRP--AD-KWRGKTW---DRLRA---------DVDPFGNELLLDLAEQAIVAEKLG-A-D-E--VPDLLTLSFSSNDAVGHAWG---PDSQEVLDVTLRSDRIMKRLLNTLDENV--GRGNYVLAMTADHGVCPLP--EVTRQH---GM--N-GARV--E--------PATL--AKI…
2643692498_Ga0102053_1001488__Type_I_phosphodiesterase_/_nucleotide_pyrophosphatase_Chryseobacterium_sp._312AMFChir4.1_:_Ga0102053_1001	RLVVLVYFDQFRGDYLERWS--------AEF-GD-------GG-FKRITTDGAWFQNCHYPYAYTVTAAGHASVATGCSPANHGVVGND-WYDR-MEGK--SVNCV-GSD---RHRESPERLLKPTIADALKVGT-NG------QA-RVVALSLKNRGAALPGG---KTP--DACYW--MD-S--GT--G--LFVTSD-YY-RD--S-LHTW--VSEFN--EQRP--AD-KWRGKTW---DRLRA---------DVDPFGNELLLDLAEQAIVAEKLG-A-D-E--VPDLLTLSFSSNDAVGHAWG---PDSQEVLDVTLRSDRIMKRLLNTLDENV--GRGNYVLAMTADHGVCPLP--EVTRQH---GM--N-GARV--E--------PATL--AKI…
2644009627_Ga0102203_110543__Predicted_pyrophosphatase_or_phosphodiesterase_AlkP_superfamily_Flavobacterium_sp._Root186_:_Ga0102203_110	RLAVLVVFDQMRGDYLSRWN--------GLF-QE-------GG-FRRLEKEGASFTNCHLLYAQTFTGPGHASLATGCAPRKHGIISNT-WYDR-AKSE--TIYCVYSDE---RYEVWPGLLEADTLGDALMNTT-GG------KG-RVVSLSMKDRSAV-PMACRRARP--EACYW--FF-P--ST--G--KFVTST-YY-RE--R-VHPW--VAQFN--DEKR--PD-KWYDKDW---TRLRP---------DLDPYGNELLLEFAKRAIDGERLG-Q-S-P--VPDLLCLSFSANDGIGHTWG---PDSQEVLDVTLRSDAIVKELLNHLDAKV--GKGRYVLALTADHGVCPLP--ELARKQ---GK--D-AARV--S----D---KSWT--EQA…
2644374416_Ga0102111_133224__Predicted_pyrophosphatase_or_phosphodiesterase_AlkP_superfamily_Flavobacterium_sp._Root420_:_Ga0102111_133	KLVVLVVFDQMRGDYIDKWQ--------PLF-GQ-------DG-FVRMEKDGAWYKNCHYPYAITVTGAGHSSMLTGCAPDAHGIIGNT-WYER-KSAA--TVNCS-ESS---RYEVTPERLLAPTFGNAIKEAT-GG------KA-RVIGLSFKDRSAILPVG---SKA--DGAYW--LD-S--AD--G--MIVTSS-FF-RD--S-VHPW--VAEFN--KSRI--AD-RWFGKDW---SKYRP---------DLDPYGNELLLELVKTAVVAEKLG-Q-H-E--VPDLLSVSFSSNDSVGHSWG---PDSQEVLDTTLRSDKIMADLLKFLDETV--GKDKYLLCLTADHGVCPLP--ELSAKN---GL--D-AKRF--P----S---KKIM--AAA…
2644640737_Ga0102232_101689__Predicted_pyrophosphatase_or_phosphodiesterase_AlkP_superfamily_Flavobacterium_sp._Root901_:_Ga0102232_101	KLVVLVVFDQMRGDYIAKWK--------PLF-GS-------DG-FVRMQSDGAWFVNCHYPYAITATGPGHASMLTGCGPDVHGIVGNA-WYDR-KSGA--VVNCS-EDV---RYDPTPDRMMAPTFAEALKAAY-PS-------A-RAFGLSFKDRSAVLPVG---PKA--DGAYW--LD-S--TD--G--RIVTSS-FF-RD--A-VHPW--VTEFN--KSRV--AD-RWFAKAW---DRFRP---------DLDPYGNDLLLELAKAAVTAEKLG-R-H-D--VPDLLTISFSSTDSVGHTWG---PDSQEVLDVTLRADRTLAGLLHFLDGAV--GPGKYLVCLTADHGCCPLP--EVSQKR---GL--D-AGRI--P----L---RKVL--ADA…
2644683893_Ga0102241_1081077__Type_I_phosphodiesterase_/_nucleotide_pyrophosphatase_Flavobacterium_sp._Root935_:_Ga0102241_108	RLVVVIAVDQLRADYLERFR--------PWF-GP-------GG-FNLLLTRGAVYPRARYDHVITETCPGHAVMLTGSYATVNGIVANG-WYDP-VRER--PVYCV-EDG---SVT-SPRLLQTTTVGDELKIAT-AG------RS-KVVTVSDKDRAAIMLGG---HRA--DAAYW--IV-D------T--LFVTSS-WY-RS--D-LPGW--VQAVN--RSHP--IS-RYFGTRW---DRSLP---------AAVPMLDEALAEFAMRAVREEGLG-R-D-S--VPDLLAVSFSATDKIGHLYG---PDSHEILDQMVRLDRTLARLFAFLDRQV--GPGRTLIVLTADHGVAPFP--ERVRDN---RP--DGPRRI--D----P---AVLD--SAV…
2644967814_Ga0102308_10984__Type_I_phosphodiesterase_/_nucleotide_pyrophosphatase_Flavobacterium_sp._Leaf82_:_Ga0102308_109	RLVVAIAVDQLRADYMERFR--------PFF-GR-------SG-FNLFLQRGASFASARYEHATTTTCPGHAVVLTGSYGTVNGIIANE-WYDA-VARK--AVYCA-ADT---TVRA-PRNLKNATVGDLLKIST-GG------RS-KVVTVSAKDRSAIMMGG---HLA--DGAYW--ME-D------T--LFVTST-YY-RQ--E-MPAW--VRELN--GAGK--IS-SYFGKKW---ERLLP---------AAAPFSNDVLAEFAMRAVAEEGLG-R-D-T--VPDLLGISFSANDRIGHAYG---PDSHEVMDVTVRLDRTLARLFGFLDRTV--GLANVVMVLTADHGVAPLP--EVFGNL-HPGA--S-PRRF--N----P---AVVD--TAV…
2645815299_Ga0097745_102191__Type_I_phosphodiesterase_/_nucleotide_pyrophosphatase_Croceitalea_dokdonensis_DOKDO_023_:_Ga0097745_102	RLVVVIVVDQLRADYLDRFR--------PFF-GP-------SG-FNLFFRRGAHFPSARYEHATTETCPGHAVIVTGGYGMVNGIVANE-WYDT-RLGR--PVYCV-EDS---SAAASPRNLIGATVGDVLKTAT-AG------RS-RVVAVSGKDRSAIMLGG---KLA--DAAWW--LV-D------T--TFVTST-YY-RP--D-LPEW--VKAFN--ASGA--IS-RHFGTRW---DRLLP---------AAAPFLDEVVAEFAMRAVTAEGLG-R-D-T--VPDILAVSFSATDRVGHVFG---PDSHEIMDDVVRLDRTLARLFGFLDRTL--GLANVTLVLTADHGVAPMP---EVAAR---GR--PVAGPRRLN----P---AVVD--SAA…
2646527725_Ga0098771_12764__Predicted_pyrophosphatase_or_phosphodiesterase_AlkP_superfamily_Flavobacterium_sp._VMW_:_Ga0098771_127	RLVVAIAVDQPRADYMERFR--------PYF-GA-------GG-FNLFFQRGASFAQARYAHATTSTCPGHAVILTGSYGEVNGIIANE-WYDI-QTGR--PTYCA-EDP---AVTSSPRKLFGATVGDVLKTAT-AG------RS-RVVTVSAKDRSAIMLGG---QLA--DAAYW--IV-D------T--LFVTST-YY-RS--D-LPAW--VRAFN--ASRA--IS-QYFGRSW---ERLLP---------VAAPFLNDVVADFAMRAIDAEGLG-R-D-T--VPDLLGISFSANDGVGHAYG---PDSHEVMDVTVRLDRTLQRLFGFLDRTI--GLANVVVVLTADHGVAPMP--EALARI-RPGS--T-ARRL--D----P---AIID--NAV…
2649327163_Ga0069559_10769__Predicted_pyrophosphatase_or_phosphodiesterase_AlkP_superfamily_Flavobacterium_hibernum_DSM_12611_:_Ga0069559_107	RLVVAIAVDQLRADYVESFR--------PYF-GA-------GG-FNLFLQRGASFPQARYAHATTSTCPGHAVMLTGSYGDVNGIIANE-WYDT-RTGR--PTYCV-EDS---AVTSSPRKLFGATVGDVLRTAT-AG------RS-RVVTVSAKDRSAIMLGG---QLA--DAAYW--LV-D------T--LFVTST-YY-RT--D-LPGW--AREFN--ASGA--IS-RYVGRRW---ERLLP---------AAAPFLNDVVADFAMRAVDAEGLG-R-D-S--VPDLLGLSFSASDGVGHTFG---PESHEVMDATVRLDRTLQRLFGFFDRVV--GLANVVVVLTADHGVAPMP--EVLARI---RSGST-ARRL--D----P---ATIE--RAV…
2649917853_Ga0072475_11585_pafA_Predicted_pyrophosphatase_or_phosphodiesterase_AlkP_superfamily_Flavobacterium_psychrophilum_PG2_:_Ga0072475_11	-LVVAIAVDQLRADYMDRFR--------PYF-GA-------GG-FNLFLQRGASFAQARYAHATTSTCPGHAVILTGSYGEVNGIIANE-WFDT-RSGR--PTYCA-EDS---AVTSSPRKLFGATVGDVLRTAT-AG------RS-RVVTVSVKDRAAIMLGG---QLA--DAAYW--IV-D------T--LFVTST-YY-RA--D-LPAW--AREFN--ASGA--IS-RYFGRTW---ERLLP---------A
2651043074_Ga0078370_1231__Type_I_phosphodiesterase_/_nucleotide_pyrophosphatase_Flavobacterium_sp._MEB061_:_Ga0078370_123	RLVVAIAVDQLRADYIERFR--------PYF-GA-------GG-FNLFLQRGASFAQARYAHATTSTCPGHAVILTGSYGEVNGIIANE-WYDT-RAGR--PTYCA-EDS---AVTSSPRKLFGATVGDVLRTAT-AG------RS-RVVTVSVKDRSAIMLGG---QLA--HAAYW--IV-D------T--LFVTST-YY-RP--D-LPAW--VRQFN--ASRA--IS-QYFGRTW---ERLLP---------AAAPFLNDVVADFAMRAVDAEGLG-R-D-T--VPDLLGISFSANDGVGHTYG---PESHEVMDATVRLDRTLQRLFGFLDRTI--GLANVDVVLTADHGVAPMP--EVLARI-RPGS--T-ARRL--N----P---AIID--TAV…
2653604979_Ga0113580_1505__Type_I_phosphodiesterase_/_nucleotide_pyrophosphatase_unclassified_Flavobacteriaceae_Bin_10_Ga0113580_:_Ga0113580_150	RLVVAIAVDQLRADYIGRFR--------PYF-GA-------GG-FNLFLQRGASFAQARYAHATTSTCPGHAVILTGSYAEVNGIIANE-WYDT-RAGR--PTYCA-EDA---AVTSSPRKLFGATVGDVLKTAT-AG------RS-RVVTVSVKDRSAIMLGG---QLA--DAAYW--IV-D------T--LFVTST-YY-RP--D-LPAW--VREFN--ASRA--IS-QYFGRPW---ERLLP---------AGAPFLNDVVADFAMRAVDAEGLG-R-D-T--VPDLLGISFSANDGVGHTYG---PESHEVMDAAVRLDRTLQRLFGFLDRTI--GLANVDVVLTADHGVAPMP--EVLARI---RPGST-ARRL--N----P---AIID--TAV…
2664272480_Ga0079855_104336__Type_I_phosphodiesterase_/_nucleotide_pyrophosphatase_Flavobacterium_xinjiangense_CGMCC_1.2749_:_Ga0079855_104	RLAVVIAVDQCRSDYLERFR--------PYF-VA-------GG-FRRLLEQGAVYTDAHHRHAMTATAPGHSTILTGVHANVHGVIAND-WFDS-ATGR--MVGAI-EDP---ASP-SPRRLLAATVGDQLKLRY-GS------RS-HVIGLANKDRGGIFLSG---RLA--DAVYW--FH-E------G--RIVTSR-YY-RE--T-LPDW--VQQFN--AEDG--IN-RRFGQTW---DRLLD---------ASVPHGSEMLGELARRAITAEKLG-Y-H-E--VPDLLCVSFSQLDYCGHSFG---PDSHEIMDSVLRLDRVLAGLLEFLDKQV--GAGRYVIVLTADHGVAPLP--ERVAAF-NRGV--A-SGRI--D----Y---PTLT--TQV…
2667634594_Ga0052905_2011__Predicted_pyrophosphatase_or_phosphodiesterase_AlkP_superfamily_Flavobacteriaceae_bacterium_Mar_2010_188_:_Ga0052905_11	RLTVVISVDQMRADYLVRFR--------PYF-GE-------GG-FKRLLEGGADYQNCHYSHSITKTAPGHATILSGVNAQVHGIIANE-WLDR-ATFI--QGNAV-EDI---DSPG-PRNFLGTTVGDRLKARY-GA------AA-KVFGVADKDRSAILMSG---AKA--DGAYW--TE-E------G--LFVTST-YY-RK--E-LPAW--VKEFN--ATHG--AW-LQFGHVW---DRLLA---------PAVPLDNDLVAAMAERLVEVEQLG-R-D-D--TPDLLAIGFSQTDKVGHAYG---PDSHEVMDTYLRLDRTLAKLFDYLDARV--GLAHCVIVLTADHGVSPLP--ERIQAE---KGPDA-AGRI--E----G---KSID--LEI…
2668157277_Ga0079880_103516__Predicted_pyrophosphatase_or_phosphodiesterase_AlkP_superfamily_Flavobacterium_phragmitis_CGMCC_1.10370_:_Ga0079880_103	RLVVFIAVDQMRAEYLVRFR--------PLF--R-------AG-LKRLVEEGAVFTNAMYRHACTETGPGHSVLMSGRSPRSSGIVGNE-WYDR-TLRR--RVNVV-EDP---AVRSSPAYFNAFTVGDLLKASS-PA-------S-KVVGVSFKDRAAILPAG---RKA--DGAYW--YQ-T--ND--G--RFVTSS-WY-TE--R-APGW--LERWN--ARRV--AD-GYAGRTW---QHLLQ--------DPASPFADEMLLEFALAAMKGHDLG-T-D-E--ATDILTVSFSATDVIGHTYG---PDSQEQMDNLLHLDRTLGQLMEAAEERA--GRGSVLFALSADHGSMPLV--EVLKKR---GI--D-ALRA--D----S---SELS--RAV…
2668552761_Ga0111461_1250__Type_I_phosphodiesterase_/_nucleotide_pyrophosphatase_Prevotella_intermedia_17_null_replaces_9307_:_Ga0111461_12	RLILFVSVDQMHSDYLSRFA--------SLY--Q-------GG-FKRINDQGSVSTNALYRHANSETGPGHSVLLSGRHARDTGIVSND-WFDA-IERK--MTNVV-DDP---ASR-SPAHFIGPTLGDLLKRES-PS-------S-RVVGVSMKDRAAILMAG---PRA--DAAYW--FV-A--GM--G--GFGSST-YY-MR--E-LPTW--LKAWN--ASGH--VG-ALVGASW---TRLLA--------DEAPPFMDELILEVALEAMKGHDLG-T-D-D--ATDILAVGFSATDVIGHTYG---PDSQEVMDQMLRLDRTLGKLIDAAEARA--GRGRVLVGLSADHSSMSLV--EVLKAK---GI--D-AKRV--K----P---SEIE--QPV…
2670950945_Ga0117746_122155__Type_I_phosphodiesterase_/_nucleotide_pyrophosphatase_Aquimarina_longa_SW024_:_Ga0117746_122	RLVVFVSVDQMRADYLVRFA--------PLF--Q-------GG-FKRLLAEGAVFGNAYYRHADTETGPGHSLLLTGRHARDTGIVAND-WYDR-LRGD--MVNVV-DDG---VSR-SPANSLGVTVGDLLKRAV-PG-------A-RVVGVSVKDRAAILLAG---RRA--DAAYW--LE-S--KS--G--GFGSST-YY-MV--A-LPPW--LQAWR--DARP--FD-RLRGAAW---ERLLP--------DTTLPYGDEMILEAAVQAMKGHGLG-R-D-D--DTDLLAVGFSATDAIGHWYG---PDSQEQMDQLLRLDRTLGRLIDAAEEQA--GRGRVLFGLSADHGAMPLA--EVLQAQ---GI--P-GRRV--H----P---DVLR--AAV…
2671569889_Ga0116948_101515__Predicted_pyrophosphatase_or_phosphodiesterase_AlkP_superfamily_Chitinophaga_costaii_A37T2_:_Ga0116948_101	RLLLFVSVDQMRYDYLVRFA--------PLF--Q-------GG-FKRLLGEGAIFGNAFYRHADTETGPGHSVLLTGRHARDTGIVANE-WYDRLRGGD--LVNVV-DDG---LSR-SPANSLGVTIGDLLKRAS-PR-------S-RVVGVSVKDRAAILLAG---RNA--DAAYW--LE-A--KG--G--GFGTST-YY-MA--A-LPPW--LTAWR--DSRP--FD-RLRGAAW---QRLLP--------DTALPYGDEMILEAALLAMEGHDLG-S-D-D--DTDILAVSFSATDAIGHYYG---PDSQEEMDQVLRLDRTLGRLIEAAERRA--GPGRLLLALSADHGAMPLV--EVLRAR---GV--D-ARRV--H----P---DVFR--TAV…
2671898308_Ga0116982_103444__Type_I_phosphodiesterase_/_nucleotide_pyrophosphatase_Pontibacter_chinhatensis_LP51_:_Ga0116982_103	RLVLFVSVDQLRFANLVRFE--------SLY--R-------GG-LHTLLDRGALFTHALYRHANTETGPGHAVLLSGRNGRHSGIIANE-WYDA-LSGT--VVNVV-DDP---VQA-SPVNFDGFTVGDMLKRRS-PG-------S-RVVSVSLKDRAAVLMGG---RRA--DAAYW--YD-T--ND--G--TFTTST-YY-MS--A-LPAW--LSTWN--SERH--AD-RLAGRSW---TRLLP--------DESAPYGDEMLLEVVLGALDAYALG-Q-R-D--TTDLLAVGFSSNDVIGHTYG---PDSQEAMDEVLRLDLVLQTLFEAAEARA--GRGRVLVALSADHGSNSLT--ELLQRR---GQ--K-AWRV--A----P---AVFD--AAV…
2671908896_Ga0116981_11431__Type_I_phosphodiesterase_/_nucleotide_pyrophosphatase_Parapedobacter_koreensis_Jip14_:_Ga0116981_114	RLVLFISVDQMRYDYLTRFA--------PLY--R-------GG-FKTLLERGAIFSNALYRHGNTETGPGHSVLLSGRSGWHSGIVANQ-WFDG-VLKR--EINVV-EDP---AVR-SPVNFNGFTVGDMLKKRT-PG-------S-RVVGISLKDRSAILMSG---PRA--DAAYW--YD-T--GS--G--GFVTST-YY-AK--T-PPAW--LTQWS--ARRL--AD-SPQWRVW---SRLLP--------DEAPPYADEMVLDAALAAMTAHQLG-A-D-D--DPDVFAIGFSASDVIGHSFG---MDSQEEMDEYLRLDLTLGRLLEEVDRRV--GLDRVLIGLSADHGSMPLV--ETLQAR---GV--A-ARRV--R----P---AEIL--DPV…
2671928487_Ga0116980_11061__Type_I_phosphodiesterase_/_nucleotide_pyrophosphatase_Parapedobacter_indicus_RK1_:_Ga0116980_110	RLVLFISVDQMRYDYLTRFA--------PLF--R-------GG-FKILLERGAIFSNALYRHGNTETGPGHSVLLSGRSGWHSGIVANQ-WFDA-VLKK--EVNVV-EDP---AVV-SPVNFNGFTVGDMLKKRT-PG-------S-RVVGISLKDRSAILMAG---PRA--DAAYW--FD-T--GS--G--SFVTST-YY-AK--A-PPAW--LTQWN--ARRL--AD-SPQWRTW---SRLLP--------DEAPPFGDEMLLDAALAAMDAHQLG-V-D-D--DPDVFAVGFSSSDVIGHAFG---MDSQEQMDEYLRLDLTLGRLLQEIDRRV--GLDRVIIGLSADHGAMPLV--ENLVAR---GL--P-GRRV--R----P---AEIQ--DPV…
2671928913_Ga0116980_11247__Type_I_phosphodiesterase_/_nucleotide_pyrophosphatase_Parapedobacter_indicus_RK1_:_Ga0116980_112	KLVLVLAIDQMRFDYLTRFA--------PLY--T-------GG-LKTLGERGAVFSNANYRHSATETGPGHSVILSGWHPSHSGIVAND-WWDS-LQKK--LVNVV-DDP---VQS-SPANALSFTVGDVLKAKN-PQ-------S-RVVGVSLKDRAAILMAG---RRG--DAAYW--YE-T--AQ--G--RFITST-YY-MN--K-APGW--LVQWN--DRHL--PD-SYAGKAW---KRLLP--------DEAVPFADEVTLSVALEAMKAHQLG-R-D-E--YTDIFAVGFSATDIVGHTYG---PDSQEVMDQVLRLDLMLGQLFKEIDRTV--GLANTLVVLTADHGSLPLV--ETLQAK---------GGEA--R----RDSPQVLN--RAV…
2676858339_Ga0104532_101631__Type_I_phosphodiesterase_/_nucleotide_pyrophosphatase_Chryseobacterium_taeanense_DSM_17071_:_Ga0104532_101	KLVVMISIDQMRFDYLTRFS--------HLY--K-------SG-LRTLEERGAIFSNANYRHASNETGPGHSVLLSGRHPSHSGIVANE-WWDS-YLKK--VINVV-DDP---LQL-SPVNAISFTVGDVLKVND-PQ-------S-LVVGVSLKDRSAILMGG---RRA--DAAYW--YE-T--AG--G--NFITST-YY-MS--T-APAW--LTKWN--SQRL--PD-QYAGKKW---TRLLP--------DEGVPFADELTLSVALEAMTAHHLG-R-D-E--HTDILAIGFSATDVIGHTYG---ADSQEMMDQLLRLDLVLGKLFKEIDEKV--GLANTVFALSADHGSLPLV--ENLVAK---GI--E-ARRA--S----P---QVLE--NAV…
2676877160_Ga0104535_101131__Predicted_pyrophosphatase_or_phosphodiesterase_AlkP_superfamily_Chryseobacterium_taichungense_DSM_17453_:_Ga0104535_101	RLILVLSIDQMRYDYLTRFA--------SLY--K-------GG-LKMLLDGGAVFSEAKYRHASTETGPGHSVILSGRHPSHSGIVAND-WYDS-YLKK--FINVV-DDL---IQS-SPANAQSFTVGDALKAKI-PQ-------A-HVVGVSLKDRSAILMGG---RRA--DAAYW--YE-T--SG--G--NFITSS-YY-MS--E-PPEW--LVKWN--NKHV--AD-EYAGKTW---TRLLP--------DVATPFADEMTLGVALEAMKAHHLG-E-D-T--ATDVFAIGFSATDVVGHTYG---AFSQEAMDQLLRLDLVLEKLFKDVDSRV--GLNNTLIVLTADHGSLPLV--ENLQAK---GI--D-AQRA--L----P---DVLL--NAV…
2676886266_Ga0104531_103367__Predicted_pyrophosphatase_or_phosphodiesterase_AlkP_superfamily_Chryseobacterium_jeonii_DSM_17048_:_Ga0104531_103	RLVLVLSIDQMRFDYLTRFD--------PLY--K-------GG-LRRLLDRGAIFTNANYRHAATETGPGHSVMLTGRHPSHSGIVAND-WYDA-KLGK--TVNVV-DDP---AQK-SPANALASTVGDILKAKT-RE-------S-KVVAVSLKDRSAILMGG---RRA--DGAYW--YE-T--FG--G--NFITST-YY-MS--E-APSW--LLAWN--KRHV--AD-QYAGKTW---TRLLP--------DTALPFVEDFTLDVALEAMKAHHIG-E-D-A--LTDILAIGFAATDVIGHTYG---PDSQEIMDQLLRLDLVLERLFAEVDARV--GLANTVVVLTSDHGVDPLV--ENLQAK---GV--E-AERA--A----P---ARLQ--NAV…
2677122698_Ga0104522_1339__Type_I_phosphodiesterase_/_nucleotide_pyrophosphatase_Pedobacter_terrae_DSM_17933_:_Ga0104522_133	KLVLVISVDQMRFDYLTRFG--------PLF--K-------GG-FRRLLDQGAVFSEAKYRHANTETGPGHAVILSGRHASHSGIVANS-WYDP-FLKK--NINVV-EDP---VQS-SPVNFIGFNLCDVLKYKS-PP-------S-RVVGVSLKDRSAILMAG---RRA--DAAYW--YE-N--AG--G--NFITSS-YY-MK--A-APAW--LTAWN--NGHF--PD-KYYGKFW---TRLLD------------PFADEMTLGAVLEAMKAHELG-A-D-Q--ITDILAVSFSATDVIGHTYG---ADSQEIMDQLLRLDLTLEKLFQEVEARV--GLADTLVVLSADHGSMPLV--EVLQAK---GI--Q-AKRE--K----P---ERLM--TPL…
2677154621_Ga0104509_11439__Type_I_phosphodiesterase_/_nucleotide_pyrophosphatase_Pedobacter_ruber_DSM_24536_:_Ga0104509_114	KLVLVLSIDQMRFDYLTRFN--------DLY--K-------GG-LRKLLDQGAVFTNAKYRHANTETGPGHSVILSGRHASHSGIVANT-WYDP-LLKK--SINVV-DDP---VQQ-SPTNFIGFTVGDVLKRDS-PQ-------S-KVVGVSMKDRSAILMAG---RRA--DAAYW--FE-N--EG--G--NFITST-YY-MA--A-APEW--LNQWN--ARKF--AD-QYSGKLW---ERLLS--------DTKAPFADEMLLQAALEAMKAHGLG-E-D-A--VTDILAIGFSATDVIGHTYG---ADSHEAMDQLLRLDQTLQKLFEAIDRRV--GLAQTWVVLSADHASMPLV--ELAQKR---GL--P-ARRF--R----S---DAVE--AAV…
2682041857_Ga0116983_1787__Type_I_phosphodiesterase_/_nucleotide_pyrophosphatase_Pontibacter_indicus_LP100_:_Ga0116983_12	KLLLVLSIDQMRFDYLTRFG--------SLY--K-------GG-LRRLLDQGAVFTNAKYRHANTETGPGHSVILSGRHASHSGIVANT-WYDP-LLKK--SINVV-DDP---VHL-SPTNFIGFTVGDILKRDS-PQ-------S-KVVGVSMKDRSAILMAG---RRG--DAAYW--FE-N--EG--G--NFITST-YY-MA--A-APEW--LKQWN--ARKF--AD-QYSGKLW---ERLLS---------DARPFADEMVLQAALEAMKAHQLG-E-D-A--VMDILAIGFSATDVIGHTYG---ADSQEAMDQLLRLDQTLQKLFEEVDRRV--GLQQTWVVLSADHASMPLV--EVAQKR---GL--P-AKRF--R----S---DAVE--AAV…
2682043413_Ga0116983_3343__Type_I_phosphodiesterase_/_nucleotide_pyrophosphatase_Pontibacter_indicus_LP100_:_Ga0116983_13	KLILVVSVDQMRFDYLTRFA--------DLY--K-------GG-FKKILDRGAIFTNAHYRHSNSETGPGHSVIMSGRHATDTGIVANT-WYDR-YLHK--QINVV-EDP---VQQ-SPTNFIGFTVGDKIKEKW-PD-------S-KVVGISFKDRAAILLTG---HRA--DAAYW--FE-N--EC--G--CFITST-YY-AK--K-PPEW--LVKFN--ARKL--AD-KYYPTPW---TRLVN--------DEALPFADEVLLEAALDAMKAHDLG-T-D-A--SPDILAVGFSASDVVGHTYG---PMSQEEMDNYLRLDLALDKLIKAVEARA--GAGNVLLILSADHGSVPLV--EYLQKQ---GL--P-AKRV--K----A---TVLD--EAV…
2682094564_Ga0116984_1201__Type_I_phosphodiesterase_/_nucleotide_pyrophosphatase_Pontibacter_lucknowensis_DM9_:_Ga0116984_101	KLILVVSVDQMRFDYLTRFA--------DLY--K-------GG-FKKILDRGAIFTNAHYRHSNSETGPGHSVIMSGRHASDTGIVANS-WYDR-YLHK--QINVV-DDP---VQQ-SPTNFIGFTVGDKIKEKW-PD-------S-KVVGISFKDRSAILMTG---HRA--DAAYW--FE-N--DC--G--CFITST-YY-AK--K-PSEW--LVKFN--ARKL--AD-KYAASPW---TRLVN--------DEALPFADEVLLEAALEAMKAHDLG-T-D-A--SPDLLAVGFSASDVVGHTYG---PMSQEAMDTYLRLDLGLDKLIKAVEARA--GAGNVLLILSADHGSVPLV--EYLQKQ---GL--P-AKRV--K----A---TVLD--EAV…
2682099900_Ga0116985_2556__type_I_phosphodiesterase/nucleotide_pyrophosphatase_Pontibacter_ramchanderi_LP43_:_Ga0116985_102	RLILLVSVDQMRYDYLTRFA--------PLY--K-------DG-FKKLLDHGAVFTNARYRHANNETGPGHSVMLSGRHGSSSGIVGND-WWDP-LLKK--TVNVV-EDP---VHS-SPANFIGFTVGDKIKQKW-PA-------S-KVFGVSMKDRAAILPAG---HRA--DGAFW--FE-T--AC--G--CFITST-YY-AK--E-PPAW--LTEFN--NRKL--PA-GYASRTW---NRLLS--------DTSLPFSDEILLQVALQVLETNKLG-T-H-G--SPDMLTVSFSAPDVIGHTYG---AYSQEEMDEYLRLDLILGHLLQAVEQRV--GADNFLVILTADHASMPVV--EWLQDH---GH--PEALRR--R----T---TVLT--DAV…
2684396667_Ga0111685_104761_cda2_Type_I_phosphodiesterase_/_nucleotide_pyrophosphatase_Zobellia_uliginosa_DSM_2061_:_Ga0111685_104	RLILVVSIDQMRYDYLTRFA--------PLY--K-------EG-FKKLLDRGAVFTNARYRHANNETGPGHSVMLSGRHASSSGIVGND-WWDP-LLKK--TVNVV-EDP---VHT-SPANFFGFTVGDKIKQKW-PN-------S-KVFGVSMKDRSAVLMTG---HRA--DGAFW--FE-T--SC--G--CFITST-YY-AK--E-APGW--LIDFN--NRQL--PA-SYATRIW---TRLLP--------DPAVPFSDEVLLQLALQVLETQKLG-T-H-G--SPDLLTVSFSAPDVVGHTYG---AYSQEEMDEYLRLDAILGHLLAAVEQRA--GPANLLVILTADHASMPLV--EWLQQH---SH--PEALRR--R----P---TALS--DVV…
2684397759_Ga0111685_11520_cda1_Predicted_pyrophosphatase_or_phosphodiesterase_AlkP_superfamily_Zobellia_uliginosa_DSM_2061_:_Ga0111685_115	-LILVVSVDQMRYDYLTRFA--------PLY--K-------EG-FKKLLERGAVFTNALYRHANNETGPGHSVMLSGRHGSSSGIVGND-WWDP-LLKK--TVNVV-EDP---VHN-SPANFIGFTVGDKIKQKW-PT-------S-KVFGVSMKDRSAILMTG---HRG--DGAFW--FE-T--VC--G--CFITST-YY-AR--E-APGW--LADFN--KRQL--PA-SYAAKTW---TRLLP-----DTAIY
2685246255_Ga0127016_133173__Type_I_phosphodiesterase_/_nucleotide_pyrophosphatase_Flavobacterium_sp._TAB87_:_Ga0127016_133	KLTVLIVIDQFRADFLTRFE--------DLF-VE-------NG-FRKLMNHGAWMQDARFSHVHASTSPGHSVITSGTYAHKTGMVNNG-WYNR-SKKR--FQPSL-VDP---GSHSSTLELEGSSLADELRMAT-RY------RG-KLISISLKDYSAMITAG---KLG---SPYW--YE-A--SL--G--RITSSS-YF-MN--D-LPEW--VKQFN--EKKI--PD-QSFGRSW---KRLLP---------EKIPWATDYQLEFARQAIIEEKLG-Q-D-N--IPDVLIISLSANDYIGHDFG---PFSQEVMDATLRTDRQLADFFSFLDDRL--ENKDNLIILTADHGVLALP--EQLQLE---GL--N-AGRM--G----P---EPLT--ELV…
2685838800_Ga0104536_0407__Type_I_phosphodiesterase_/_nucleotide_pyrophosphatase_Chryseobacterium_wanjuense_DSM_17724_:_Ga0104536_101	KLIVVVIVDQMRADYLERFS--------P-Y-ET-------GG-FHRFASEGADFLNANYQHSPTETCVGHAVLLSGRNPAHTGVVANE-WYER-ATRK--MMYCV-EDP---AFPESPKNFLGDGLGDWLQSAF-PA-------S-RVYSISLKDRAAILMAG---RHP--QGVFW--YA-H--QD--G--RFITSR-YY-AA--Q-LPAW--VEQFN--QRHT--AD-SYAGKRW---TALLE-------STSPAPFGDEVLEEFAETTIAANQLG-A-K-D--TPDLLAISFSSNDAVGHTYG---PNSPEIADEQIRLDRTLGRLMRFVNERL--GRENVLWALSADHGSEPTP--EAERTL--FGN--TAAQRL--P----F---SDAV--KSV…
2685889118_Ga0104551_2850__Predicted_pyrophosphatase_or_phosphodiesterase_AlkP_superfamily_Chryseobacterium_frigidisoli_DSM_26000_:_Ga0104551_105	KLVVYIVIDQFREEYLTRFM--------PWF-GT-------GG-FRSLMRDGAYFTNANYSHGATYTGPGHAAIASGAYGAQHGIITNK-WYNR-AKGR--SEAMV-YDP---DHPTSPANFIGTTLGDQILLSN-SF------QS-KAMTIAIKDRAAICLGG---RLG---KAYW--FN-E--AK--G--EFLTST-YY-MK--S-LPDW--VKEFN--SRRI--AD-TYFGKSW---ERLPE---------PKLPWANDLTFAFARAAIEAENLG-T-D-E--FPDFLGISLTANDYVGHAYG---PNSYEVADITVRTDKQIADFIAYLEKKF--SPNDMLIVLTADHGTGAIP--DYMAQL---NL--N-GARI--K----K---KTIK--ETI…
2685979951_Ga0104543_0214__Type_I_phosphodiesterase_/_nucleotide_pyrophosphatase_Chryseobacterium_humi_DSM_21580_:_Ga0104543_101	RLVVLLVADQFRFDYLQRFA--------GDF-GA-------GG-FRRLLRDGAVYR-GHYGQQNTYTGPDHALIASGSYGYVNGIIQNK-WWNA-RSKR--VEAML-HDP---DAK-SPRNFLGSTIGDELRLAS-P-------SS-RVVTLALKDRGAILLGG---RTG---KAYF--QS-D--AT--G--TMTSST-YY-GP--A-LPPW--AIAFN--DRRP--AD-AYFGKTW---ERLLP---------ADRPFGFDLTFDFARAALDGEKLG-K-R-G--VTDLLGISITPTDVGGHAFG---PQSQEVHDLVVRLDRALEAFLADLDKRF--AAGELVVVFTADHGAVPIP--ESSAAQ---GF--E-AARL--R----K---AAIK--DAV…
2686030444_Ga0104534_0154__Predicted_pyrophosphatase_or_phosphodiesterase_AlkP_superfamily_Chryseobacterium_formosense_DSM_17452_:_Ga0104534_101	RLVVLLVADQFRADSLTRFA--------ADF-GA-------GG-FRRLLREGAVFR-GHYGQQNTYTGPDHALIASGSYGYINGIVQNK-WWNQ-RTRR--SEAML-HDP---EAK-SPRNFIGSTVGDELIMSS-P-------SS-RVVTLALKDRGAILLGG---RLG---KAYF--QS-D--VT--G--AMSNST-YY-GP--N-VPAW--VTAWN--ARKP--AD-AFFGKTW---ERLLP---------ANRPFGLDLTFDFAGAALDGEQLG-K-R-G--VTDLLGISITPTDIAGHAFG---PRSQEVHDLVVRLDRTLEAFLADLDRRF--RPGEVLVVFTADHGAVPIP--EQSAAA---GL--E-AARL--R----K---ATIK--EAV…
2686055145_Ga0104533_2292__Predicted_pyrophosphatase_or_phosphodiesterase_AlkP_superfamily_Chryseobacterium_soldanellicola_DSM_17072_:_Ga0104533_13	KLVVLISVDQFRGDYVERFF--------PYF-LPARSGGKLGG-FKFLMETGAHFRNAIHNHLPTATGPGHATLMSGSEPAYDGIVSND-WFDR-AKGK--TVYCV-DDT---SVV-SPRNLLSTTVGDELKMAT-NG------RS-RVVGVAIKDRAAILMAG---HSA--DTVVW--YD-P--GT--A--DWVTSS-WY-APNRQ-LPGW--VQTLN--ASRP--VD-KFAGKVW---EPLLP---------NDVQYGNELTFDTAERALDAEKLG-Q-H-D--VPDVLVINLSSNDYIGHQYG---PNSPEVMDITIRTDRLLSDFLNHLQHAVPGGIDNVAMVVSGDHGVLPIP--EESNDV---YK----TGVIRGV----G---NGAV--DAV…
2686058807_Ga0104504_2097__Predicted_pyrophosphatase_or_phosphodiesterase_AlkP_superfamily_Hyunsoonleella_jejuensis_DSM_21035_:_Ga0104504_103	KLVVLISVDQFRGDYVERFF--------PYF-LPARSGGKLGG-FKFLMETGAHFRNAIHNHLPTATGPGHATLMSGSEPAYDGIVSND-WFDR-AKGK--TVYCV-DDT---SVV-SPRNLLSTTVGDELKMAT-NG------RS-RVVGVAIKDRAAILMAG---HSA--DTVVW--YD-P--GT--A--DWVTSS-WY-APNRQ-LPGW--VQTLN--ASRP--VD-KFAGKVW---EPLLP---------NDVQYGNELTFDTAERALDAEKLG-Q-H-D--VPDVLVINLSSNDYIGHQYG---PNSPEVMDITIRTDRLLSDFLNHLQHAVPGGIDNVAMVVSGDHGVLPIP--EESNDV---YK----TGVIRGV----G---NGAV--DAV…
2686061435_Ga0104542_1669__Predicted_pyrophosphatase_or_phosphodiesterase_AlkP_superfamily_Chryseobacterium_hungaricum_DSM_19684_:_Ga0104542_102	KLVVLISVDQFRGDYVERFF--------PYF-LPARSGGKLGG-FKFLMETGAHFRNAMHNHLPTATGPGHATLMSGSEPAYDGIVNND-WFDR-ATGK--STYCV-DDA---SVQGSPRNLIVTTVGDELKMAT-NG------RS-KVVGVAIKDRAAILMAG---HAA--DTVIW--YQ-P--AS--G--SWVTSS-WY-APSHQ-LPGW--VQALD--ATRP--VD-KFAGKVW---EPLLS---------NDAQYGNEVTFAAVERAIDAEKLG-Q-H-D--VPDVLVVNLSTNDYVGHRYG---PNSPEVMDITVRTDRLLSDLLNHLQQVVPGGIDNVAMVLTGDHGVNPIP--EESNDV---YK----TGAVRGV----E---AGAL--SAV…
2686068904_Ga0111583_1024__Type_I_phosphodiesterase_/_nucleotide_pyrophosphatase_Chryseobacterium_oleae_DSM_25575_:_Ga0111583_101	KLVVLISVDQFRGDYVERFF--------PYF-LPARSGGKLGG-FKFLMETGAHFRNAMHNHLPTATGPGHATLMSGSEPAYDGIVNND-WFDR-ATGK--STYCV-DDA---SVQGSPRNLIVTTVGDELKMAT-NG------RS-KVVGVAIKDRAAILMAG---HAA--DTVIW--YQ-P--AS--G--SWVTSS-WY-APSHQ-LPGW--VQALD--ATRP--VD-KFAGKVW---EPLLS---------NDAQYGNEVTFAAVERAIDAEKLG-Q-H-D--VPDVLVVNLSTNDYVGHRYG---PNSPEVMDITVRTDRLLSDLLNHLQQVVPGGIDNVAMVLTGDHGVNPIP--EESNDV---YK----TGAVRGV----E---AGAL--SAV…
2686426308_Ga0104541_3141__Type_I_phosphodiesterase_/_nucleotide_pyrophosphatase_Chryseobacterium_jejuense_DSM_19299_:_Ga0104541_105	KLVVLISVDQFRGDYVERFF--------PYF-LPARSGGKLGG-FKFLMETGAHFRNAMHNHLPTATGPGHATLMSGSEPAYDGIVNND-WFDR-ATGK--STYCV-DDA---SVQ-SPRNLIVTTVGDELKMAT-NG------RS-KVVGVAIKDRAAILMAG---HAA--DTVIW--YQ-P--AS--G--SWVTSS-WY-APSHQ-LPGW--VQALD--ATRP--VD-KFAGKVW---EPLLS---------NDAQYGNEVTFAAAERAIDAEKLG-Q-H-D--VPDVLVVNLSTNDYVGHRYG---PNSPEVMDITVRTDRLLSDLLNHLQQVVPGGIDNVAMVLTGDHGVNPIP--EESNDV---YK----TGAVRGV----E---AGAL--SAV…
2686961519_Ga0123718_111189__Type_I_phosphodiesterase_/_nucleotide_pyrophosphatase_Chryseobacterium_sp._IHB_B_17019_:_Ga0123718_11	NLVVSIIVDQLRYDYLERFQ--------SQF-TD-------RG-FGLFYKQGAVLSFGRYNYFPTSTAPGHATVLSGAPPSEHGIIGNS-WFDK-RTRK--SVYCA-EDK---SVEISPKNLIGSNLADQMRLHL---------GS-RVIGISMKDRGAILPAG---NKP--AGAYW--FD-S--KS--G--HFVTST-YY-TK--S-LPDW--VVDYN--NKDR--AG-SFLGTKW---TRLLP---------ADQPFANQILMEFAMAAIEGEGLG-S-G-E--RTDLLCVSFSPVDYIGHAFG---PHSHEIQDTIIRLDRQFDAFFDYLDQKI--GLENVLIHLTADHGVAPLP--EFAQAQ---GI--A-GGRY--N----A---ATQL--LDL…
2687017181_Ga0133293_11302__Predicted_pyrophosphatase_or_phosphodiesterase_AlkP_superfamily_Prevotella_fusca_W1435_:_Ga0133293_11	KLVVTIIVDQMRYDYLERAS--------DKF-VN-------EG-FKLLTDRGVFMTFARYNYFPTVTGPGHASYLSGSPPGVHGIIGNE-WFDK-RTGK--DLYCC-ADT---NVVTSPRNFVGATVADQMRLGF-NS---------KVISVSMKDRGAILPAG---KKP--KGAFW--FE-T--KS--G--NFITST-YY-MT--N-LPQW--VTEFN--ERKL--PA-TYLGKTW---ERIHE---------PGDPFGDEILTRFAIAAIDAEELG-Q-G-G--QPDLLCVSYSALDGIGHTFG---PYSHEVQDEIFRMDRQLESLFRHIDEKV--GLANVCIVLTADHGVAPTP--EFAKEM---GL--D-APRW--D----S---GKFM--TNL…
2687200144_Ga0123754_112790__Type_I_phosphodiesterase_/_nucleotide_pyrophosphatase_Flavobacterium_columnare_94-081_:_Ga0123754_11	KLIVAILVDQLRYDYLERFN--------SQF-TS-------NG-FRLFMDRGAFMTFAHYNYVPTVTGPGHASFLSGSTPMMHGIIANE-WFDR-KSGK--VVGCV-EDQ---SVDGSPRNFTGGTFADELRLRF---------HS-KVIGISMKDRAAILPAG---KKP--AGAFW--FQ-S--KT--G--NFITSS-YY-MD--D-LPAW--VVEFN--RRKR--AK-DFLGQTW---ERLLG---------NEFPFSNQLVVEFAEAAVEGENLG-R-S-G--RLDLLCVSFSAVDAVGHKFG---PYSQEVHDVVLRLDRQLGEFFSYLDGQI--GLSNVVIALTADHGVATVP--EYAISK---GL--D-GARL--D----E---REFL--SDL…
2689208104_Ga0133445_1239__Type_I_phosphodiesterase_/_nucleotide_pyrophosphatase_Prevotella_intermedia_17-2_:_Ga0133445_12	KLIVAILVDQLRYDYLERFN--------SQF-TS-------NG-FRLFMDRGAFMTFAHYNYVPTVTGPGHASFLSGSTPMMHGIIANE-WFDR-KSGK--VVGCV-EDQ---SVDGSPRNFTGGTFADELRLRF---------HS-KVIGISMKDRAAILPAG---KKP--AGAFW--FQ-S--KT--G--NFITSS-YY-MD--D-LPAW--VVEFN--RRKR--AK-DFLGQTW---ERLLG---------NEFPFSNQLVVEFAEAAVEGENLG-R-S-G--RLDLLCVSFSAVDAVGHKFG---PYSQEVHDVVLRLDRQLGEFFSYLDGQI--GLSNVVIALTADHGVATVP--EYAISK---GL--D-GARL--D----E---REFL--SDL…
2690113382_Ga0111668_3646__Type_I_phosphodiesterase_/_nucleotide_pyrophosphatase_Ekhidna_lutea_DSM_19307_:_Ga0111668_107	KLIVAIAIDQMRYDYIERFH--------DQF-TT-------NG-FRLFTEQGTFMTFAHYNYVPTVTGPGHASFLSGATPMMHGIVAND-WFDR-ATGR--DVNCV-EDQ---SVDGSPRRFIGGTLADELRLRF---------RS-KVVGISMKDRASILPAG---KKP--TGAYW--FH-A--KN--G--NFITST-YY-ME--Q-LPAW--VREFN--ERKR--PA-EFMGKRW---ERLLD---------AKYPYGNQLLTEFAQAAIAGENLG-Q-S-A--GPDLLCISYSSVDAVGHHFG---PYSQEVQDVVLRLDRQLGELFTYIDAKI--GLSNVIMTLTADHAVAPAP--EFAKEH---GL--D-GQRL--N----E---GEFM--TQL…
2690125110_Ga0111698_0937__Predicted_pyrophosphatase_or_phosphodiesterase_AlkP_superfamily_Chryseobacterium_antarcticum_DSM_17047_:_Ga0111698_11	KLVVAILVDQLRYDYLERFH--------DEF-SP-------GG-FRLLTDQGTFMTFAEYNYCPTITGPGHASFLSGAPPAVHGIISND-WFDK-RTGK--MLNCV-ADD---SVKASPRNFIGSNFSDEMRLRF---------HS-KVVGISLKDRGAILPAG---KKP--AGAYW--FD-S--TS--G--NFITST-YY-MP--A-LPEW--VRKFN--ARKR--PA-DFVGQVW---KRLLA---------PEAPYGNQLLAEFAVAALEGEHLG-T-G-P--QPDVLTVSFSSIDAAGHRFG---PYSQEVQDATLRLDLELAQFFAVLDKKI--GLKNVAIVLTADHGVAPTP--EFASEQ---GF--A-GRRV--E----S---GLLM--VDL…
2691346147_Ga0128869_103162__Predicted_pyrophosphatase_or_phosphodiesterase_AlkP_superfamily_Maribacter_dokdonensis_DSW-8_:_Ga0128869_103	KLVVAILVDQLRYDYLERFH--------DEF-SP-------GG-FRLLTDQGTFMTFAEYNYCPTITGPGHASFLSGAPPAVHGIISND-WFDK-RTGK--MLNCV-ADD---SVKASPRNFIGSNFSDEMRLRF---------HS-KVVGISLKDRGAILPAG---KKP--AGAYW--FD-S--TS--G--NFITST-YY-MP--A-LPEW--VRKFN--ARKR--PA-DFVGQVW---KRLLA---------PEAPYGNQLLAEFAVAALEGEHLG-T-G-P--QPDVLTVSFSSIDAAGHRFG---PYSQEVQDATLRLDLELAQFFAVLDKKI--GLKNVAIVLTADHGVAPTP--EFASEQ---GF--A-GRRV--E----S---GLLM--VDL…
2694824835_Ga0115465_2136__Predicted_pyrophosphatase_or_phosphodiesterase_AlkP_superfamily_Flavobacterium_sp._CF108_:_Ga0115465_103	KLIIAILVDQLRYDYLERFH--------DQF-VE-------GG-FKLLTDHGAFLTGAHYNYVPTTTAPGHASAFSGTTPASHGIIGND-WFDK-KTKK--MINCV-SDP---TATVSPRNFIGNNFADELRLRF---------RT-KVVGISMKDRGAVLPSG---KKP--AGAYW--FE-S--KS--G--NFVTSN-YY-MP--A-LPEW--VSAFN--KRQR--PA-SFLDQNW---DRLLA---------ADAPFANEVLAEFAQAAIEGEKLG-Q-G-QGSGPDLLTVSFSAIDACGHRFG---PYSQEVQDITLRLDRQLAEFFKYVDQKI--GLANVAIVLTADHGVMPPP--DYAALE---GM--D-GQRA--N----D---VLLM--GDL…
2694880277_Ga0131189_10526__predicted_AlkP_superfamily_pyrophosphatase_or_phosphodiesterase_Aquimarina_intermedia_DSM_17527_:_Ga0131189_105	KLIIAILVDQLRYDYLERFH--------DQF-VE-------GG-FKLLTDHGAFLTGAHYNYVPTTTAPGHASAFSGTTPASHGIIGND-WFDK-KTKK--MINCV-SDP---TATVSPRNFIGNNFADELRLRF---------RT-KVVGISMKDRGAVLPSG---KKP--AGAYW--FE-S--KS--G--NFVTSN-YY-MP--A-LPEW--VSAFN--KRQR--PA-SFLDQNW---DRLLA---------ADAPFANEVLAEFAQAAIEGEKLG-Q-G-QGSGPDLLTVSFSAIDACGHRFG---PYSQEVQDITLRLDRQLAEFFKYVDQKI--GLANVAIVLTADHGVMPPP--DYAALE---GM--D-GQRA--N----D---VLLM--GDL…
2694981738_Ga0131222_1132__Type_I_phosphodiesterase_/_nucleotide_pyrophosphatase_Flavobacterium_degerlachei_DSM_15718_:_Ga0131222_113	KLVLSILVDQFRYDYVERLH--------DQL-GD-------DG-LKMLTDRGTFMTFARYNYCPTITGPGHASFFSGTTPASHGIIAND-WFDK-RTGK--MTYCV-SDP---NVTASPRNFIGSNFSDMMRLHY---------QS-KVIGISMKDRGAILPAG---KKP--TGAYW--WE-A--AT--G--NYITSS-YY-RA--D-LPDW--VKQFN--ERHR--AK-DFIGQTW---DRLLE---------ASKPYGNQLLLEFAEAALDGEALG-Q-G-P--EPDVLSVSFSSIDYCGHRFG---PYSQEAQDIVLRFDRQLAELFHYVDKKI--GLANVAIVFTADHGVMPTP--EFAAEQ---GL----GGQR-------S---DTVALVGEL…
2695000122_Ga0131261_10711__Type_I_phosphodiesterase_/_nucleotide_pyrophosphatase_Parafilimonas_terrae_DSM_28286_:_Ga0131261_107	KLVVAILVDQMRYDYLERFH--------KVF-GE-------GG-FKLLTDQGAFMTFARYNYCPTITAPGHASAFSGSPPAMHGIIGND-WFDK-RTKK--MMYCV-GDS---TVTSSPRNFTGSNFADMLRLHY---------QT-KVVGISMKDRGAILPSG---KKP--TGAFW--FE-A--SS--G--NFVTSS-YY-MK--E-LPTW--VKAFN--DRKL--AD-GYLGQTW---DRLLD---------EAKPYSNQLLAEFARAAIEGEHLG-A-G-A--GPDLLTVSFSAVDACGHKFG---PYSQEVEDVTLRLDRELAGLFSYLDKQI--GLANVVILLTGDHAVMPTP--EFAAQE---GL--D-GQRA--D----E---VALL--GDL…
2695020955_Ga0131213_1171__Predicted_pyrophosphatase_or_phosphodiesterase_AlkP_superfamily_Flavobacterium_succinicans_DSM_4002_:_Ga0131213_117	KLVVAIVIDQFRYDYLTRFR--------ADY--K-------GG-LDRMLREGAVFTNARYAQSPTVTAVGHSIFLTGAMPAVSGIVANS-WYDR-ESGK--QITSV-CDY---SRKP-PKRLLVSTVGDELRNRD-ER-------S-KVFGISLKARSAILPSG---HRA--NGAFW--FD-D--KS--G--TFISSD-FY-FS--E-LPLW--VKEFN--GRKL--AD-QYVDTKW-------P--------GFDSPWGNELIEKLAETAIVAEKLG-Q-G-D--ATDLLTVSFSSNDYVGHQTG---PDAPEVREMCMRTDALLAKLFDVVAQKV--GMENAVFILSADHGVAPTV--DTQEKR---KM--P-GGTI--D--------ADVE--KIV…
2695092451_Ga0131228_102642__Predicted_pyrophosphatase_or_phosphodiesterase_AlkP_superfamily_Flavobacterium_aquidurense_DSM_18293_:_Ga0131228_102	KLVVAIVIDQFRYDYLTRFR--------ADY--K-------GG-LDRMLREGAVFTNARYAQSPTVTAVGHSIFLTGAMPAVSGIVANS-WYDR-ESGK--QITSV-CDY---SRKP-PKRLLVSTVGDELRNRD-ER-------S-KVFGISLKARSAILPSG---HRA--NGAFW--FD-D--KS--G--TFISSD-FY-FS--E-LPLW--VKEFN--GRKL--AD-QYVDTKW-------P--------GFDSPWGNELIEKLAETAIVAEKLG-Q-G-D--ATDLLTVSFSSNDYVGHQTG---PDAPEVREMCMRTDALLAKLFDVVAQKV--GMENAVFILSADHGVAPTV--DTQEKR---KM--P-GGTI--D--------ADVE--KIV…
2695098363_Ga0131223_110122__Type_I_phosphodiesterase_/_nucleotide_pyrophosphatase_Flavobacterium_frigoris_DSM_15719_:_Ga0131223_110	KLVVAIVIDQFRYDYLTRFR--------ADY--K-------GG-LDRMLREGAVFTNARYAQSPTVTAVGHSIFLTGAMPAVSGIVANS-WYDR-ESGK--QITSV-CDY---SRKP-PKRLLVSTVGDELRNRD-ER-------S-KVFGISLKARSAILPSG---HRA--NGAFW--FD-D--KS--G--TFISSD-FY-FS--E-LPLW--VKEFN--GRKL--AD-QYVDTKW-------P--------GFDSPWGNELIEKLAETAIVAEKLG-Q-G-D--ATDLLTVSFSSNDYVGHQTG---PDAPEVREMCMRTDALLAKLFDVVAQKV--GMENAVFILSADHGVAPTV--DTQEKR---KM--P-GGTI--D--------ADVE--KIV…
2695110827_Ga0131237_108217__Type_I_phosphodiesterase_/_nucleotide_pyrophosphatase_Flavobacterium_gillisiae_DSM_22376_:_Ga0131237_108	KLVVAIVIDQFRYDYLTRFR--------ADY--K-------GG-LDRMLREGAVFTNARYAQSPTVTAVGHSIFLTGAMPAVSGIVANS-WYDR-ESGK--QITSV-CDY---SRKP-PKRLLVSTVGDELRNRD-ER-------S-KVFGISLKARSAILPSG---HRA--NGAFW--FD-D--KS--G--TFISSD-FY-FS--E-LPQW--VKEFN--GRKL--AD-QYVDTKW-------P--------GFDSPWGNELIEKLAETAIVAEKLG-Q-G-D--ATDLLTVSFSSNDYVGHQTG---PDAPEVREMCMRTDALLAKLFDVVAQKV--GMENAVFILSADHGVAPTV--DTQEKR---KM--P-GGTI--D--------ADVE--KIV…
2695402637_Ga0131199_1354_cda_Type_I_phosphodiesterase_/_nucleotide_pyrophosphatase_Polaribacter_dokdonensis_DSM_17204_:_Ga0131199_11	KLVVAVIVDQFRYDYLTRFR--------QDY--H-------GG-LDRLLTQGADFTNALYAQVPTVTAVGHSIFLSGAMPAVSGIVNNA-WYDR-DEKK--GVTSV-CDW---SVK-SPKRLLVTTLGDELRDAH-EE-------S-KVIGISIKARGAILPSG---HRA--AGAFW--FD-D--VT--G--NFVTSS-FY-MD--E-LPRW--AAEFN--GKKL--PA-QFVTRKW----EGFP------------PWGNELIELFAESAITGEKLG-Q-R-G--ATDLLTVSFSSNDYVGHRVG---PDAPEVRDMAIRTDQLLGKLFEAIDRSV--GMKNVIVVLSADHGVVSTP--EHDRTA---KL--P-GGYL--S--------TNVE--DAV…
2695403756_Ga0131199_2474__Type_I_phosphodiesterase_/_nucleotide_pyrophosphatase_Polaribacter_dokdonensis_DSM_17204_:_Ga0131199_12	KLVVAVIVDQFRYDYLTRFR--------QDY--H-------GG-LDRLLTQGADFTNAFYAQVPTVTAVGHSIFLSGAMPAVSGIVNNA-WYDR-DEKK--GVTSV-CDW---SVK-SPKRLLVTTLGDELRDAH-EE-------S-KVIGISIKARGAILPSG---HRA--AGAFW--FD-D--VT--G--NFVTSS-FY-MD--E-LPRW--AAEFN--GKKL--PA-QFVTRKW----EGFP------------PWGNELIELFAESAITGEKLG-Q-R-G--ATDLLTVSFSSNDYVGHRVG---PDAPEVRDMAIRTDQLLGKLFEAIDRSV--GMKNVIVVLSADHGVVSTP--EHDRTA---KL--P-GGYL--S--------TNVE--DAV…
2698074895_Ga0134107_101622__Predicted_pyrophosphatase_or_phosphodiesterase_AlkP_superfamily_Flavobacterium_granuli_DSM_19729_:_Ga0134107_101	KLVVAVIVDQFRYDYLTRFR--------QDY--H-------GG-LDRLLTQGADFTNAFYAQVPTVTAVGHSIFLSGAMPAVSGIVNNA-WYDR-DEKK--GVTSV-CDW---SVK-SPKRLLVTTLGDELRDAH-EE-------S-KVIGISIKARGAILPSG---HRA--AGAFW--FD-D--VT--G--NFVTSS-FY-MD--E-LPRW--AAEFN--GKKL--PA-QFVTRKW----EGFP------------PWGNELIELFAESAITGEKLG-Q-R-G--ATDLLTVSFSSNDYVGHRVG---PDAPEVRDMAIRTDQLLGKLFEAIDRSV--GMKNVIVVLSADHGVVSTP--EHDRTA---KL--P-GGYL--S--------TNVE--DAV…
2698080857_Ga0134106_101622__predicted_AlkP_superfamily_pyrophosphatase_or_phosphodiesterase_Flavobacterium_granuli_DSM_17797_:_Ga0134106_101	KLVVAVIVDQFRYDYLTRFR--------QDY--H-------GG-LDRLLTQGADFTNAFYAQVPTVTAVGHSIFLSGAMPAVSGIVNNA-WYDR-DEKK--GVTSV-CDW---SVK-SPKRLLVTTLGDELRDAH-EE-------S-KVIGISIKARGAILPSG---HRA--AGAFW--FD-D--VT--G--NFVTSS-FY-MD--E-LPRW--AAEFN--GKKL--PA-QFVTRKW----EGFP------------PWGNELIELFAESAITGEKLG-Q-R-G--ATDLLTVSFSSNDYVGHRVG---PDAPEVRDMAIRTDQLLGKLFEAIDRSV--GMKNVIVVLSADHGVVSTP--EHDRTA---KL--P-GGYL--S--------TNVE--DAV…
2698085255_Ga0131130_1042__Type_I_phosphodiesterase_/_nucleotide_pyrophosphatase_Flavobacterium_fryxellicola_DSM_16209_:_Ga0131130_104	KLVVAVIVDQFRYDYLTRFR--------QDY--H-------GG-LDRLLTQGADFTNAFYAQVPTVTAVGHSIFLSGAMPAVSGIVNNA-WYDR-DEKK--GVTSV-CDW---SVK-SPKRLLVTTLGDELRDAH-EE-------S-KVIGISIKARGAILPSG---HRA--AGAFW--FD-D--VT--G--NFVTSS-FY-MD--E-LPRW--AAEFN--GKKL--PA-QFVTRKW----EGFP------------PWGNELIELFAESAITGEKLG-Q-R-G--ATDLLTVSFSSNDYVGHRVG---PDAPEVRDMAIRTDQLLGKLFEAIDRSV--GMKNVIVVLSADHGVVSTP--EHDRTA---KL--P-GGYL--S--------TNVE--DAV…
2698106716_Ga0131169_10796__Type_I_phosphodiesterase_/_nucleotide_pyrophosphatase_Chryseobacterium_arachidis_DSM_27619_:_Ga0131169_107	KLVVAVIVDQFRYDYLTRFR--------QDY--H-------GG-LDRLLTQGADFTNAFYAQVPTVTAVGHSIFLSGAMPAVSGIVNNA-WYDR-DEKK--GVTSV-CDW---SVK-SPKRLLVTTLGDELRDAH-EE-------S-KVIGISIKARGAILPSG---HRA--AGAFW--FD-D--VT--G--NFVTSS-FY-MD--E-LPRW--AAEFN--GKKL--PA-QFVTRKW----EGFP------------PWGNELIELFAESAITGEKLG-Q-R-G--ATDLLTVSFSSNDYVGHRVG---PDAPEVRDMAIRTDQLLGKLFEAIDRSV--GMKNVIVVLSADHGVVSTP--EHDRTA---KL--P-GGYL--S--------TNVE--DAV…
2698117884_Ga0131159_106134__Type_I_phosphodiesterase_/_nucleotide_pyrophosphatase_Cnuella_takakiae_DSM_26897_:_Ga0131159_106	KLVVAVIVDQFRYDYLTRFR--------QDY--H-------GG-LDRLLTQGADFTNAFYAQVPTVTAVGHSIFLSGAMPAVSGIVNNA-WYDR-DEKK--GVTSV-CDW---SVK-SPKRLLVTTLGDELRDAH-EE-------S-KVIGISIKARGAILPSG---HRA--AGAFW--FD-D--VT--G--NFVTSS-FY-MD--E-LPRW--AAEFN--GKKL--PA-QFVTRKW----EGFP------------PWGNELIELFAESAITGEKLG-Q-R-G--ATDLLTVSFSSNDYVGHRVG---PDAPEVRDMAIRTDQLLGKLFEAIDRSV--GMKNVIVVLSADHGVVSTP--EHDRTA---KL--P-GGYL--S--------TNVE--DAV…
2698161841_Ga0131160_110182__Type_I_phosphodiesterase_/_nucleotide_pyrophosphatase_Chryseobacterium_takakiae_DSM_26898_:_Ga0131160_110	KLVVAVIVDQFRYDYLTRFR--------QDY--H-------GG-LDRLLTQGADFTNAFYAQVPTVTAVGHSIFLSGAMPAVSGIVNNA-WYDR-DEKK--GVTSV-CDW---SVK-SPKRLLVTTLGDELRDAH-EE-------S-KVIGISIKARGAILPSG---HRA--AGAFW--FD-D--VT--G--NFVTSS-FY-MD--E-LPRW--AAEFN--GKKL--PA-QFVTRKW----EGFP------------PWGNELIELFAESAITGEKLG-Q-R-G--ATDLLTVSFSSNDYVGHRVG---PDAPEVRDMAIRTDQLLGKLFEAIDRSV--GMKNVIVVLSADHGVVSTP--EHDRTA---KL--P-GGYL--S--------TNVE--DAV…
2698170243_Ga0131152_11649__Type_I_phosphodiesterase_/_nucleotide_pyrophosphatase_Flavobacterium_fontis_DSM_25660_:_Ga0131152_116	KLVVAIIVDQFRYDYLTRFR--------PDY--Y-------AG-LDRLLTQGADFTNAFYAQVPTITAVGHSIFLSGAMPAVSGIIGNS-WYDR-DEKK--IVTSV-CDW---SVK-SPKRLLVTTLGDELRDAH-EQ-------S-KVIGISIKARAAILPSG---HRA--NGAFW--FD-D--TT--G--NFISSS-FY-ID--E-LPTW--AAEFN--RKKL--PA-QFVSKKW----EGFP------------PWGNELIELLAESAIAGENLG-Q-R-G--PTDLLTISFSSNDAVGHLVG---PDAPEVRDMAIRTDRLFGKLFGAIDRSV--GMKNVIVVLSADHGVSSTP--EHNRAA---KL--P-GGRL--P--------GDVA--DVV…
2698173792_Ga0131148_104399__type_I_phosphodiesterase/nucleotide_pyrophosphatase_Flavobacterium_araucananum_DSM_24704_:_Ga0131148_104	KLVVAIIVDQFRYDYLTRFR--------ADY--H-------AG-LDRLLTQGADFTNAFYAQVPTITAVGHSIFLSGAMPAVSGIIGNS-WYDR-DEKK--IVTSV-CDW---SVK-SPKRLLVTTLGDELRDAH-EQ-------S-KVIGISIKARAAILPSG---HRA--NGAFW--FD-D--TT--G--NFISSS-FY-ID--E-LPTW--AAEFN--RKKL--PA-QFVSKKW----EGFP------------PWGNELIELLAESAIAGENLG-Q-R-G--PTDLLTISFSSNDAVGHLVG---PDAPEVRDMAIRTDRLFGKLFGAIDRSV--GMKNVIVVLSADHGVSSTP--EHNRAA---KL--P-GGRL--P--------GDVA--DVV…
2698216962_Ga0131141_1087__Type_I_phosphodiesterase_/_nucleotide_pyrophosphatase_Flavobacterium_fluvii_DSM_19978_:_Ga0131141_108	KLVVAIIVDQFRYDYLTRFR--------ADY--H-------AG-LDRLLTQGADFTNAFYAQVPTITAVGHSIFLSGAMPAVSGIIGNS-WYDR-DEKK--IVTSV-CDW---SVK-SPKRLLVTTLGDELRDAH-EQ-------S-KVIGISIKARAAILPSG---HRA--NGAFW--FD-D--TT--G--NFISSS-FY-ID--E-LPTW--AAEFN--RKKL--PA-QFVSKKW----EGFP-----------SPWGNELIELLAESAIAGENLG-Q-R-G--PTDLLTISFSSNDAVGHLVG---PDAPEVRDMAIRTDRLFGKLFGAIDRSV--GMKNVIVVLSADHGVSSTP--EHNRAA---KL--P-GGRL--P--------GDVA--DVV…
2698219111_Ga0131139_104358__Type_I_phosphodiesterase_/_nucleotide_pyrophosphatase_Flavobacterium_segetis_DSM_19741_:_Ga0131139_104	KLVVAIIVDQFRYDYLTRFR--------ADY--H-------AG-LDRLLTQGADFTNAFYAQVPTITAVGHSIFLSGAMPAVSGIIGNS-WYDR-DEKK--IVTSV-CDW---SVK-SPKRLLVTTLGDELRDAH-EQ-------S-KVIGISIKARAAILPSG---HRA--NGAFW--FD-D--TT--G--NFISSS-FY-ID--E-LPTW--AAEFN--RKKL--PA-QFVSKKW----EGFP-----------SPWGNELIELLAESAIAGENLG-Q-R-G--PTDLLTISFSSNDAVGHLVG---PDAPEVRDMAIRTDRLFGKLFGAIDRSV--GMKNVIVVLSADHGVSSTP--EHNRAA---KL--P-GGRL--P--------GDVA--DVV…
2698227116_Ga0131131_109193__Type_I_phosphodiesterase_/_nucleotide_pyrophosphatase_Flavobacterium_micromati_DSM_17659_:_Ga0131131_109	KLVVAIIVDQFRYDYLTRFR--------ADY--H-------AG-LDRLLTQGADFTNAFYAQVPTITAVGHSIFLSGAMPAVSGIIGNS-WYDR-DEKK--IVTSV-CDW---SVK-SPKRLLVTTLGDELRDAH-EQ-------S-KVIGISIKARAAILPSG---HRA--NGAFW--FD-D--TT--G--NFISSS-FY-ID--E-LPTW--AAEFN--RKKL--PA-QFVSKKW----EGFP-----------SPWGNELIELLAESAIAGENLG-Q-R-G--PTDLLTISFSSNDAVGHLVG---PDAPEVRDMAIRTDRLFGKLFGAIDRSV--GMKNVIVVLSADHGVSSTP--EHNRAA---KL--P-GGRL--P--------GDVA--DVV…
2698231217_Ga0131129_111178__Predicted_pyrophosphatase_or_phosphodiesterase_AlkP_superfamily_Flavobacterium_frigidimaris_DSM_15937_:_Ga0131129_111	KLVVAIIVDQFRYDYLTRFR--------ADY--H-------AG-LDRLLTQGADFTNAFYAQVPTITAVGHSIFLSGAMPAVSGIIGNS-WYDR-DEKK--IVTSV-CDW---SVK-SPKRLLVTTLGDELRDAH-EQ-------S-KVIGISIKARAAILPSG---HRA--NGAFW--FD-D--TT--G--NFISSS-FY-ID--E-LPTW--AAEFN--RKKL--PA-QFVSKKW----EGFP-----------SPWGNELIELLAESAIAGENLG-Q-R-G--PTDLLTISFSSNDAVGHLVG---PDAPEVRDMAIRTDRLFGKLFGAIDRSV--GMKNVIVVLSADHGVSSTP--EHNRAA---KL--P-GGRL--P--------GDVA--DVV…
2698234857_Ga0131127_102662__Predicted_pyrophosphatase_or_phosphodiesterase_AlkP_superfamily_Flexibacter_aurantiacus_DSM_6792_:_Ga0131127_102	KLVVAIIVDQFRYDYLTRFR--------ADY--H-------AG-LDRLLTQGADFTNAFYAQVPTITAVGHSIFLSGAMPAVSGIIGNS-WYDR-DEKK--IVTSV-CDW---SVK-SPKRLLVTTLGDELRDAH-EQ-------S-KVIGISIKARAAILPSG---HRA--NGAFW--FD-D--TT--G--NFISSS-FY-ID--E-LPTW--AAEFN--RKKL--PA-QFVSKKW----EGFP------------PWGNELIELLAESAIAGEKLG-Q-R-G--PTDLLTISFSSNDAVGHLVG---PDAPEVRDMAIRTDRLFGKLFGAIDRSV--GMKNVIVVLSADHGVSSTP--EHNRAA---KL--P-GGRL--P--------GDVA--DVV…
2698507871_Ga0131240_2441__Type_I_phosphodiesterase_/_nucleotide_pyrophosphatase_Flavobacterium_haoranii_DSM_22807_:_Ga0131240_105	KLVVAIIVDQFRYDYLTRFR--------ADY--H-------AG-LDRLLTQGADFTNAFYAQVPTITAVGHSIFLSGAMPAVSGIIGNS-WYDR-DEKK--IVTSV-CDW---SVK-SPKRLLVTTLGDELRDAH-EQ-------S-KVIGISIKARAAILPSG---HRA--NGAFW--FD-D--TT--G--NFISSS-FY-ID--E-LPTW--AAEFN--RKKL--PA-QFVSKKW----EGFP-----------SPWGNELIELLAESAIAGEKLG-Q-R-G--PTDLLTISFSSNDAVGHLVG---PDAPEVRDMAIRTDRLFGKLFGAIDRSV--GMKNVIVVLSADHGVSSTP--EHNRAA---KL--P-GGRL--P--------GDVA--DVV…
2698513775_Ga0131251_1397__type_I_phosphodiesterase/nucleotide_pyrophosphatase_Flavobacterium_dankookense_DSM_25687_:_Ga0131251_103	KLLLTIVIDQFRFDYLQRFR--------PQY--H-------SG-FERLLTQGAVFTNAHYIHFPTVTAVGHSTFLSGATPSLSGIVSNE-WYDR-SEKK--IVTSV-SDD---NTA-SPRRLLVDTVPDELKMAG-KS-------A-KVIGISLKDRSAILPAG---HMA--DRAFW--YD-D--KI--N--HFVSST-YY-GD--T-LPQW--AQAAD--DAGP--AA-KYQNSEW---KAVDA------------PFGNNIVEEFAERAVEGEQLG-R-H-A--GTDVLSLSFSSNDHIGHALG---PDSPEARDISIRTDQVIGKLLGYLDAKL--GPGNTLVVLTADHGVAPVP--EINEAR---KM--P-GGRL--S----L---PKLN--AAI…
2698533287_Ga0131135_2652__Type_I_phosphodiesterase_/_nucleotide_pyrophosphatase_Flavobacterium_terrae_DSM_18829_:_Ga0131135_105	KLLLTIVIDQFRFDYLQRFR--------PQY--H-------SG-FERLLTQGAVFTNAHYIHFPTVTAVGHSTFLSGATPSLSGIVSNE-WYDR-SEKK--IVTSV-SDD---NTA-SPRRLLVDTVPDELKMAG-KS-------A-KVIGISLKDRSAILPAG---HMA--DRAFW--YD-D--KI--N--HFVSST-YY-GD--T-LPQW--AQAAD--DAGP--AA-KYQNSEW-----------------KAVPFGNNIVEEFAERAVEGEQLG-R-H-A--GTDVLSLSFSSNDHIGHALG---PDSPEARDISIRTDQVIGKLLGYLDAKL--GPGNTLVVLTADHGVAPVP--EINEAR---KM--P-GGRL--S----L---PKLN--AAI…
2700152037_Ga0131210_2372__Predicted_pyrophosphatase_or_phosphodiesterase_AlkP_superfamily_Flavobacterium_johnsoniae_DSM_2064_:_Ga0131210_103	KLILAIIVDQFRYDYTLRFR--------DDY--N-------AG-LARLLKDGAVFSNAHYLQAMTVTAVGHSTFLSGASPSISGIIGNE-WYDR-GTGK--TVTSV-NDP---ATK-SPRRLLVSTVPDEWKVRS-AG-------S-KVIGISIKDRSAILPVG---HMA--DAAYW--YD-N--DS--S--RWVTST-YY-RN--A-LPEW--AIKLN--DEKR--YQ-QYIGAQW--------------------PWGNEMIEEFAERAIAGEDLG-R-H-A--GTDVLAISFSANDYVGHAVG---PDDPAVRDIAIRTDRLLGKLFDYVSQRI--GADNALVVLTADHGVAPVP--EVSEAR---KM--P-GGRL-----------SDVRVAQAV…
2700329099_Ga0131128_2131__type_I_phosphodiesterase/nucleotide_pyrophosphatase_Flavobacterium_limicola_DSM_15094_:_Ga0131128_103	KLILAVVVDQFRYDYLTRFR--------SGY--T-------SG-FKRILEQGAVFENAHYIHSFTVTAIGHSTFLSGATPNISGIVGND-WYDR-ETGK--VVTSV-SDP---ASK-SPRRLLVSTVGDEIKMHG-EK-------S-KVIGISIKDRSAILPAG---HMA--DGAYW--FE-D--KS--K--HWVTSE-YY-TK--S-LPKW--VEDVN--AAGP--DK-KSQGAQW----FALD------------PWGNEMIEDLAEKALVAEEMG-K-H-E--GTDVLTVSFSSNDYVGHARG---PDAPEVRDISIRTDRLLGRLLEAAEKQA--GAGNVLFVMTADHGVSPVP--EVNTAR---NM--P-GGRL--S----A---TNLA--STL…
2700332920_Ga0131126_2827__Type_I_phosphodiesterase_/_nucleotide_pyrophosphatase_Flavobacterium_pectinovorum_DSM_6368_:_Ga0131126_103	KLILAVVVDQFRYDYLTRFR--------SGY--T-------SG-FKRILEQGAVFENAHYIHSFTVTAIGHSTFLSGATPNISGIVGND-WYDR-ETGK--VVTSV-SDP---ASK-SPRRLLVSTVGDEIKMHG-EK-------S-KVIGISIKDRSAILPAG---HMA--DGAYW--FE-D--KS--K--HWVTSE-YY-TK--S-LPKW--VEDVN--AAGP--DK-KSQGAQW----FALD------------PWGNEMIEDLAEKALVAEEMG-K-H-E--GTDVLTVSFSSNDYVGHARG---PDAPEVRDISIRTDRLLGRLLEAAEKQA--GAGNVLFVMTADHGVSPVP--EVNTAR---NM--P-GGRL--S----A---TNLA--STL…
2700345458_Ga0131123_2765__Type_I_phosphodiesterase_/_nucleotide_pyrophosphatase_Flavobacterium_saccharophilum_DSM_1811_:_Ga0131123_103	KLILAIVVDQFRYDYLLRYR--------TDF--T-------SG-LKRLLDQGAVFDDAHYIHVPTVTAVGHSTILSGATPAMSGIVANE-WYDR-ALGK--NVTSV-TDS---NTRASPRRMLVSTVGDEIKMSG-QE-------S-KVIGVSIKDRSAILPAG---HMA--DGAYW--FD-N--KS--G--HWVTST-YY-KD--A-LPPW--VEKFN--ATKP--AA-KATGADW-LPFASKP--------GAKPPWGNEMIEEFAEQALAAEKLG-Q-H-K--GTDVLSVSFSSNDYVGHAMG---PDSPEAHDITVRTDRVIGKLFDAIDKSV--GMSNVVVFLTADHGVSPVP--EVNRDR---HM--P-GGRN--I----S---ADLS--KAI…
2700461649_Ga0131138_2046__type_I_phosphodiesterase/nucleotide_pyrophosphatase_Flavobacterium_weaverense_DSM_19727_:_Ga0131138_103	KLILAVVVDQFRYDYLQRFK--------ADY--T-------SG-LKRVLEQGAVFDDAHHEHFPTITAIGHSTFLSGATPSISGIVGNE-WYER-ETGK--TVTSV-SDP---ATK-SPWRLLSSTLGDELKMSG-QE-------S-RLIGVSIKDRAAILPAG---HMA--DGAYW--FD-N--KS--G--HWVSST-YY-RD--A-LPDW--VQKIN--DAKP--AS-HAENGVW-YPLGAKP-------ETSKAPWGNEMIEEFAEHALIAEKLG-H-H-T--GTDILSVSFSSNDYVGHEKG---PDSPEVRDISIRTDRVLGKLLDYVDRNV--GLANVVFVMTADHGVTTVP--EVNAAR---HM--T-GGRN--S----L---PNYL--KAM…
2700463951_Ga0131136_1291__Type_I_phosphodiesterase_/_nucleotide_pyrophosphatase_Flavobacterium_cucumis_DSM_18830_:_Ga0131136_102	KLILAVVVDQFRYEYLSRFR--------SSY--S-------SG-FKKILTEGAVFEDAHHIHFPTVTAIGHSTFLSGATPSLSGIVGNE-WFER-ETGK--VVTSV-SDP---EAKASPRRLLVSTVGDEIKMAG-QE-------S-KVIGVSIKDRAAILPAG---HMA--DGAYW--FD-D--KS--K--HWVTST-YY-KE--T-LPQW--AEEVN--QNKP--SA-RAMNAKW------YP---------VDSPWGNEMIEDFAEHALRGENLG-H-H-S--GTDILSVSFSSNDYVGHAMG---PDSPEVRDMAIRTDRMLGKLFDAVNKSV--GMENVLFVMTADHGVAPVP--EVNEAR---HM--I-GGRN--S----Q---PALL--KAM…
2701197811_Ga0131170_107239__Type_I_phosphodiesterase_/_nucleotide_pyrophosphatase_Chryseobacterium_contaminans_DSM_27621_:_Ga0131170_107	KLILAVVVDQFRYEYLSRFR--------SSY--S-------SG-FKKILTEGAVFEDAHHIHFPTVTAIGHSTFLSGATPSLSGIVGNE-WFER-ETGK--VVTSV-SDP---EAKASPRRLLVSTVGDEIKMAG-QE-------S-KVIGVSIKDRAAILPAG---HMA--DGAYW--FD-D--KS--K--HWVTST-YY-KE--T-LPQW--AEEVN--QNKP--SA-RAMNAKW------YP---------VDSPWGNEMIEDFAEHALRGENLG-H-H-S--GTDILSVSFSSNDYVGHAMG---PDSPEVRDMAIRTDRMLGKLFDAVNKSV--GMENVLFVMTADHGVAPVP--EVNEAR---HM--I-GGRN--S----Q---PALL--KAM…
2701203315_Ga0131166_101238__Type_I_phosphodiesterase_/_nucleotide_pyrophosphatase_Myroides_xuanwuensis_DSM_27251_:_Ga0131166_101	KLILAVVVDQFRYEYLSRFR--------SSY--S-------SG-FKKILTEGAVFEDAHHIHFPTVTAIGHSTFLSGATPSLSGIVGNE-WFER-ETGK--VVTSV-SDP---EAKASPRRLLVSTVGDEIKMAG-QE-------S-KVIGVSIKDRAAILPAG---HMA--DGAYW--FD-D--KS--K--HWVTST-YY-KE--T-LPQW--AEEVN--QNKP--SA-RAMNAKW------YP---------VDSPWGNEMIEDFAEHALRGENLG-H-H-S--GTDILSVSFSSNDYVGHAMG---PDSPEVRDMAIRTDRMLGKLFDAVNKSV--GMENVLFVMTADHGVAPVP--EVNEAR---HM--I-GGRN--S----Q---PALL--KAM…
2701231872_Ga0131149_107292__Predicted_pyrophosphatase_or_phosphodiesterase_AlkP_superfamily_Flavobacterium_chilense_DSM_24724_:_Ga0131149_107	KLILAVVVDQFRYEYLSRFR--------SSY--S-------SG-FKKILTEGAVFEDAHHIHFPTVTAIGHSTFLSGATPSLSGIVGNE-WFER-ETGK--VVTSV-SDP---EAKASPRRLLVSTVGDEIKMAG-QE-------S-KVIGVSIKDRAAILPAG---HMA--DGAYW--FD-D--KS--K--HWVTST-YY-KE--T-LPQW--AEEVN--QNKP--SA-RAMNAKW------YP---------VDSPWGNEMIEDFAEHALRGENLG-H-H-S--GTDILSVSFSSNDYVGHAMG---PDSPEVRDMAIRTDRMLGKLFDAVNKSV--GMENVLFVMTADHGVAPVP--EVNEAR---HM--I-GGRN--S----Q---PALL--KAM…
2701245125_Ga0131124_102834__Type_I_phosphodiesterase_/_nucleotide_pyrophosphatase_Flavobacterium_xanthum_DSM_3661_:_Ga0131124_1028	KLILAVVVDQFRYEYLSRFR--------SSY--S-------SG-FKKILTEGAVFEDAHHIHFPTVTAIGHSTFLSGATPSLSGIVGNE-WFER-ETGK--VVTSV-SDP---EAKASPRRLLVSTVGDEIKMAG-QE-------S-KVIGVSIKDRAAILPAG---HMA--DGAYW--FD-D--KS--K--HWVTST-YY-KE--T-LPQW--AEEVN--QNKP--SA-RAMNAKW------YP---------VDSPWGNEMIEDFAEHALRGENLG-H-H-S--GTDILSVSFSSNDYVGHAMG---PDSPEVRDMAIRTDRMLGKLFDAVNKSV--GMENVLFVMTADHGVAPVP--EVNEAR---HM--I-GGRN--S----Q---PALL--KAM…
2701265095_Ga0131161_101489__Type_I_phosphodiesterase_/_nucleotide_pyrophosphatase_Chryseobacterium_polytrichastri_DSM_26899_:_Ga0131161_1014	KLILAVVVDQFRYEYLSRFR--------SSY--S-------SG-FKKILTEGAVFEDAHHIHFPTVTAIGHSTFLSGATPSLSGIVGNE-WFER-ETGK--VVTSV-SDP---EAKASPRRLLVSTVGDEIKMAG-QE-------S-KVIGVSIKDRAAILPAG---HMA--DGAYW--FD-D--KS--K--HWVTST-YY-KE--T-LPQW--AEEVN--QNKP--SA-RAMNAKW------YP---------VDSPWGNEMIEDFAEHALRGENLG-H-H-S--GTDILSVSFSSNDYVGHAMG---PDSPEVRDMAIRTDRMLGKLFDAVNKSV--GMENVLFVMTADHGVAPVP--EVNEAR---HM--I-GGRN--S----Q---PALL--KAM…
2701333420_Ga0131122_10958__Type_I_phosphodiesterase_/_nucleotide_pyrophosphatase_Flavobacterium_flevense_DSM_1076_:_Ga0131122_109	KLILAVVVDQFRYEYLSRFR--------SSY--S-------SG-FKKILTEGAVFEDAHHIHFPTVTAIGHSTFLSGATPSLSGIVGNE-WFER-ETGK--VVTSV-SDP---EAKASPRRLLVSTVGDEIKMAG-QE-------S-KVIGVSIKDRAAILPAG---HMA--DGAYW--FD-D--KS--K--HWVTST-YY-KE--T-LPQW--AEEVN--QNKP--SA-RAMNAKW------YP---------VDSPWGNEMIEDFAEHALRGENLG-H-H-S--GTDILSVSFSSNDYVGHAMG---PDSPEVRDMAIRTDRMLGKLFDAVNKSV--GMENVLFVMTADHGVAPVP--EVNEAR---HM--I-GGRN--S----Q---PALL--KAM…
2708489559_Ga0139000_103262__Type_I_phosphodiesterase_/_nucleotide_pyrophosphatase_Pontibacter_ummariensis_NKM1_:_Ga0139000_103	KLVVALLADQFRYDYLERFR--------SDY--H-------AG-FDRLLTKGAVFTNASYIHAKTVTAVGHSTYLSGATPSVSGITGND-WYDR-SLQR--TMQSV-SDP---TVKASPRQLLVSTVGDEYKMRY-PD-------S-HIFGVSIKDRGAILPSG---HMA--DGAYW--FA-D--DV--K--HWVTST-YY-RD--R-MPQW--VNDLNTQIEKR-----TFVGEDW-FPLGAKP-------GSAKPPVGNELIEQFAEKLVAEENLG-N-H-N--DTDILTVSFSSNDYVGHAVG---PDAPEVHDISVRTDILIGKLMDYINSRV--GADNVLYVFTADHGVAPKP--EVNQAR---HM--P-GGRL--V----T---KTLT--DKA…
2710636190_BEL04_20000__Type_I_phosphodiesterase_/_nucleotide_pyrophosphatase_Mucilaginibacter_sp._PPCGB_2223_:_MDJS01000004	KLVVALLADQFRYDYLERFR--------SDY--H-------AG-FDRLLTKGAVFTNASYIHAKTVTAVGHSTYLSGATPSVSGITGND-WYDR-SLQR--TMQSV-SDP---TVKPSPRQLLVSTVGDEYKMRY-PD-------S-HIFGVSIKDRGAILPSG---HMA--DGAYW--FA-D--DV--K--HWVTST-YY-RD--R-MPQW--VNDLN--TQIE--KR-TFVGEDW---FPLGA---------KPGPVGNELIEQFAEKLVAEENLG-N-H-N--DTDILTVSFSSNDYVGHAVG---PDAPEVHDISVRTDILIGKLMDYINSRV--GADNVLYVFTADHGVAPKP--EVNQAR---HM--P-GGRL--V----T---KTLT--DKA…
2713522282_PK28_03425__Predicted_pyrophosphatase_or_phosphodiesterase_AlkP_superfamily_Hymenobacter_sp._DG25B_:_CP010054	KLVVALLADQFRYDYLERFR--------SDY--H-------AG-FDRLLTKGAVFTNASYIHAKTVTAVGHSTYLSGATPSVSGITGND-WYDR-SLQR--TMQSV-SDP---TVKPSPRQLLVSTVGDEYKMRY-PD-------S-HIFGVSIKDRGAILPSG---HMA--DGAYW--FA-D--DV--K--HWVTST-YY-RD--R-MPQW--VNDLNTQIEKR-----TFVGEDW------FP---------LGAPVGNELIEQFAEKLVAEENLG-N-H-N--DTDILTVSFSSNDYVGHAVG---PDAPEVHDISVRTDILIGKLMDYINSRV--GADNVLYVFTADHGVAPKP--EVNQAR---HM--P-GGRL--V----T---KTLT--DKA…
2716723928_Ga0156648_14722__Type_I_phosphodiesterase_/_nucleotide_pyrophosphatase_Bacteroidetes_bacterium_RIFOXYC2_FULL_40_12_:_Ga0156648_147	KLVLAIMVDQFRYDYLTRFQ--------SEF--N-------AG-LKRLLTEGAVFTNANYDSAPTVTAVGHGTFLTGATPAVSGIIGNE-WWER-QSGK--RVQSI-SDD---TVT-SPRRLMVSTVGDELKVSG-HG-------G-KVISVSLKDRSAILPGG---HMA--DGAFW--FD-G--RS--G--YFASST-YY-FK--S-MPAW--VDQIN--QAHP--AD-KYAGRQW--RNQKMP------------PFGDEIVLDFALRALTAERLG-A-G-E--KTDVLAVSFSSVDYVGHRSG---PDSQDIHEMIVAVDKVLGQLLDAAEKQA--GRGNVVVVFSADHGVAAIP--EQNIKN---NL--P-GGRT--D----S---QAER--AAV…
2716728316_Ga0156651_101103__Type_I_phosphodiesterase_/_nucleotide_pyrophosphatase_Ignavibacteria_bacterium_RIFOXYC2_FULL_38_25_:_Ga0156651_101	KLILAIMVDQFRYDYLTRFR--------SEF--K-------GG-LKRILTEGAVFTNARYEASPTVTAVGHSTVLTGATPALSGIVSND-WWDR-TAGK--RVTSV-SDD---STQASPSRLLQSTVGDELKMSG-RG-------G-KTIGISLKDRSAILPAG---RMA--DGAYW--FD-G--RS--G--AFVSST-YY-FP--K-LPAW--AEEFN--LAHP--AD-KYAGRTW--LNTKLP------------AYADELVNQFALRALAAEKLG-T-G-A--KIDLLAVSYSATDYVGHRLG---PDSPEAREIVMHVDKIVGEILRAAEAQA--GVGNVLAVLSADHGVAPVP--ELNKDR---KM--P-GGRI--N----W---PAYA--AVA…
2716937506_Ga0156683_102232__Type_I_phosphodiesterase_/_nucleotide_pyrophosphatase_Sphingobacteriia_bacterium_RIFOXYC2_FULL_35_18_:_Ga0156683_102	KLVLAIVVDQFRYDYLTRFR--------SEF--V-------GG-FKRMLDQGAVFTNANYDAAPTVTAVGHSTFLTGATPAMSGIVGNT-WWDR-TTAK--SVTSV-SDD---KTK-SPERLLVSTVGDELKISG-KG-------G-KVIGISLKDRSAILPAG---HMA--DGAYW--FD-G--QS--G--AFVSST-YY-FA--E-LPGW--VRDYN--AGRP--AD-KYAGLDW--------------------PFGDELLQALAIRAMSAENLG-A-G-P--KTDLLAVSYSSVDYVGHQDG---PDSPEIHDMVKRVDKLIGALIDAAEARA--GRGRVLVAFTADHGSTPVP--EVNQKR---KM--P-GGRL--A----W---NTYR--AAV…
2718143920_Ga0173608_111347__Type_I_phosphodiesterase_/_nucleotide_pyrophosphatase_Candidatus_Endobryopsis_kahalalidefaciens_SB5_:_Ga0173608_11	KLVLAIVVDQFRYDYLTRFR--------SEF--V-------GG-FKRMLDQGAVFTNANYDAAPTVTAVGHSTFLTGATPAMSGIVGNT-WWDR-TTAK--SVTSV-SDD---KTK-SPERLLVSTVGDELKISG-KG-------G-KVIGISLKDRSAILPAG---HMA--DGAYW--FD-G--QS--G--AFVSST-YY-FA--E-LPGW--VRDYN--AGRP--AD-KYAGLDW--------------------PFGDELLQALAIRAMSAENLG-A-G-P--KTDLLAVSYSSVDYVGHQDG---PDSPEIHDMVKRVDKLIGALIDAAEARA--GRGRVLVAFTADHGSTPVP--EVNQKR---KM--P-GGRL--A----W---NTYR--AAV…
2722717544_Ga0174829_12368__Predicted_pyrophosphatase_or_phosphodiesterase_AlkP_superfamily_Prevotella_scopos_W2052_:_Ga0174829_12	KLVLAIVVDQFRYDYLTRFR--------SEF--T-------GG-FKRMLEQGAVFTNANYDAAPTVTAVGHSTFLTGAMPAMSGIVSNT-WWDR-TMAK--SVTSV-SDD---KTK-SPERLLVSTVGDELKISG-KG-------G-KVIGISLKDRSAILPAG---HMA--DGAYW--FD-G--QS--G--NFVSST-FY-FP--E-LPGW--VRDYN--AGHP--AD-KYAGLDW-----------------MGHPFGDELLQALAMHALSAENLG-A-G-P--KTDLLTVSYSSVDYVGHRDG---PDSPEIHDMVKRMDKLIGALIEAAEARA--GRGRVLVAFTADHGATPVP--EENQKR---KM--P-GGRL--A----W---NTYR--AAA…
2722725729_Ga0174821_11110__Predicted_pyrophosphatase_or_phosphodiesterase_AlkP_superfamily_Sphingobacterium_sp._B29_:_Ga0174821_11	KLVLAIVVDQFRYDYLTRFR--------SEF--T-------GG-FKRMLEQGAVFTNANYDAAPTVTAVGHSTFLTGAMPAMSGIVSNT-WWDR-TMAK--SVTSV-SDD---KTK-SPERLLVSTVGDELKISG-KG-------G-KVIGISLKDRSAILPAG---HMA--DGAYW--FD-G--QS--G--NFVSST-FY-FP--E-LPGW--VRDYN--AGHP--AD-KYAGLDW--------------------PFGDELLQALAMHALSAENLG-A-G-P--KTDLLTVSYSSVDYVGHRDG---PDSPEIHDMVKRMDKLIGALIEAAEARA--GRGRVLVAFTADHGATPVP--EENQKR---KM--P-GGRL--A----W---NTYR--AAA…
2724720126_Ga0156816_10268__Type_I_phosphodiesterase_/_nucleotide_pyrophosphatase_Sphingobacteriia_bacterium_RIFOXYD2_FULL_35_12_:_Ga0156816_102	KLILAIVVDQFRYDYLTRFR--------SEF--T-------GG-LKRLLDQGAVFTNANYDAAPTVTAVGHSTFLSGSMPAISGIVGNQ-WWDR-TEAK--AGTSV-SDD---NTR-SPARLLVSTIGDELKISG-KG-------G-KVIGISLKDRSAILPSG---HMA--DGAYW--FD-G--AS--G--NFVSST-FY-FA--E-LPGW--VRDFN--ASRP--AD-KYAGREW--------------------PFGDELLQALGMRALTAENLG-T-G-Q--KTDLLAISYSSVDYVGHRDG---PDSPEIHDMVMRADKLIGALIDAAETRA--GRGSVLVAFTADHGVAPVP--EANQKR---KM--P-GGRI--A----W---NNYR--AAV…
2727815656_Ga0182890_111107__Type_I_phosphodiesterase_/_nucleotide_pyrophosphatase_Unclassified_Bacteroidetes_bin_2_:_Ga0182890_111	--MLAIVVDQFRYDYLTRFR--------NDF--T-------GG-LKRLLDQGAVFTNANYDASPTVTAVGHSTFLSGATPALSGIVGNI-WWDR-TEGK--QVTSV-SDD---QTR-SPARLLVSTVGDELKLSG-RG-------G-KVIGISLKDRSAILPAG---HAA--DGAYW--FD-G--PS--G--NFVSST-FY-FA--D-LPGW--VRDFN--SSRP--AD-RYAGKEW--------------------PFGDELLQALALRALAAENLG-A-G-P--KTDLLAISYSSTDYVGHRDG---PDSPEIHDMVKRVDQLIGALIDAAEARA--GQGRVLVAFTADHGTAPVP--EADQKR---RM--P-GGRI--A----W---NTYR--ATV…
2727840803_Ga0170446_102153__Type_I_phosphodiesterase_/_nucleotide_pyrophosphatase_Solitalea_koreensis_DSM_21342_:_Ga0170446_102	KLVLAIVVDQFRYDYLTRFR--------NDF--T-------GG-LKRLLDQGAVFTNANYDSTPTVTAVGHSTFLSGATPAISGVVGNT-WWDR-TEGK--QVTSV-SDD---RTR-CPARLLVSTIGDELKLSA-KG-------G-KVIGMSLKDRSAILPAG---HTA--DGAYW--FD-G--QS--G--NFVSST-FY-FA--D-LPGW--VRDFN--SSRP--AD-RYAGKEW--------------------PFGDELLQALALRTLAAENLG-T-G-P--KTDLLAISYSSIDYVGHRDG---PDSPEIHDMVKRVDQLIGALIDAAEARA--GQGRVLVAFTADHGTAPVP--EADQKR---RM--P-GGRI--A----W---NTYR--AAV…
2727940317_Ga0170424_106232__Predicted_pyrophosphatase_or_phosphodiesterase_AlkP_superfamily_Hymenobacter_mucosus_DSM_28041_:_Ga0170424_106	KMVLAIVVDQFRYDYLTRFR--------NDF--T-------GG-LKRLLDQGAVFTNANYDSTPTVTAVGHSTFLSGATPAISGVVGNT-WWDR-TEGK--QVTSV-SDD---QTR-SPARLLVSTIGDELKLSS-KG-------G-KVIGMSLKDRSAILPAG---HTA--DGAYW--FD-G--QS--G--NFVSST-FY-FA--D-LPGW--VRDFN--SSRP--AD-RYAGKEW--------------------PFGDELLQALALRTLAAENLG-T-G-P--KTDLLAISYSSIDYVGHRDG---PDSPEIHDMVKRVDQLIGALIDAAEARA--GQGRVLVAFTADHGTAPVP--EADQKR---RM--P-GGRI--A----W---NTYR--AAV…
2727940553_Ga0170424_107129__Predicted_pyrophosphatase_or_phosphodiesterase_AlkP_superfamily_Hymenobacter_mucosus_DSM_28041_:_Ga0170424_107	KMVLAIVVDQFRYDYLTRFR--------NDF--T-------GG-LKRLLDQGAVFTNANYDSTPTVTAVGHSTFLSGATPAISGVVGNT-WWDR-TEGK--QVTSV-SDD---RTR-SPARLLVSTIGDELKLSA-KG-------G-KVIGMSLKDRSAILPAG---HTA--DGAYW--FD-G--QS--G--NFVSST-FY-FA--D-LPGW--VRDFN--SSRP--AD-RYAGKEW--------------------PFGDELLQALALRTLAAENLG-T-G-P--KTDLLAISYSSIDYVGHRDG---PDSPEIHDMVKRVDQLIGALIDAAEARA--GQGRVLVAFTADHGTAPVP--EADQKR---RM--P-GGRI--A----W---NTYR--AAV…
2728094374_Ga0170417_1032__Predicted_pyrophosphatase_or_phosphodiesterase_AlkP_superfamily_Flavobacterium_nitrogenifigens_DSM_29982_:_Ga0170417_103	KMVLAIVVDQFRYDYLTRFR--------NDF--T-------GG-LKRLLDQGAVFTNANYDSTPTVTAVGHSTFLSGATPAISGVVGNT-WWDR-TEGK--QVTSV-SDD---RTR-SPARLLVSTIGDELKLSA-KG-------G-KVIGMSLKDRSAILPAG---HTA--DGAYW--FD-G--QS--G--NFVSST-FY-FA--D-LPGW--VRDFN--SSRP--AD-RYAGKEW--LGHKMP------------PFGDELLQALALRTLAAENLG-T-G-P--KTDLLAISYSSIDYVGHRDG---PDSPEIHDMVKRVDQLIGALIDAAEARA--GQGRVLVAFTADHGTAPVP--EADQKR---RM--P-GGRI--A----W---NTYR--AAV…
2728106036_Ga0170415_10610__Type_I_phosphodiesterase_/_nucleotide_pyrophosphatase_Chryseobacterium_rhizoplanae_DSM_29371_:_Ga0170415_106	KMVLAIVVDQFRYDYLTRFR--------NDF--T-------GG-LKRLLDQGAVFTNANYDSTPTVTAVGHSTFLSGATPAISGVVGNT-WWDR-TEGK--QVTSV-SDD---RTR-SPARLLVSTIGDELKLSA-KG-------G-KVIGMSLKDRSAILPAG---HTA--DGAYW--FD-G--QS--G--NFVSST-FY-FA--D-LPGW--VRDFN--SSRP--AD-RYAGKEW--LGHKMP------------PFGDELLQALALRTLAAENLG-T-G-P--KTDLLAISYSSIDYVGHRDG---PDSPEIHDMVKRVDQLIGALIDAAEARA--GQGRVLVAFTADHGTAPVP--EADQKR---RM--P-GGRI--A----W---NTYR--AAV…
2729653926_Ga0170452_1132__type_I_phosphodiesterase/nucleotide_pyrophosphatase_Thermoflavifilum_aggregans_DSM_27268_:_Ga0170452_11	KMVLAIVVDQFRYDYLTRFR--------NDF--T-------GG-LKRLLDQGAVFTNANYDSTPTVTAVGHSTFLSGATPAISGVVGNT-WWDR-TEGK--QVTSV-SDD---RTR-SPARLLVSTIGDELKLSA-KG-------G-KVIGMSLKDRSAILPAG---HTA--DGAYW--FD-G--QS--G--NFVSST-FY-FA--D-LPGW--VRDFN--SSRP--AD-RYAGKEW--LGHKMP------------PFGDELLQALALRTLAAENLG-T-G-P--KTDLLAISYSSIDYVGHRDG---PDSPEIHDMVKRVDQLIGALIDAAEARA--GQGRVLVAFTADHGTAPVP--EADQKR---RM--P-GGRI--A----W---NTYR--AAV…
2729659182_Ga0170436_3957__Type_I_phosphodiesterase_/_nucleotide_pyrophosphatase_Hymenobacter_gelipurpurascens_DSM_11116_:_Ga0170436_13	KMVLAIVVDQFRYDYLTRFR--------NDF--T-------GG-LKRLLDQGAVFTNANYDSTPTVTAVGHSTFLSGATPAISGVVGNT-WWDR-TEGK--QVTSV-SDD---RTR-SPARLLVSTIGDELKLSA-KG-------G-KVIGMSLKDRSAILPAG---HTA--DGAYW--FD-G--QS--G--NFVSST-FY-FA--D-LPGW--VRDFN--SSRP--AD-RYAGKEW--LGHKMP------------PFGDELLQALALRTLAAENLG-T-G-P--KTDLLAISYSSIDYVGHRDG---PDSPEIHDMVKRVDQLIGALIDAAEARA--GQGRVLVAFTADHGTAPVP--EADQKR---RM--P-GGRI--A----W---NTYR--AAV…
2729859742_Ga0170462_3172__predicted_AlkP_superfamily_pyrophosphatase_or_phosphodiesterase_Chryseobacterium_arachidiradicis_DSM_27620_:_Ga0170462_110	KMVLAIVVDQFRYDYLTRFR--------NDF--T-------GG-LKRLLDQGAVFTNANYDSTPTVTAVGHSTFLSGATPAISGVVGNT-WWDR-TEGK--QVTSV-SDD---RTR-SPARLLVSTIGDELKLSA-KG-------G-KVIGMSLKDRSAILPAG---HTA--DGAYW--FD-G--QS--G--NFVSST-FY-FA--D-LPGW--VRDFN--SSRP--AD-RYAGKEW--LGHKMP------------PFGDELLQALALRTLAAENLG-T-G-P--KTDLLAISYSSIDYVGHRDG---PDSPEIHDMVKRVDQLIGALIDAAEARA--GQGRVLVAFTADHGTAPVP--EADQKR---RM--P-GGRI--A----W---NTYR--AAV…
2729868250_Ga0181027_10444__type_I_phosphodiesterase/nucleotide_pyrophosphatase_Dyadobacter_jiangsuensis_DSM_29057_:_Ga0181027_104	KMVLAIVVDQFRYDYLTRFR--------NDF--T-------GG-LKRLLDQGAVFTNANYDSTPTVTAVGHSTFLSGATPAISGVVGNT-WWDR-TEGK--QVTSV-SDD---RTR-SPARLLVSTIGDELKLSA-KG-------G-KVIGMSLKDRSAILPAG---HTA--DGAYW--FD-G--QS--G--NFVSST-FY-FA--D-LPGW--VRDFN--SSRP--AD-RYAGKEW--LGHKMP------------PFGDELLQALALRTLAAENLG-T-G-P--KTDLLAISYSSIDYVGHRDG---PDSPEIHDMVKRVDQLIGALIDAAEARA--GQGRVLVAFTADHGTAPVP--EADQKR---RM--P-GGRI--A----W---NTYR--AAV…
2729870289_Ga0181027_10964__predicted_AlkP_superfamily_pyrophosphatase_or_phosphodiesterase_Dyadobacter_jiangsuensis_DSM_29057_:_Ga0181027_109	KMVLAIVVDQFRYDYLTRFR--------NDF--T-------GG-LKRLLDQGAVFTNANYDSTPTVTAVGHSTFLSGATPAISGVVGNT-WWDR-TEGK--QVTSV-SDD---RTR-SPARLLVSTIGDELKLSA-KG-------G-KVIGMSLKDRSAILPAG---HTA--DGAYW--FD-G--QS--G--NFVSST-FY-FA--D-LPGW--VRDFN--SSRP--AD-RYAGKEW--LGHKMP------------PFGDELLQALALRTLAAENLG-T-G-P--KTDLLAISYSSIDYVGHRDG---PDSPEIHDMVKRVDQLIGALIDAAEARA--GQGRVLVAFTADHGTAPVP--EADQKR---RM--P-GGRI--A----W---NTYR--AAV…
2729870290_Ga0181027_10965__predicted_AlkP_superfamily_pyrophosphatase_or_phosphodiesterase_Dyadobacter_jiangsuensis_DSM_29057_:_Ga0181027_109	KMVLAIVVDQFRYDYLTRFR--------NDF--T-------GG-LKRLLDQGAVFTNANYDSTPTVTAVGHSTFLSGATPAISGVVGNT-WWDR-TEGK--QVTSV-SDD---RTR-SPARLLVSTIGDELKLSA-KG-------G-KVIGMSLKDRSAILPAG---HTA--DGAYW--FD-G--QS--G--NFVSST-FY-FA--D-LPGW--VRDFN--SSRP--AD-RYAGKEW--LGHKMP------------PFGDELLQALALRTLAAENLG-T-G-P--KTDLLAISYSSIDYVGHRDG---PDSPEIHDMVKRVDQLIGALIDAAEARA--GQGRVLVAFTADHGTAPVP--EADQKR---RM--P-GGRI--A----W---NTYR--AAV…
2729910382_Ga0180990_101189__predicted_AlkP_superfamily_pyrophosphatase_or_phosphodiesterase_Jejuia_pallidilutea_DSM_21165_:_Ga0180990_101	KMVLAIVVDQFRYDYLTRFR--------NDF--T-------GG-LKRLLDQGAVFTNANYDSTPTVTAVGHSTFLSGATPAISGVVGNT-WWDR-TEGK--QVTSV-SDD---RTR-SPARLLVSTIGDELKLSA-KG-------G-KVIGMSLKDRSAILPAG---HTA--DGAYW--FD-G--QS--G--NFVSST-FY-FA--D-LPGW--VRDFN--SSRP--AD-RYAGKEW--LGHKMP------------PFGDELLQALALRTLAAENLG-T-G-P--KTDLLAISYSSIDYVGHRDG---PDSPEIHDMVKRVDQLIGALIDAAEARA--GQGRVLVAFTADHGTAPVP--EADQKR---RM--P-GGRI--A----W---NTYR--AAV…
2729922424_Ga0181041_10351__type_I_phosphodiesterase/nucleotide_pyrophosphatase_Pontibacter_ummariensis_DSM_100161_:_Ga0181041_103	KMVLAIVVDQFRYDYLTRFR--------NDF--T-------GG-LKRLLDQGAVFTNANYDSTPTVTAVGHSTFLSGATPAISGVVGNT-WWDR-TEGK--QVTSV-SDD---RTR-SPARLLVSTIGDELKLSA-KG-------G-KVIGMSLKDRSAILPAG---HTA--DGAYW--FD-G--QS--G--NFVSST-FY-FA--D-LPGW--VRDFN--SSRP--AD-RYAGKEW--LGHKMP------------PFGDELLQALALRTLAAENLG-T-G-P--KTDLLAISYSSIDYVGHRDG---PDSPEIHDMVKRVDQLIGALIDAAEARA--GQGRVLVAFTADHGTAPVP--EADQKR---RM--P-GGRI--A----W---NTYR--AAV…
2730476359_Ga0180968_102287__type_I_phosphodiesterase/nucleotide_pyrophosphatase_Chitinophaga_niastensis_DSM_24859_:_Ga0180968_102	KMVLAIVVDQFRYDYLTRFR--------NDF--T-------GG-LKRLLDQGAVFTNANYDSTPTVTAVGHSTFLSGATPAISGVVGNT-WWDR-TEGK--QVTSV-SDD---RTR-SPARLLVSTIGDELKLSA-KG-------G-KVIGMSLKDRSAILPAG---HTA--DGAYW--FD-G--QS--G--NFVSST-FY-FA--D-LPGW--VRDFN--SSRP--AD-RYAGKEW--LGHKMP------------PFGDELLQALALRTLAAENLG-T-G-P--KTDLLAISYSSIDYVGHRDG---PDSPEIHDMVKRVDQLIGALIDAAEARA--GQGRVLVAFTADHGTAPVP--EADQKR---RM--P-GGRI--A----W---NTYR--AAV…
2730477671_Ga0180968_103331__type_I_phosphodiesterase/nucleotide_pyrophosphatase_Chitinophaga_niastensis_DSM_24859_:_Ga0180968_103	KMVLAIVVDQFRYDYLTRFR--------NDF--T-------GG-LKRLLDQGAVFTNANYDSTPTVTAVGHSTFLSGATPAISGVVGNT-WWDR-TEGK--QVTSV-SDD---RTR-SPARLLVSTIGDELKLSA-KG-------G-KVIGMSLKDRSAILPAG---HTA--DGAYW--FD-G--QS--G--NFVSST-FY-FA--D-LPGW--VRDFN--SSRP--AD-RYAGKEW--LGHKMP------------PFGDELLQALALRTLAAENLG-T-G-P--KTDLLAISYSSIDYVGHRDG---PDSPEIHDMVKRVDQLIGALIDAAEARA--GQGRVLVAFTADHGTAPVP--EADQKR---RM--P-GGRI--A----W---NTYR--AAV…
2730527593_Ga0180994_10821__predicted_AlkP_superfamily_pyrophosphatase_or_phosphodiesterase_Spirosoma_oryzae_DSM_28354_:_Ga0180994_108	KMVLAIVVDQFRYDYLTRFR--------NDF--T-------GG-LKRLLDQGAVFTNANYDSTPTVTAVGHSTFLSGATPAISGVVGNT-WWDR-TEGK--QVTSV-SDD---RTR-SPARLLVSTIGDELKLSS-KG-------G-KVIGMSLKDRSAILPAG---HTA--DGAYW--FD-G--QS--G--NFVSST-FY-FA--D-LPGW--VRDFN--SSRP--AD-RYAGKEW--LGHKMP------------PFGDELLQALALRTLAAENLG-T-G-P--KTDLLAISYSSIDYVGHRDG---PDSPEIHDMVKRVDQLIGALIDAAEARA--GQGRVLVAFTADHGTAPVP--EADQKR---RM--P-GGRI--A----W---NTYR--AAV…
2730666342_Ga0180995_110185__type_I_phosphodiesterase/nucleotide_pyrophosphatase_Parapedobacter_indicus_DSM_28470_:_Ga0180995_110	KLVLAIVVDQFRYDYLTRFR--------ADF--T-------GG-LKRMLEQGAVFTNAYYEASPTVTAVGHSTFLSGATPSKSGIIGNQ-WWDR-AENK--LVTSV-SDD---KVWGSPARLLVSTVGDELKNSG-KG-------G-KVIGISLKDRSAILPGG---RKA--DAAYW--FD-W--QS--G--NIVSST-YY-FP--E-LPAW--VREFN--AARP--AD-RYVGKDW-----------------LGHPYGDELLQALALRALAAENLG-T-G-S--KTDLLAISYSSVDYVGHRDG---PDSPEIHDMVKRVDQLIGALIDAAEARA--GRGSVVVAFSADHGSTPVP--EENQKR---GL--P-GGRI--Q----W---PAYR--TAA…
2730666732_Ga0180995_112134__type_I_phosphodiesterase/nucleotide_pyrophosphatase_Parapedobacter_indicus_DSM_28470_:_Ga0180995_112	KLVLAIVVDQFRYDYLTRFH--------ADF--T-------GG-LKRLLEQGAVFTNAHYDASPTVTAVGHSTFMTGATPAKSGIIGNL-WWDR-AEGK--VVTSV-SDD---KVKGSPARLMVTTIGDELKNSG-KG-------G-KVIGISLKDRSAILPGG---KKA--DGAYW--FD-G--QS--G--NFVSST-YY-FP--E-LPAW--VREFN--ATRP--AD-QYAGQEW--LGHKLP------------PFGDELLQSLALRALAAENLG-I-G-P--KTDLLAISYSSVDYVGHRDG---PDSPEIHDMVKRVDKLIGALIDAAEVRA--GRGSVLVAFSADHGSTPVP--EENQKR---GQ--P-GGRI--Q----W---PTYR--AAA…
2731735766_Ga0180992_0646__type_I_phosphodiesterase/nucleotide_pyrophosphatase_Mucilaginibacter_auburnensis_DSM_28175_:_Ga0180992_11	KLVLAIVVDQFRYDYLTRFR--------ADF--T-------GG-LKRLLEQGAVFTNAHYDASPTVTAVGHSTFLTGAMPAKSGIIGNQ-WWDR-AESK--VITSV-SDD---KVWGSPARLLVSTVGDELKNSG-KG-------G-KVIGISLKDRSAILPGG---KKA--DAAYW--FD-G--QS--G--NFVSST-YY-FP--E-FPAW--VRDFN--APRL--AD-QYVGQEW--------------------PFGDELLQAFALRALAAENLG-T-G-S--KTDLLAVSYSSVDYVGHRDG---PDSPEIHDMVKRVDKLIGALIDAAEARA--GKGSVLVAFTADHGSTPVP--EENQKR---GL--P-GGRI--V----W---STYR--AAA…
2731807209_Ga0180960_2422__type_I_phosphodiesterase/nucleotide_pyrophosphatase_Hymenobacter_chitinivorans_DSM_11115_:_Ga0180960_11	KLVLAIVVDQFRYDYLTRFR--------ADF--T-------GG-LKRLLEQGAVFTNAHYDASPTVTAVGHSTFLTGAMPAKSGIIGNN-WWDR-AENR--AVTSV-SDD---KVW-SPARLLVSTIGDELKNAG-KG-------G-KVIGISLKDRSAILPGG---KKA--DAAYW--FD-G--QT--G--NFVSST-YY-FP--E-LPAW--MRDFN--ASHL--AD-QYAAQEW--MGHKMP------------PFGDELLQALALRVMTAENLG-T-G-S--KTDLLAVSYSSVDYVGHRDG---PDSPEIHDMVTRVDKLIGALIEAAEARA--GKGSVLVAFTADHGSTPVP--EENQKR---GL--P-GGRI--V----W---NTYR--MAA…
2731809146_Ga0180960_4359__type_I_phosphodiesterase/nucleotide_pyrophosphatase_Hymenobacter_chitinivorans_DSM_11115_:_Ga0180960_14	KLVLAIVVDQFRYDYLTRFR--------ADF--T-------GG-FKRMLEQGAVFTNAHYDASPTVTAVGHSTFLTGAMPAKSGIIGNQ-WWER-TENK--AVTSV-SDD---KVKGSPARLLVSTVGDELKNSG-KG-------G-KVIGISLKDRSAILPGG---KKA--DAAYW--FD-G--QS--G--NFVSST-YY-FP--E-LPSW--VRDFN--AARP--AD-QYAGQDW--------------------PFGDELLQALALRTLEAENLG-I-G-S--KTDLLAVSYSSVDYVGHRDG---PDSPEIHDMVQRVDKLIGALIDAAEARA--GKGSVLVAFTADHGATPVP--EENQKR---GL--P-GGRI--Q----W---PAYR--AAA…
2731886317_Ga0181032_101269__type_I_phosphodiesterase/nucleotide_pyrophosphatase_Chitinophaga_dinghuensis_DSM_29821_:_Ga0181032_101	KLVLAIVVDQFRYDYLTRFR--------ADF--T-------GG-LKRMLEQGAVFTNAHYDASPTVTAVGHSTFLTGATPAKSGIVGNQ-WWER-AENK--VVTSV-SDD---KVKGSPARLLVSTIGDELKNSG-KG-------G-KVIGMSLKDRSAILPGG---KKA--DAAYW--FD-G--QS--G--NFVSST-YY-FA--E-LPSW--VRDFN--ATRP--AD-RYVGQDW--MGHKMP------------PFGDELLQALALRALEAENLG-T-G-S--KTDLLAVSYSSVDYVGHRDG---PDSPEIHDMVKRVDKLIGALIDAAEARA--GKGSVLVAFTADHGSTPVP--EENQKR---GL--P-GGRI--Q----W---PAYR--AAA…
2731889550_Ga0181032_105411__type_I_phosphodiesterase/nucleotide_pyrophosphatase_Chitinophaga_dinghuensis_DSM_29821_:_Ga0181032_105	KLVLAIVVDQFRYDYLTRFR--------ADF--T-------GG-LKRMLEQGAVFTNAHYDASPTVTAVGHSTFLTGATPAKSGIVGNQ-WWER-AENK--VVTSV-SDD---KVKGSPARLLVSTVGDELKNSG-KG-------G-KVIGMSLKDRSAILPGG---KKA--DAAYW--FD-G--QS--G--NFVSST-YY-FA--E-LPSW--VRDFN--ATRP--AD-RYVGQDW--MGHKMP------------PFGDELLQALALRALEAENLG-T-G-S--KTDLLAVSYSSVDYVGHRDG---PDSPEIHDMVKRVDKLIGALIDAAEARA--GKGSVLVAFTADHGSTPVP--EENQKR---GL--P-GGRI--Q----W---PAYR--TAA…
2735126202_Ga0180991_1729__type_I_phosphodiesterase/nucleotide_pyrophosphatase_Chryseobacterium_geocarposphaerae_DSM_27617_:_Ga0180991_11	KLVLAIVVDQFRYDYLTRFR--------ADF--T-------GG-LKRMLEQGAVFTNAHYDASPTVTAVGHSTFLTGATPAKSGIVGNQ-WWER-AENK--VVTSV-SDD---KVKGSPARLLVSTIGDELKNSG-KG-------G-KVIGMSLKDRSAILPGG---KKA--DAAYW--FD-G--QS--G--NFVSST-YY-FA--E-LPSW--VRDFN--ATRP--AD-RYVGQDW--MGHKMP------------PFGDELLQALALRALEAENLG-T-G-S--KTDLLAVSYSSVDYVGHRDG---PDSPEIHDMVKRVDKLIGALIDAAEARA--GKGSVLVAFTADHGSTPVP--EENQKR---GL--P-GGRI--Q----W---PAYR--AAA…
2735185158_Ga0180993_3678__predicted_AlkP_superfamily_pyrophosphatase_or_phosphodiesterase_Sphingobacterium_yanglingense_DSM_28353_:_Ga0180993_105	KLVLAIVVDQFRYDYLTRFR--------ADF--T-------GG-LKRMLEQGAVFTNAHYDASPTVTAVGHSTFLTGATPAKSGIVGNQ-WWER-AENK--VVTSV-SDD---KVKGSPARLLVSTIGDELKNSG-KG-------G-KVIGMSLKDRSAILPGG---KKA--DAAYW--FD-G--QS--G--NFVSST-YY-FA--E-LPSW--VRDFN--ATRP--AD-RYVGQDW--MGHKMP------------PFGDELLQALALRALEAENLG-T-G-S--KTDLLAVSYSSVDYVGHRDG---PDSPEIHDMVKRVDKLIGALIDAAEARA--GKGSVLVAFTADHGSTPVP--EENQKR---GL--P-GGRI--Q----W---PAYR--AAA…
2735830491_Ga0183467_102750__type_I_phosphodiesterase/nucleotide_pyrophosphatase_Mucilaginibacter_yixingensis_DSM_26809_:_Ga0183467_102	KLVLAIVVDQFRYDYLTRFR--------ADF--T-------GG-LKRMLEQGAVFTNAHYDASPTVTAVGHSTFLTGATPAKSGIVGNQ-WWER-AENK--VVTSV-SDD---KVKGSPARLLVSTIGDELKNSG-KG-------G-KVIGMSLKDRSAILPGG---KKA--DAAYW--FD-G--QS--G--NFVSST-YY-FA--E-LPSW--VRDFN--ATRP--AD-RYVGQDW--MGHKMP------------PFGDELLQALALRALEAENLG-T-G-S--KTDLLAVSYSSVDYVGHRDG---PDSPEIHDMVKRVDKLIGALIDAAEARA--GKGSVLVAFTADHGSTPVP--EENQKR---GL--P-GGRI--Q----W---PAYR--AAA…
2735917453_Ga0183444_0788__type_I_phosphodiesterase/nucleotide_pyrophosphatase_Pedobacter_bauzanensis_DSM_22554_:_Ga0183444_11	KLVLAIVVDQFRYDYLTRFR--------ADF--T-------GG-LKRMLEQGAVFTNAHYDASPTVTAVGHSTFLTGATPAKSGIVGNQ-WWER-AENK--VVTSV-SDD---KVKGSPARLLVSTIGDELKNSG-KG-------G-KVIGMSLKDRSAILPGG---KKA--DAAYW--FD-G--QS--G--NFVSST-YY-FA--E-LPSW--VRDFN--ATRP--AD-RYVGQDW--MGHKMP------------PFGDELLQALALRALEAENLG-T-G-S--KTDLLAVSYSSVDYVGHRDG---PDSPEIHDMVKRVDKLIGALIDAAEARA--GKGSVLVAFTADHGSTPVP--EENQKR---GL--P-GGRI--Q----W---PAYR--AAA…
2735921802_Ga0183451_2354__type_I_phosphodiesterase/nucleotide_pyrophosphatase_Gramella_gaetbulicola_DSM_23082_:_Ga0183451_13	KLVLAIVVDQFRYDYLTRFR--------SDF--T-------GG-LKRLLEQGAVFTNANYDASPTVTAVGHSTILTGAMPAASGIVSNL-WWDR-AEGK--LVTSV-SDD---KTK-SPARLLVSTIGDELKASG-KG-------G-KVIGISLKDRSAILPSG---RKA--DGAYW--FD----VS--G--NFVSST-YY-FP--E-LPAW--VRDFN--AGRP--AD-KYAGQDW--MGHKMP------------PFGDELLQALALRALSAENLG-T-G-S--KIDLLAISYSSVDYVGHRDG---PDSPEIHDMVKRVDKLIGDLIDAAEARA--GRGSVLVAFTADHGSTPVP--EVNQQR---NM--P-GGRI--V----W---NNYR--AAV…
2738699892_Ga0189697_103388__type_I_phosphodiesterase/nucleotide_pyrophosphatase_Elizabethkingia_sp._YR214_:_Ga0189697_103	KLVLAIVVDQFRYDYLTRFQ--------SDF--T-------GG-FKRLLEQGAVFTNANYDASPTVTAVGHSTFLTGATPALSGIVSNL-WYDR-TEGR--TVTSV-SDD---KTR-SPARLLVSTVGDELKISG-KG-------G-KVIGISLKDRSAILPSG---HMA--DGAFW--FD-G--QS--G--NFVSST-YY-FA--E-LPAW--VRDFN--SGRP--AD-KYAGQVW--------------------PFGDELLQALAMRALASENLG-A-G-P--KTDLLAISYSSVDYVGHRDG---PDSPEIHDMVRHLDQLIGALIEAAETRA--GRGSVLVAFTADHGSTPVP--ELNQKR---NM--P-GGRI--V----W---NNYS--AKV…
2738726335_Ga0189715_102219__type_I_phosphodiesterase/nucleotide_pyrophosphatase_Niastella_sp._CF465_:_Ga0189715_102	---LAIVVDQFRYDYLTRFQ--------SDF--T-------GG-FKRLLEQGAVFTNANYDASPTVTAVGHSTFLTGATPAMSGIVSNL-WYDR-TEGR--TVTSV-SDD---KTK-SPARLLVSTVGDELKISG-KG-------G-KVIGISLKDRSAILPSG---HMA--DGAFW--FD-G--QS--G--NFVSST-YY-FA--E-LPAW--VRDFN--SGRP--AD-KYAGQVW------------------
2738735281_Ga0189701_110216__predicted_AlkP_superfamily_pyrophosphatase_or_phosphodiesterase_Flavobacterium_sp._GV069_:_Ga0189701_110	KLVVGIVIDQFRYDYLTRFR--------SEY--Q-------GG-LKRMLDRGAVFTNAFYQHVPTVTAVGHSTFLSGATPALSGIVGND-WWDR-TAGK--RVSSV-IDA---STDASPRRLLVSTLGDELKMSG-KG-------G-KVIGVSIKDRSAILPAG---HMA--DGAYW--FD-I--ES--G--NFVSSS-FY-FA--A-LPKW--VADIN--ATQP--TN-AYAGTEW--------------------PAGNEVIQRLALAALSSEKLG-T-G-A--KIDLLTVSYSANDYVGHRYG---PDSPEVHDMALRVDKLIGELLAACEKQA--GVGRVLVVLTADHGVSQTP--EASQSR---KM--P-GGRI--D----T---REDR--AVV…
2738759590_Ga0189738_1174__type_I_phosphodiesterase/nucleotide_pyrophosphatase_Pedobacter_sp._OK701_:_Ga0189738_117	KLVLAIVIDQFRYDYLTRFR--------SEY--T-------GG-LKRLLDQGADFTNARYQHVPTVTAVGHATFLTGATPALSGIIGND-WWDR-TTGV--SVTSV-SDP---QTHSSPWRLLQSTIGDELKTSG-KG-------G-KVIGVSMKDRAAILPAG---HTA--DGAYW--FD-A--AT--G--NFVSST-YY-FA--S-LPQW--AQDFN--AAHP--SD-AFASKEW----LLHK---------MPSPYINELIQKFALRALAAEKLG-T-T-A--KVDLLAVSYSGNDYVGHLYG---PASEEVHDAARRVDVLIGDLIRTAEAQA--GPGNVLVVLTADHGAAPVP--EENQKR---KL--P-GGRV--D----P---ARVR--AAL…
2738763784_Ga0189740_107187__type_I_phosphodiesterase/nucleotide_pyrophosphatase_Pedobacter_sp._YR016_:_Ga0189740_107	KLVLAIVIDQFRYDYLTRFR--------SDY--T-------GG-LRRLLDQGADFTNAHYEHIPTVTAVGHSTFLTGATPALSGIIANE-WWDR-TTGM--AVTSV-SDT---QTQSSPRRLLQSTIGDDLKSSG-KG-------R-KVIGVSMKDRAAILPAG---HTA--DAAYW--FD-S--PT--G--NFVSST-YY-FA--A-LPPW--VQDFN--AGRS--SN-HYAGLQW--------------------PYINEIIQKFALRALSAEKLG-T-T-A--KIDLLTVSYSGNDYVGHLYG---PNSEEVHDAARRVDALIGDLIRAAEAQA--GAGNVLVVLTADHGVAPVP--EENQKR---KL--P-GGRL--D----L---TRLR--STL…
2738767858_Ga0189699_110217__predicted_AlkP_superfamily_pyrophosphatase_or_phosphodiesterase_Flavobacterium_sp._GV030_:_Ga0189699_110	KLVLAIVIDQFRYDYLTRFR--------SDY--T-------GG-LRRLLDQGADFTNAHYEHIPTVTAVGHSTFLTGATPALSGIIANE-WWDR-TTGM--AVTSV-SDT---QTHSSPRRLLQSTIGDDLKSSG-KG-------R-KVIGVSMKDRAAILPAG---HTA--DAAYW--FD-S--ST--G--NFVSST-YY-FA--A-LPPW--VQDFN--AGRS--SN-HYAGLQW--------------------PYINEIIQKFALRALSAEKLG-T-T-A--KIDLLTVSYSGNDYVGHLYG---PNSEEVHDAARRVDALIGDLIRAAEAQA--GAGNVLVVLTADHGVAPVP--EENQKR---KL--P-GGRL--D----L---TRLR--STL…
2738852366_Ga0189734_101649__type_I_phosphodiesterase/nucleotide_pyrophosphatase_Pedobacter_sp._CF074_:_Ga0189734_101	KLVLAIVIDQFRYDYLTRFR--------SDY--T-------GG-LRRLLDQGADFTNAHYEHIPTVTAVGHSTFLTGATPALSGIIANE-WWDR-TTGM--AVTSV-SDT---QTHSSPRRLLQSTIGDDLKSSG-KG-------R-KVIGVSMKDRAAILPAG---HTA--DAAYW--FD-S--PT--G--NFVSST-YY-FA--A-LPPW--VQDFN--AGRS--SN-HYAGLQW--------------------PYINEIIQKFALRALSAEKLG-T-T-A--KIDLLTVSYSGNDYVGHLYG---PNSEEVHDAARRVDALIGDLIRAAEAQA--GAGNVLVVLTADHGVAPVP--EENQKR---KL--P-GGRL--D----L---TRLR--STL…
2739216863_Ga0189700_110216__predicted_AlkP_superfamily_pyrophosphatase_or_phosphodiesterase_Flavobacterium_sp._GV063_:_Ga0189700_110	KLVLAIVIDQFRYDYLTRFR--------SEY--T-------GG-LKRLLTEGADFTNARYRHYPTVTAVGHSTFLSGATPSMSGIIGNE-WWDR-TTGA--VVTSV-SDT---QTQGSPRRLLQSTVGDELKASG-KG-------G-KVIGISIKDRAAILPSG---HSA--DAAYW--FD-S--SS--G--NFVSST-YY-FA--T-LPPW--VADTN--QHHP--AD-KYAGREW--------------------PYGNELIQQFALRALAAEKLG-T-S-G--KTDLLTVSYSANDYVGHRYG---PDSPEVHDMALRVDKLLGELLQAADAQA--GAGNVLAVLTADHGVAPLP--EQNRKR---KM--P-GGRL--N----F---EPVR--ALL…
2739253641_Ga0189696_102388__type_I_phosphodiesterase/nucleotide_pyrophosphatase_Elizabethkingia_sp._YR191_:_Ga0189696_102	KLVVAVVIDQFRYDYLTRFR--------SEY--T-------GG-LKRLLTEGADFTNARYRHYPTVTAVGHSTFLSGATPSMSGIIGNE-WWDR-TTGA--VVTSV-SDT---QTQGSPRRLLQSTVGDELKASG-KG-------G-KVIGISIKDRAAILPSG---HSA--DAAYW--FD-S--SS--G--NFVSST-YY-FA--T-LPPW--VADTN--QHHP--AD-KYAGREW--------------------PYGNELIQQFALRALAAEKLG-T-S-A--KTDLLTVSYSANDYVGHRYG---PDSPEVHDMALRVDKLLGELLQAADAQA--GAGNVLAVLTADHGVAPLP--EENRKR---KM--P-GGRL--N----F---EPVR--ALL…
2739304498_Ga0189737_119105__type_I_phosphodiesterase/nucleotide_pyrophosphatase_Pedobacter_sp._OK628_:_Ga0189737_119	KLVVAVVIDQFRYDYLTRFR--------SEY--T-------GG-LKRLLTEGADFTNARYRHYPTVTAVGHSTFLSGATPSMSGIIGNE-WWDR-TTGA--VVTSV-SDT---QTQ-SPRRLLQSTVGDELKASG-KG-------G-KVIGISIKDRAAILPSG---HSA--DAAYW--FD-S--SS--G--NFVSST-YY-FA--T-LPPW--VADTN--QHHP--AD-KYAGREW--------------------PYGNELIQQFALRALAAEKLG-T-S-G--KTDLLTVSYSANDYVGHRYG---PDSPEVHDMALRVDKLLGELLQAADAQA--GAGNVLAVLTADHGVAPLP--EENRKR---KM--P-GGRL--N----F---EPVR--ALL…
2739589743_Ga0189736_3408__predicted_AlkP_superfamily_pyrophosphatase_or_phosphodiesterase_Pedobacter_sp._OK291_:_Ga0189736_105	KLVVAVVIDQFRYDYLTRFR--------SEY--T-------GG-LKRLLTEGADFTNARYRHYPTVTAVGHSTFLSGATPSMSGIIGNE-WWDR-TTGA--VVTSV-SDT---QTQGSPRRLLQSTVGDELKASG-KG-------G-KVIGISIKDRAAILPSG---HSA--DAAYW--FD-S--SS--G--NFVSST-YY-FA--T-LPPW--VADTN--QHHP--AD-KYAGREW------------------MTPYGNELIQQFALRALAAEKLG-T-S-A--KTDLLTVSYSANDYVGHRYG---PDSPEVHDMALRVDKLLGELLQAADAQA--GAGNVLAVLTADHGVAPLP--EQNRKR---KM--P-GGRL--N----F---EPVR--ALL…
2739617947_Ga0189735_4224__type_I_phosphodiesterase/nucleotide_pyrophosphatase_Pedobacter_sp._CF523_:_Ga0189735_107	KLVVAVVIDQFRYDYLTRFR--------SEY--T-------GG-LKRLLTEGADFTNARYRHYPTVTAVGHSTFLSGATPSMSGIIGNE-WWDR-TTGA--VVTSV-SDT---QTQGSPRRLLQSTVGDELKASG-KG-------G-KVIGISIKDRAAILPSG---HSA--DAAYW--FD-S--SS--G--NFVSST-YY-FA--T-LPPW--VADTN--QHHP--AD-KYAGREW------------------MTPYGNELIQQFALRALAAEKLG-T-S-G--KTDLLTVSYSANDYVGHRYG---PDSPEVHDMALRVDKLLGELLQAADAQA--GAGNVLAVLTADHGVAPLP--EQNRKR---KM--P-GGRL--N----F---EPVR--ALL…
2739629352_Ga0196853_1123__type_I_phosphodiesterase/nucleotide_pyrophosphatase_Myroides_indicus_DSM_28213_:_Ga0196853_112	KLVVAVVIDQFRYDYLTRFR--------SEY--T-------GG-LKRLLTEGADFTNARYRHYPTVTAVGHSTFLSGATPSMSGIIGNE-WWDR-TTGA--VVTSV-SDT---QTQ-SPRRLLQSTVGDELKASG-KG-------G-KVIGISIKDRAAILPSG---HSA--DAAYW--FD-S--SS--G--NFVSST-YY-FA--T-LPPW--VADTN--QHHP--AD-KYAGREW--------------------PYGNELIQQFALRALAAEKLG-T-S-G--KTDLLTVSYSANDYVGHRYG---PDSPEVHDMALRVDKLLGELLQAADAQA--GAGNVLAVLTADHGVAPLP--EQNRKR---KM--P-GGRL--N----F---EPVR--ALL…
2739644103_Ga0189741_0009__predicted_AlkP_superfamily_pyrophosphatase_or_phosphodiesterase_Pedobacter_sp._YR510_:_Ga0189741_101	KLVVAVVIDQFRYDYLTRFR--------SEY--T-------GG-LKRLLTEGADFTNARYRHYPTVTAVGHSTFLSGATPSMSGIIGNE-WWDR-TTGA--VVTSV-SDT---QTQGSPRRLLQSTVGDELKASG-KG-------G-KVIGISIKDRAAILPSG---HSA--DAAYW--FD-S--SS--G--NFVSST-YY-FA--T-LPPW--VADTN--QHHP--AD-KYAGREW--------------------PYGNELIQQFALRALAAEKLG-T-S-A--KTDLLTVSYSANDYVGHRYG---PDSPEVHDMALRVDKLLGELLQAADAQA--GAGNVLAVLTADHGVAPLP--EENRKR---KM--P-GGRL--N----F---EPVR--ALL…
2740002672_Ga0189765_3286__type_I_phosphodiesterase/nucleotide_pyrophosphatase_Flavobacterium_sp._GV029_:_Ga0189765_104	KLVVAVVIDQFRYDYLTRFR--------SEY--T-------GG-LKRLLTEGADFTNARYRHYPTVTAVGHSTFLSGATPSMSGIIGNE-WWDR-TTGA--VVTSV-SDT---QTQ-SPRRLLQSTVGDELKASG-KG-------G-KVIGISIKDRAAILPSG---HSA--DAAYW--FD-S--SS--G--NFVSST-YY-FA--T-LPPW--VADTN--QHHP--AD-KYAGREW--------------------PYGNELIQQFALRALAAEKLG-T-S-A--KTDLLTVSYSANDYVGHRYG---PDSPEVHDMALRVDKLLGELLQAADAQA--GAGNVLAVLTADHGVAPLP--EQNRKR---KM--P-GGRL--N----F---EPVR--ALL…
2740007488_Ga0189698_3285__type_I_phosphodiesterase/nucleotide_pyrophosphatase_Flavobacterium_sp._GV028_:_Ga0189698_104	KLVVAIVIDQFRYDYLTRFR--------SEY--T-------GG-LKRLLIEGADFTNSHYRHYPTVTAVGHSTFLSGATPSVSGIIGNE-WWDR-TTGA--AVTSV-SDP---QTQGSPRRLLQSTVGDELKASG-KG-------G-KVIGVSIKDRSAILPSG---HSA--DAAYW--FD-V--GS--G--NWVSST-YY-FA--K-LPEW--VADTN--QHRP--AD-KYAAKEW--------------------PYGNELIQQLVLRALTAEKLGVT-A-G--KIDLLAVSYSANDYVGHRYG---PDSPEVHDMALRVDKLVGELLQAAEAQA--GVGNVVAVLTADHGVAPLP--EENAKR---KM--P-GGRL--N----A---EPIR--ALL…
2740032368_Ga0189702_1334__type_I_phosphodiesterase/nucleotide_pyrophosphatase_Hymenobacter_sp._YR204_:_Ga0189702_11	KLVVAIVIDQFRYDYLTRFR--------SEY--T-------GG-LKRMLNDGADFTNSRYRHYPTVTAVGHSTFLSGATPSVSGIIGNE-WWDR-TTSA--VVSSV-SDT---QTQGSPRRLLQSTIGDELKASG-KG-------G-KVLGISIKDRSAILPAG---HSA--DAAYW--FD-S--AS--G--NFVSST-YY-FA--T-LPAW--VAETN--QHHQ--AD-KYAGREW--------------------PYGNELIQQFALRALAAEKLG-T-T-P--KTDLLTVSYSANDYVGHRYG---PDSPEVHDMALRVDKLLGDLLQAAEAQA--GAGNVLAVLTADHGVAPLP--EENQKR---KM--P-GGRL--S----F---EPIR--ALL…
2740058852_Ga0197824_111856__predicted_AlkP_superfamily_pyrophosphatase_or_phosphodiesterase_Chryseobacterium_sp._T16E-39_:_Ga0197824_11	KLVVAIVIDQFRYDYLTRFR--------SEY--T-------AG-LKRMLNEGADFTNSRYRHYPTVTAVGHSTFLSGATPSVSGIIGNE-WWDR-TTGA--AVTSV-SDT---QTQGSPRRLLPSTIGDELKASG-KG-------G-KVIGISIKDRSAILPSG---HSA--NGAYW--FD-I--GS--G--NFVSST-YY-FA--T-LPPW--VAETN--QHRP--AD-KYAGREW--------------------PYGNELIQQFALRALAAEKLGTT-T-A--KTDLLTVSYSANDYVGHRYG---PDSPEVHDMALRVDKLIGELLQAAEAQA--GAGNVLAVLTADHGVAPLP--EENRKR---KM--P-GGRL--N----S---ESLR--ALL…
2753384376_Ga0197957_104882__type_I_phosphodiesterase/nucleotide_pyrophosphatase_Elizabethkingia_endophytica_JM-87_:_Ga0197957_1048	KLVVAIVIDQFRYDYLTRFR--------SEY--T-------GG-LKRLLTAGADFTNSHYRHYPTVTAVGHSTFLSGATPSLSGIIGNE-WWDR-TTGA--AVSSV-SDA---QTL-SPRRLLQSTVGDELKASG-KG-------G-KVIGISIKDRSAILPSG---HSA--DAAYW--FD-V--GS--G--NFVSST-YY-FA--T-LPPW--VAETN--QHRP--AD-KYASREW--------------------PYGNELIQQFALRALAVEKLG-T-TTA--KTDLLAVSYSANDYVGHRYG---PDSPEVHDMALRVDKLVGELLQAAEAQA--GAGNVLAVLTADHGVAPLP--EENRKR---KM--P-GGRL--N----S---ESLR--ALL…
2753674395_Ga0166933_148122__type_I_phosphodiesterase/nucleotide_pyrophosphatase_Chryseobacterium_artocarpi_UTM-3_:_Ga0166933_148	RLILAIEIDQFRYDYLTRFR--------SEY--T-------GG-LKRMLEDGANFTNANYRHYQTVTATGHATFLTGSTPAMTGIIGNE-WWDR-ATSA--VVTAV-SDD---STR-SPRRLLQSTLGDELKASG-KG-------G-KVIGISMKDRSAILPAG---HTA--DAAYW--FD-G--NT--G--NFVSST-YY-FN--Q-LPAW--VTEIN--QSHP--GG-KYAGREW--LKHKLP------------PYSNELLQQFALRALNAEQMG-A-G-P--RTDILAVSYSGNDYVGHRYG---PDSEEVHDMALRVDKLVGALLQAAEARA--GAGNVLAVLTSDHGVAPLP--EENRKR---RM--P-GGRL--D----S---APLK--AAI…
2756627421_Ga0215665_102373__type_I_phosphodiesterase/nucleotide_pyrophosphatase_Tenacibaculum_gallaicum_DSM_18841_:_Ga0215665_102	RLILAIVIDQFRYDYLTRFR--------SEY--T-------GG-LKRMLDEGANFTNARYPQYQTVTAVGHSTFLTGSTPAMSGIIGNE-WWDR-ATSA--VVTSV-SDS---STR-SPRRLLQSTLGDELKASG-KG-------G-KTIGISMKDRSAILPAG---HTA--DAAYW--FD-G--NT--G--SFVSST-YY-FN--A-LPAW--VTEIN--QSHP--GD-KYAGQEW-MKHRLAD------------PYSNELIQQFALRALAAEKLG-S-G-P--HTDVLTISYSGNDYVGHRYG---PDSEEVHDMALRVDRLVGALLQAAEARA--GAGNVLAVLTADHGVAPLP--EENRKR---RM--P-GGRL--D----S---APLR--AAV…
2756659402_Ga0215717_10949__type_I_phosphodiesterase/nucleotide_pyrophosphatase_Pontibacter_virosus_DSM_100231_:_Ga0215717_109	KLILTIVIDQFRYDYLTRFR--------SEY--K-------GG-LARLLDHGAVFTSAYYEHFPPLTAIGHSTVLSGATPALSGIVGNE-WTDR-DTWK--EVTSV-SDD---RTH-SPRRLLVSTVGDQLKMAN-NG------QT-KVIGVSIKDRSAILPGG---RMA--NAAYW--FE-P--AT--G--NFVSSD-YY-FE--S-MPLW--AAKYN--DSRS--VN-KYLGRAW------VP------------PYGNEIIEQFAEAALDGEKLG-R-N-A--ATDILTVSFSSNDRIGHTLG---PDDPQIRDIAIQTDRIIGQLLQFAESKV--GVGNVLVILTADHGVSPVP--AVNEKR---RM--P-GGVL--S----Y---DTIS--RKM…
2757666575_Ga0215738_104354__type_I_phosphodiesterase/nucleotide_pyrophosphatase_Chitinophaga_sp._OK723_:_Ga0215738_104	KLILTIVIDQFRYDYLTRFR--------SDY--K-------GG-LARLLDQGAVFTSAYYEHFPPVTAVGHSTVLSGATPSISGIVANE-WLDR-ESGK--EITSV-SDG---AVK-SPHRLLVTTVSDQLKMAN-HN------QT-KAIGVSIKDRSAILPLG---RMA--NGAFW--FD-A--AS--G--NFVSST-YY-FE--S-LPPW--AAKYN--ASRA--VD-KFLGKGW------LP------------PYGNQVIEQFAEAALDGEQLG-R-G-P--ATDVLSVSFSSNDRIGHTLG---PDDPQIRDIAIQTDRIIGQLIHFAESRA--GAGNVLVVLTADHGVSPVP--AVSAQN---HI--S-AGFI--K----P---ALIT--TTL…
2757667456_Ga0215738_106173__type_I_phosphodiesterase/nucleotide_pyrophosphatase_Chitinophaga_sp._OK723_:_Ga0215738_106	KLVLLIAVDQFRYDYLNRFR--------ESY--T-------GG-FARLLERGAIYTNAHYEHFPTVTAVGHSTMLTGATPSISGIVGNE-WYDR-EVGK--QVTSV-SDE---TEQASPRRLLVSTVGDELKMAN-PA-------S-KVVGISSKDRSAILPAG---RMA--NGAYW--FE-V--GS--G--NFVSST-YY-FK--Q-LPEW--AAKFN--QSRV--VD-QWGGKDW------------------LAPFHNDLLALFAEAAIEGEQLG-A-D-D--ITDVLSVSFSANDRIGHAVG---PDSPQVRDVSISTDRTLAGLFDYLDKKI--GAANYIVVLTADHGVAPLP--EVMKQR---NM--P-GGRI--P----E---GAVL--NAI…
2757729276_Ga0215758_12940__type_I_phosphodiesterase/nucleotide_pyrophosphatase_Mucilaginibacter_sp._OV119_:_Ga0215758_129	KLVLAIVVDQFRYDFLTRFR--------GEY--S-------GG-LLRMLTRGAVFANANYEQAPTVTAIGHSILMSGAMPSVSGIIGND-WFEP-ASGK--RITSV-EDA---SVKSSPRRFLVDTIGDELKMAS-GG------KS-RVIGISLKDRSAILPAG---HMA--DGAFW--IE-A--KT--G--NVVSSS-YY-FP--D-LPAW--TRDLN--ASKP--AD-KYSGTTW-LDHTLLK-------LGDAGPFSNELIELIAERAIAADKLG-Q-R-Q--VTDLLTISFSGNDYVGHEYG---PDSPEVRYAAVQTDKVMSKLFSYLETTV--GMQNVLVVLTADHGVAPLP--ELSVQR---RM--G-GGRM--P----V---RTVA--DAV…
2757781980_Ga0215781_13737__type_I_phosphodiesterase/nucleotide_pyrophosphatase_Pedobacter_sp._OV280_:_Ga0215781_137	KLILAIAIDQFRYDYLTRYR--------SEY--T-------GG-LNRLLTKGAVFTNANYEHSPTVTAIGHSTFLSGALPSVSGIVGND-WWEE-TSGK--RVTSV-SDD---SVQSSPRRLLVSTVGDELKIAS-GG------KS-HVIGISLKDRSAILPAG---HMA--DGAFW--VE-A--KT--G--SIVSST-YY-FP--E-LPGW--VRDLN--GSKP--AD-KYAGLEW------------------AGPFSNELIELIAERAIVSEKMG-K-H-A--ATDVLAVSFSANDYVGHKYG---PDSPEAHETAVRTDKLFDKFFRYVEAQV--GMQNVLVVLTADHGVAPVP--ELSVER---RI--G-GGRM--P--------KTTVVQDAV…
2758199160_Ga0215750_110137__predicted_AlkP_superfamily_pyrophosphatase_or_phosphodiesterase_Filimonas_sp._YR581_:_Ga0215750_110	KLVLAIAIDQFRYDYLTRYR--------SEY--T-------GG-LNRLLTKGAVFTNANYEHYPTVTAIGHSTFLSGAQPSVSGIIANE-WFEV-STGK--RVTSV-SDD---SVKGSPRRLLVSTVGDELKIAS-GG------KS-RVIGISLKDRSAILPVG---HMA--DGAFW--VE-A--KT--G--SIVSST-YY-FP--E-LPAW--VKDLN--GSKP--TD-KFAGLEW-----------------AGHPFSNELIELMAERAIISEKLG-K-R-G--ATDVLAVSFSSNDYVGHKWG---PDSPEAHETAVRADKLFDKLFRFLEAQV--GMQNVLVVLTADHGVAPVP--ELSIER---RI--G-GGRIPSP--------AVMK--DAV…
2758357533_Ga0197600_4924__type_I_phosphodiesterase/nucleotide_pyrophosphatase_Pedobacter_borealis_19a_:_Ga0197600_11	KLVVLVVVDQFRYDYLTRYR--------ADY--T-------GG-FSRLLTRGAVFTNARYNHVPAITAVGHSTILSGAIPSVSGIVAND-WFDP-DEYA--KVTSV-SDP---QTK-SPHRLLVTTIGDEMKMAG-TG------KP-KVVGVSLKDRSAILPGG---HTA--DAAYW--FD-T--TT--G--NFVSST-YY-MK--E-LPGW--ARDFN--ASRS--AD-KLKGTTW--------------------TNGNDLVEAFAERALAAEQLG-K-H-E--STDLFTVSFSSNDYVGHEYG---PESPEAREISIRTDRLLEKLFVAIDRQV--GPTNSLVVLTADHGAPTMP--EANLAR---RM--P-GGRI--L----P---ATVR--DTV…
2758583238_Ga0198814_11281__type_I_phosphodiesterase/nucleotide_pyrophosphatase_Flavisolibacter_tropicus_LCS9_:_Ga0198814_11	KLVLAIVIDQFRYDYLTRFR--------TEY--R-------GG-LGRLLSQGAVFTNANYVHVPAITAVGHSTFLTGATPSISGIVAND-WYDR-DDAA--KVTSV-SDP---KTQ-SPNRLLVSTIGDELKMAS-GG------KP-KVIGISLKDRAAILPSG---HMA--DGAFW--FD-V--KS--G--NFVSST-FY-YK--A-LPAW--ASQFN--ATRP--AE-KYRGVTW--LGHKQP------------PFGNELIEAFAEKALAAEQLG-T-R-E--FTDVLAVSFSSNDYVGHSYG---PDSQEVHDTALATDRLLEKLFGAVEKQV--GAGNYLVVLTADHGVSPVA--EINQAR---KM--P-GGRI--D----P---AVIK--TTV…
2758585351_Ga0198814_112395__type_I_phosphodiesterase/nucleotide_pyrophosphatase_Flavisolibacter_tropicus_LCS9_:_Ga0198814_11	KLVLAIVIDQFRYDYLTKFQ--------GEY--R-------GG-LARLLNEGAVFTNASYVHVPAITAVGHSTFLTGATPSISGIVAND-WYDR-DEAA--KVTSV-SDS---KTQ-SPNRLLVSTIGDELKMAN-GG------KS-RVIGISLKDRAAILPSG---HMA--DGAFW--FD-V--KS--G--NFVSSS-FY-YK--D-LPAW--ASQFN--APHP--AE-KYRGVTW--LGHKQP------------PFGNELIEAFAEKALAAEQLG-T-R-G--FTDVLTVSFSSNDYVGHRYG---PDSEEVHDTALVTDRLLQKLFGAVEKQV--GAGNYLVVLTADHGVSPVP--EVNQAR---KM--P-GGRI--D----P---AAIK--AAV…
2758648133_Ga0226415_1197__predicted_AlkP_superfamily_pyrophosphatase_or_phosphodiesterase_Sphingobacterium_sp._G1-14_:_Ga0226415_11	KLVVAIVFDQFRYDYLERFR--------SEY--H-------AG-FDRLLKDGAVFTSAHYEHFPTVTAVGHSTFLSGALPSESGIIGNE-WYDR-TAGR--LVTSV-SDP---ATKGSPERFLVSTVGDELKMSN-GG------KS-RVIGVSLKDRAAILPAG---HMA--NGAYW--LD-N--TT--G--NFVSST-YY-FE--D-VPAW--VKAFN--EARP--AD-RYMGQTW-----------------LTHPYGNEMVESFAEKALQNEQLG-K-H-D--DTDILTVSFSSNDYIGHEYG---SDSTEVHEISVRSDAVLEKLLQAVDRQV--GLANVVVVMTADHGGGPVP--EVNTAR---HM--P-GGRI--A----K---GLIA--DTV…
2758651327_Ga0226415_113296__type_I_phosphodiesterase/nucleotide_pyrophosphatase_Sphingobacterium_sp._G1-14_:_Ga0226415_11	KLVVAIVFDQFRYDYLERFR--------SEY--H-------AG-FDRLLKDGAVFTSAHYEHFPTVTAVGHSTFLSGALPSESGIIGNE-WYDR-TAGR--LVTSV-SDP---ATKGSPERFLVSTVGDELKMSN-GG------KS-RVIGVSLKDRAAILPAG---HMA--NGAYW--LD-N--TT--G--NFVSST-YY-FE--D-VPAW--VKAFN--EARP--AD-RYMGQTW--LTHTMP------------PYGNEMVESFAEKALQNEQLG-K-H-D--DTDILTVSFSSNDYIGHEYG---SDSTEVHEISVRSDAVLEKLLQAVDRQV--GLANVVVVMTADHGGGPVP--EVNTAR---HM--P-GGRI--A----K---GLIA--DTV…
2761188533_Ga0215878_102651__predicted_AlkP_superfamily_pyrophosphatase_or_phosphodiesterase_Chitinophaga_sp._S165_:_Ga0215878_102	KLVVAIVFDQFRYDYLERFR--------SEY--H-------AG-FDRLLKDGAVFTSAHYEHFPTVTAVGHSTFLSGALPSESGIIGNE-WYDR-TAGR--LVTSV-SDP---ATKGSPERFLVSTVGDELKMSN-GG------KS-RVIGVSLKDRAAILPAG---HMA--NGAYW--LD-N--TT--G--NFVSST-YY-FE--D-VPAW--VKAFN--EARP--AD-RYMGQTW--LTHTMP------------PYGNEMVESFAEKALQNEQLG-K-H-D--DTDILTVSFSSNDYIGHEYG---SDSTEVHEISVRSDAVLEKLLQAVDRQV--GLANVVVVMTADHGGGPVP--EVNTAR---HM--P-GGRI--A----K---GLIA--DTV…
2761189897_Ga0215878_104125__predicted_AlkP_superfamily_pyrophosphatase_or_phosphodiesterase_Chitinophaga_sp._S165_:_Ga0215878_104	KLVVAIAVDQFRYDYLTRFR--------SEY--H-------GG-LDQLLTKGAVFTNARYEHFPTVTAIGHSTFLSGATPSISGIIGND-WWER-AENR--NVTSV-FDD---KTQGSPRRLLVSTVGDEIKMAG-PG------RS-KVIGISLKDRAAILPVG---HMA--DGAYW--FD-P--KT--G--NFVSST-YY-FA--E-LPGW--VKDYN--AGRP--GD-RYKGKTF--GKKTLP------------PFGNELIEGLAERALQAEQLG-R-H-E--GVDLLAVSFSSNDYVGHALG---PDSAEVHEISVATDKLLAKFFAYLQSTV--GMQNVLVVMTADHGVAPVP--EVNVAR---KM--P-GGRM--P----G---KLVS--ETV…
2765470847_Ga0215884_103277__type_I_phosphodiesterase/nucleotide_pyrophosphatase_Chryseobacterium_sp._CBTAP_102_:_Ga0215884_103	KLVVAIAVDQFRYDYLTRFR--------AEY--K-------GG-LDQLLTKGAVFTNARYDHFPTVTAIGHSTFLSGATPAISGIIGND-WWER-SENR--TVTSV-SDS---KTK-SPRRMLVSTVGDELKIAS-HG------RA-KVVGISLKDRAAILPAG---HMA--DGAYW--FD-N--TT--G--NFVSST-YY-FD--D-LPGW--VKDFN--SSHP--GD-KYKGMKF--GKKTLP------------PWGNEIIEAFAERAIQAEQLG-R-H-E--ATDLLAVSFSSNDYVGHALG---PDSPEVHEISVLTDRLLAKFFAYIAANV--GMQNVVVVMTADHGVAPVP--EVNAAR---KM--P-GGRM--P----G---KLVT--ESI…
2765574030_Ga0198979_112008__type_I_phosphodiesterase/nucleotide_pyrophosphatase_Chryseobacterium_indologenes_AA5_:_Ga0198979_11	KLVVAIAVDQFRYDYLTRFR--------SEY--K-------GG-LNQLLTKGAVFTNARYEHFPTVTAIGHSTFLSGATPAISGIIGND-WWER-SENR--NVTSV-SDD---KTK-SPRRLLVSTVGDELKMSD-QG------RS-KVIGISLKDRAAILPVG---HMA--DGAYW--FD-G--KT--G--AFVSST-YY-FA--D-LPGW--VKDFN--SSHP--GD-KYKGAHF--GKKTLP------------PFGNEIIEGFAERAIQAEQLG-H-H-D--VTDLLAVSFSSNDYVGHALG---PDSAEVHEISVATDKLLAKFFAYIAANV--GIENVLIVMTADHGVAPVP--EVNTAR---KM--P-GGRM--P----G---KLVT--DSV…
2765625354_Ga0226281_111019__predicted_AlkP_superfamily_pyrophosphatase_or_phosphodiesterase_Chryseobacterium_taklimakanense_NCTC_13490_:_Ga0226281_11	KLVLALAIDQFRYDYLTRFR--------ADY--H-------AG-LSRLLTRGAVFTNAHYEHFPTVTAIGHSTFLTGATPAMSGIVGND-WFDR-ESGK--NVTSV-SDD---TVKGSPRRLLVSTVGDELKMA--GS------QS-KVIGISLKDRSAILPAG---HMA--NGAYW--FD-S--KT--G--NFVSST-FY-FD--K-LPAW--VREFN--AARP--AD-RFKGAEW--------------------PFSNELVEAMAEHAVKGEQLG-A-R-G--VTDLLAVSFSANDYVGHDVG---PDAPAVREISIETDKVLGKFFQFLDAQV--GMDNVLVVLTADHGVAPLP--ETNQAR---KM--P-GGRM--Q----P---GIVR--DTV…
2769882515_Ga0222364_12532__type_I_phosphodiesterase/nucleotide_pyrophosphatase_Chryseobacterium_sp._AG844_:_Ga0222364_125	KLVLAIAVDQFRYDYLLRFR--------SEY--K-------EG-LASLLTRGAVFTNARYEHFPTVTAIGHSTLLTGATPSISGIVGND-WFDR-EAGK--VVTSV-SDA---ATSGSPRKLLVSTLGDELKMSN-GN------QS-RVIGISLKDRSAILPAG---HMA--DGAYW--FD-G--KT--G--NFISST-FY-FK--E-LPAW--ARDFN--AARP--AD-RYKGAVW--MNRKYP------------PYGNELIEAFAESAIRGEQLG-S-R-G--VTDVLTVSFSSNDYVGHALG---PDAPEVREMSILTDRVIGKLFQFLDARL--GMKNVVVVMTADHGVSPVP--EVNQAR---RM--P-GGRM--P----P---GIVK--ETV…
2770363054_Ga0222363_2333__type_I_phosphodiesterase/nucleotide_pyrophosphatase_Chryseobacterium_sp._AG363_:_Ga0222363_101	KLIVAIAVDQFRYDYLLRFR--------QDY--K-------SG-LDRLLTRGAVFTNAYYEHFPTVTAIGHSTFLSGATPAVSGIVGND-WFER-ETGK--TVNVI-SDD---SVKGSPRRMLVDTVGDELKMSN-GN------RS-RVIGVSLKDRAAILPSG---HMA--DGAYW--YD-T--KT--G--AFVSST-YY-FD--A-LPSW--AAAFN--AAKP--AD-RYKGAVW--MGRKYS------------PFSSELMESFAEHAIEAEKLG-Q-R-G--VTDVLTVSFSANDHVGHSLG---PDAPEVRDISIRTDQVIGKLFQFLDGKV--GMQHVVVVFTADHGVAPVP--EVNQAR---HM--P-GGRM--P----P---GIVR--DTV…
2771624389_Ga0244537_102308__type_I_phosphodiesterase/nucleotide_pyrophosphatase_Flavobacterium_glaciei_DSM_19728_:_Ga0244537_102	RLVVAIAVDQFRYDYLLRFR--------AEY--K-------QG-LDRLLTRGAVFTNAYYQHFPTVTAIGHSSFMSGATPSISGIVGND-WFDR-ETGK--SVTSV-SDE---TVKGSPRRLLVSTVGDELKISD-GG------KS-RVIGISMKDRSAILPSG---HMA--DAAFW--FD-H--KT--G--SFISST-YY-FS--E-LPAW--ASEFN--AGHP--AD-RYKGAHW--------------------PFGNELLEAFAERAVEAEKLG-Q-R-G--VTDLLAISFSSNDSVGHGLG---PDSPEVHDISVRTDQVLGKLFQFLDAKV--GMANVLVVMTADHGVSPVP--EVNQAR---KM--P-GGRM--P----P---RIVR--DTV…
2772606329_Ga0166931_130621__type_I_phosphodiesterase/nucleotide_pyrophosphatase_Chryseobacterium_contaminans_C-26_:_Ga0166931_1306	KLVVAIAVDQFRYDYLLRFR--------AEY--K-------QG-LDRLLTRGAVFTNAYYQHFPTVTAIGHSTFMSGATPSISGIVGND-WFDR-DTGK--SVTSV-SDE---AVKGSPHRLLVSTVGDELKISD-DG------KS-RVIGISMKDRSAILPSG---HMA--DAAFW--FD-H--KT--G--SFISST-YY-FS--E-LPAW--ASDFD--AGHP--AD-RYAGSKW-----------------LSGPFGNELLEAFAERAVEVEKLG-Q-R-G--VTDLLTISFSSNDAVGHALG---PDSPEVHDISVRTDQVLGKLFQFLDAKV--GMANVLVVMTADHGVSPVP--EVNQGR---KM--P-GGRM--P----P---RIVR--DTV…
2774747388_Ga0226015_112632__type_I_phosphodiesterase/nucleotide_pyrophosphatase_Odoribacter_splanchnicus_NCTC_10825_:_Ga0226015_11	KLVLAIVIDQFRYDYLTRFR--------GEY--K-------AG-FERLLTKGAVFTNARYEHFPTVTAVGHSTFLTGATPALSGIIANE-WYDR-DEKA--KITSV-VDS---TTK-SPRRLLVDTLGDELKMAD-GG------KS-RVWSVSLKDRAAILPAG---HMA--NGAFW--FD-S--KT--G--NFVSST-YY-FT--E-LPSW--VKDFN--AGRP--AD-KFAGAQW-----------------LNHPFGNEMIEALAERALAAEQLG-K-R-D--VTDLLAVSFSSNDYVGHDYG---PDSPEVHDISVQTDALLEKLFQAVDRQV--GLDNVVVVLTADHGAAPSP--EVNTAR---KM--P-GGRI--P----T---GTVS--AAV…
2775672086_Ga0255695_0628__type_I_phosphodiesterase/nucleotide_pyrophosphatase_Chryseobacterium_sp._1335_:_Ga0255695_11	KLVLAIVIDQFRYDYLTRFR--------GEY--K-------AG-FERLLSKGAVFTNARYEHYPTVTAIGHSTILSGATPSISGIIGND-WYDR-DEGA--KVTSV-SDS---RTQGSPERLLVDTVGDELKMAD-GG------KS-RVFGISLKDRAAILPAG---HMA--DGAFW--FD-T--KT--G--NFVSSS-YY-FP--D-LPGW--VKDFN--ASRP--AD-KFVGSVW-----------------LNHPYGNELIEALAERMLSAEQLG-K-R-G--VTDLLSVSFSSNDYVGHEFG---PDSPEVHEMAVRTDALLEKLFQAVDRQV--GLENVLVVLTADHGVGPNP--EVNRER---KM--P-GGRV--L----T---GTVS--KAV…
2778508747_Ga0266670_12620__type_I_phosphodiesterase/nucleotide_pyrophosphatase_Flavobacteriaceae_bacterium_RS428_:_Ga0266670_126	KLVLAIVIDQFRYDYLTRFR--------GEY--K-------AG-FERLLSKGAVFTNARYEHYPTVTAIGHSTILSGATPSISGIIGND-WYDR-DEGA--KVTSV-SDS---RTQGSPERLLVDTVGDELKMAD-GG------KS-RVFGISLKDRAAILPAG---HMA--DGAFW--FD-T--KT--G--NFVSSS-YY-FP--D-LPGW--VKDFN--ASRP--AD-KFVGSVW------------------LNPYGNELIEALAERMLSAEQLG-K-R-G--VTDLLSVSFSSNDYVGHEFG---PDSPEVHEMAVRTDALLEKLFQAVDRQV--GLENVLVVLTADHGVGPNP--EVNRER---KM--P-GGRV--L----T---GTVS--KAV…
2778556939_Ga0266673_1684__type_I_phosphodiesterase/nucleotide_pyrophosphatase_Flavobacteriaceae_bacterium_RS441_:_Ga0266673_168	KLVLAIVIDQFRYDYLTRFR--------GEY--K-------AG-FERLLSKGAVFTNARYEHYPTVTAIGHSTILSGATPSISGIIGND-WYDR-DEGA--KVTSV-SDS---RTQGSPERLLVDTVGDELKMAD-GG------KS-RVFGISLKDRAAILPAG---HMA--DGAFW--FD-T--KT--G--NFVSSS-YY-FP--D-LPGW--VKDFN--ASRP--AD-KFVGSVW------------------LNPYGNELIEALAERMLSAEQLG-K-R-G--VTDLLSVSFSSNDYVGHEFG---PDSPEVHEMAVRTDALLEKLFQAVDRQV--GLENVLVVLTADHGVGPNP--EVNRER---KM--P-GGRV--L----T---GTVS--KAV…
2778710230_Ga0266056_15184__type_I_phosphodiesterase/nucleotide_pyrophosphatase_Pseudozobellia_sp._NAT152_:_Ga0266056_15	KLVLLVVIDQFRYDYLTRFR--------SEY--H-------GG-LDRLLTKGAVLTHAEYIHSPTVTAVGHSTILSGATPAISGIIGNE-WFDR-EDKK--HVTSV-TDS---AVK-SPRRMLVGTVGDELKMSN-GG------KS-RVIGISLKDRSAILPAG---HSA--NAAYW--FD-L--DT--G--NFVSSN-YY-FP--T-LPSW--VTEFN--TLRL--GD-KQRGTTW--MNHTLP------------TFGNEILETFVEKALVTEQLG-K-H-E--QTDLLSVSFSSNDKIGHDYG---TFSAEEHEVTILTDKLLDRLFRAAERQA--GPDNVLVILTGDHGVSHSA--EEAAAN---RM--P-GGRR--P----I---TLIK--ETV…
2778712749_Ga0266057_10345__type_I_phosphodiesterase/nucleotide_pyrophosphatase_Pseudozobellia_sp._SP70_:_Ga0266057_103	KLVLAIVIDQFRFDYLTRFR--------SEY--S-------AG-FNRLLTKGAVFTHANYVHFPTVTAVGHSTFLTGATPVTSGIVGND-WFDR-DENK--HVTSV-SDP---KTK-SPHRMLVSTIGDELKMAD-GG------KS-RVVGISLKDRAAILPVG---HMA--NGAYW--LD-L--KT--G--NFVSSS-YY-FA--D-LPGW--VKDFN--TSRA--VE-KYRGMTW--LDHKLP---------QDLPFGNDLVEIFAERALAAEQLG-K-H-P--DTDVLAVSFSSNDKVGHDYG---PYSAEEHEVTVRTDKILERLFVAIDKQV--GMDNVVVVLTGDHGVAPSA--EESAAN---HM--P-GGRM--P----A---NSVR--EAI…
2778723477_Ga0266730_1463__type_I_phosphodiesterase/nucleotide_pyrophosphatase_Flavobacteriales_bacterium_NAT197_:_Ga0266730_146	KLVVAIVIDQFRYDYLTRFR--------SEY--T-------SG-FDRLLTKGAVFTHANYVHFPTVTAVGHSTFLTGATPVVSGIVGND-WFDR-DENK--HVTSV-SDS---GTK-SPHRLLVSTIGDEIKMAD-SS------KS-RVVSISLKDRAAILPAG---HMA--NGAYW--FD-L--KS--G--NFVSST-YY-FP--D-LPGW--VKDFN--NSRP--TE-KYRGVTW-LDHKLPQDLKEMY---GTSPFGNELVELLAERALAAEQLG-K-H-D--GADVLAISFSSNDKVGHDYG---PYSAEQHEVTVRTDKILDRLFQAVDRQV--GLDNALIVLTADHGVAPSA--EESAAN---RM--P-GGRI--R----E---TAVR--EAV…
2779372429_Ga0266750_11013__type_I_phosphodiesterase/nucleotide_pyrophosphatase_Flavobacteriales_bacterium_SAT105_:_Ga0266750_110	KLVVAIVIDQFRYDYLARFR--------GEY--S-------AG-FNRLLTKGAVFTHANYIHFPTVTAVGHSTFLTGATPVTSGIVGND-WFDR-EENK--HVTSV-SDS---KTK-SPHRLLVSTIGDEIKMSD-GG------KS-RVVGISLKDRAAILPAG---HMA--NGAYW--LD-L--NT--G--NFVSST-YY-FA--D-LPGW--VKDFN--SSRP--TE-KYRGATW--LDHKLP------QDLKQMPFGNELVELIAERALAAEQLG-K-H-E--GADILAVSFSSNDKVGHDYG---PYSAEEHEVTVRTDKILEKLFQAVDRQV--GLDNVVVVLTGDHGVAPSA--EESAAN---HM--P-GGRM--P----D---NSVR--EAI…
2779881775_Ga0266221_115561__type_I_phosphodiesterase/nucleotide_pyrophosphatase_Leeuwenhoekiella_sp._NAT282_:_Ga0266221_1155	KLVLAIVIDQFRYDYLTRFR--------PEF--H-------AG-FDRLLRDGAVFSNAHYIHFPTVTAVGHSTFLTGAIPSISGIVGND-WYDR-EEGK--HVTSV-SDS---GAK-SPHRLLVSTVGDELKMSN-GR------QS-RVIGISLKDRAAILPAG---HMA--NGAYW--FD-L--KS--R--NFVSST-YY-ST--D-LPGW--VKDFN--STHP--GD-KWAGTMW-LTHKLPT-------DLEKLPYGNELVEMLAERALTAEQLG-T-R-G--VTDILAVSFSSNDKVGHDYG---TYSAEEHDVTVKTDAILERLFQAVDKAV--GLDNTIIVLTGDHGVSPSA--AEDAAN---HM--P-GGRM--P----G---NTVR--NAV…
2780081126_Ga0266570_13857__type_I_phosphodiesterase/nucleotide_pyrophosphatase_Crocinitomicaceae_bacterium_SAT175_:_Ga0266570_138	KLVLAIVVDQFRYDYLTRFR--------SEY--H-------AG-FNRLLTKGAIFTNANYIHFPTVTAVGHATFLTGALPSVSGIVGND-WFDR-NENA--HVTSI-LDN---TTK-SPRRLLVSTVGDELKMAN-GG------KS-KVIGISLKDRAAILPAG---HAA--NGAYW--FD-L--GT--G--NFVSST-YY-FT--D-LPGW--VKDFN--GTRP--GE-KYRGAAW--LNHTLP------TNLKELPYGNELVAQLAERALAAEQLG-K-R-D--VTDLLAVSFSSNDKVGHDYG---TFSPEEHDVTVQTDKILERLFQAIDRQV--GLANTIVVLTADHGVAPSA--EEDAAN---RM--P-GGRM--A----A---ETIR--NAV…
2780545428_Ga0266641_16211__type_I_phosphodiesterase/nucleotide_pyrophosphatase_Flavobacteriaceae_bacterium_MED881_:_Ga0266641_162	KLVLAIVVDQFRYDYLTRFR--------SEY--H-------AG-FDRLLTKGAIFTNANYIHFPTVTAVGHATFLTGALPSVSGIVGND-WFDR-DENV--HVTSI-LDN---TTKASPRRLLVSTVGDELKMAN-GG------KS-KVIGISLKDRAAILPAG---HTA--NGAYW--FD-L--TS--G--TFVSST-YY-FA--D-LPGW--VKDFN--GARP--GE-KYRGVTW--LNHTLP------TDLKELPYGNELVESLAERALAAEQLG-K-R-D--VTDVLTVSFSSNDKVGHDYG---TYSPEEHEVTVQTDKILEKLFQAIDKQV--GLANTIVVLTADHGVAPSA--AEDAAN---RM--P-GGRM--A----A---ETIR--NAV…
2780551993_Ga0266649_12416__type_I_phosphodiesterase/nucleotide_pyrophosphatase_Flavobacteriaceae_bacterium_NAT160_:_Ga0266649_124	KLVLAIVVDQFRYDYLTRFR--------SEY--R-------AG-FDRLLTKGAVFTNANYIHFPTVTAVGHSTFLTGALPSVSGIVGND-WFDR-DENI--HVTSV-LDN---STK-SPRRLLVSTVGDELKMAN-GG------KS-KVIGISLKDRAAILPAG---HSA--NGAYW--FD-L--VS--G--NFVSST-YY-FA--D-LPGW--VKDFN--GARP--GE-KYRGVVW--LNHTLP------TDLKELPFGNELVEQLAERALSAEQLG-K-R-D--ATDLLAVSFSSNDKVGHDYG---TFSPEEHDVTVQTDKILERLFLAIDKQV--GLANTIVVLTADHGVAPSA--AEDAAN---RM--P-GGRM--A----A---ETIR--NAV…
2781005113_Ga0266310_102124__predicted_AlkP_superfamily_pyrophosphatase_or_phosphodiesterase_Croceibacter_sp._EAC70_:_Ga0266310_1021	RLLLAIVIDQFRYDYLTRFR--------TDY--H-------GG-LDRLLTKGAVFTNARYIHFPTVTAVGHSTFLTGATPSVSGIVAND-WFDR-DENR--KVSSV-VDY---KTK-SPRRLLVSTLGDELKMAN-GN------KS-RVIGISLKDRAAILPAG---HMA--NGAYW--FD-L--KT--G--NFVSSD-FY-MN--D-LPQW--VKDFN--GARP--AD-KYRGTTW-MGHTMPQ-------DLTAMGFGNDILMMFIELALANEQLG-K-G-E--YTDVLSVSFSSNDKVGHDYG---FQSAEAREVTLQTDRLLEKLFQLVEWQV--GMENVLVVLTGDHGVSHSA--EEAAAN---RM--P-GGRL--P----K---DTVK--IAI…
2785456989_Ga0244681_10387__type_I_phosphodiesterase/nucleotide_pyrophosphatase_Anseongella_ginsenosidimutans_DSM_21100_:_Ga0244681_103	KLVLAIVIDQFRYDYLTRYR--------AEF--H-------AG-FDRLLTKGAVFTNAQYIHFPTLTAPGHSTFLSGATPSVSGIIANE-WFDR-LENR--KVTSV-TDT---QAK-SPRRFLVSTVGDELKLSN--G------KS-KVIGISLKDRASILPAG---HMA--DGAYW--FD-L--KS--G--NFVSSD-YY-FK--D-LPAW--VKDFN--AGRP--AD-KYRGTTW-LTHQLPQ-------DLKEMPYGNDILEMFVERALAAEELG-K-H-D--ATDLLAVSWSSNDKVGHVYG---GYAKETHEITVLTDKILDKLFRAIDRQV--GIDNVLVVLTGDHGVSPSA--EEALAI---HM--P-GGRY--P----L---NTIR--VAI…
2787877384_Ga0266781_10714__type_I_phosphodiesterase/nucleotide_pyrophosphatase_Saprospirales_bacterium_NAT133_:_Ga0266781_1071	----AIVIDQFRYDYLPLYR--------TES--H-------AG-FDRLLTQGAVFTNAQYIHFPTVTAPGHSTVLSGATPSVSGIVGNE-WFDR-DEKR--KVTSV-TDT---RCK-SPRRMLVSTIGDELKLSN-GG------KS-RAIGISLKDRAAILPAG---HMA--DGAYW--FD-L--KS--G--NFVSSD-YY-FK--D-LPGW--VKEFN--AARP--AD-KYRGRTW-LNHKLPE-------DLK
2788312590_Ga0266585_12831__type_I_phosphodiesterase/nucleotide_pyrophosphatase_Cryomorphaceae_bacterium_CPC97_:_Ga0266585_128	KLILAIVIDQFRYDYLTRYR--------SEY--H-------AG-FDRLLTKGAVFTNAQHIHFPTLTAPGHSTFLSGATPSVSGIVANE-WFDR-LENR--KVTSV-TDV---QSK-SPRRMLVSTIGDELKLSN-GG------KS-RVIGISLKDRAAILPAG---HLA--DGAYW--FD-L--KS--G--NFVSSD-YY-FK--D-LPGW--VKDFN--AARP--AD-KYRGMTW--LNHTLP------QDLKTMPFGNEILEMFVERALAAEHLG-Q-R-E--TTDVLAVSYSSNDKVGHVYG---TYSPEIHEVTVLTDKILDRLFRAVERQV--GMDNVLVVFTGDHGVSPSA--EETMAN---HM--P-GGRY--P----L---NTIR--VAI…
2788866332_Ga0244717_1738__predicted_AlkP_superfamily_pyrophosphatase_or_phosphodiesterase_Dinghuibacter_silviterrae_DSM_100059_:_Ga0244717_11	KLVLHIAVDQFRYDYFPRFR--------AEY--T-------GG-LKMLLERGANFVDAHLEHYPTVTAIGHSTMLTGATPATSGIIGND-WFDR-ATGK--QITSV-QDD---SVQ-SPRRLLVSTIGDEMKRAG-WT------QP-KVIGISMKDRSAILPSG---HMA--DGAFW--YD-P--NT--G--AFLSST-YY-FP--Q-LPAW--VSEFN--AQNN--GN-AFADRQW---QSAAA------------PFGNDVLELFIERTIDAERLG-Q-R-G--TTDLLAVSFSSNDSVGHSYG---PDSPEARQVSIAVDRTLGRLFDYVDKRI--GLANVIVVMTADHGVAPTP--ELLGEQ---KM--P-GGRI-------A---SGFF--DPM…
2788930679_Ga0266592_1154156__type_I_phosphodiesterase/nucleotide_pyrophosphatase_Flammeovirgaceae_bacterium_ARS51_:_Ga0266592_1154	KLVLLIAIDQFRYDYFPRFR--------AEY--S-------GG-LKLLLDRGANFVDAHLEHYPTVTAIGHSTMLSGATPATSGIIGND-WYDR-ATGK--QVTSV-ADD---SVQ-SPRRLLVSTLGDEMKRAG-WA------QP-KVIGMSMKDRSAILPSG---HMA--DAAYW--YD-A--NT--G--AFLSST-YY-FP--K-LPAW--VSEFN--AQKN--GN-VYADKQW---QGAME------------PFGNDILELFAERGIEAEKLG-Q-R-G--TTDLLTISFSSNDSVGHSYG---PDSPEARQVSMGVDRTLGRLFSYLDKRV--GLSNIIVVMTADHGVAPVP--EVLTEQ---KM--P-GGRI--N----PTAPRTFF--DPI…
2788946882_Ga0266601_11249__type_I_phosphodiesterase/nucleotide_pyrophosphatase_Flammeovirgaceae_bacterium_SAT120_:_Ga0266601_1124	KLVLLIAIDQFRYDYFPRFR--------TEY--T-------GG-LKLLLDRGANFVDAHLEHYPTVTAVGHSTMLSGATPATSGIVGND-WYDR-ASGK--QVTSV-SDD---SVQ-SPRRLLVSTLGDEMKRAG-WA------KP-KVIGLSMKDRSAILPSG---HMA--DAAYW--YD-S--NT--G--GFLSST-YY-FS--K-LPGW--VSEFN--AQNN--GN-VFADKQW---QSAAE------------PFGNDVLELFAERAIEAEKLG-Q-R-G--TTDLLTVSFSSNDSVGHSYG---PDSPEAHQVSMGVDRTLGRLFNYVEKRI--GLGNVVVVMTADHGVAPVP--EVLAEQ---KM--P-GGRI--N----PPAPRSFF--DPI…
2789090327_Ga0266588_13320__type_I_phosphodiesterase/nucleotide_pyrophosphatase_Cytophagaceae_bacterium_SAT51_:_Ga0266588_133	KLVLLIAVDQFRYDYLTRFR--------TEY--N-------AG-LNRLLTDGADFTNAFLEHYPTVTAVGHSTMMTGATPSVSGIVGND-WYER-SLGK--SVTSV-DDP---DTQ-SPHRMLVDTVGDELKSAS-RALAGSEQAP-KVFGLSLKDRAAVLPAG---HMA--NAAFW--LD-T--TA--G--NFVTST-YY-CK--D-LPPW--VAAFN--AKKI--PD-TYAGKAW---TYLDP---------SAGPFGNDLLEAFAEAALQGEKLG-Q-R-G--VTDILTVSFSSNDAVGHAYG---PDSPEVHDIAVRTDRVLGQLLAKVDALV--GLDHTIVVLTADHGVAPLP--ELQQSR---HL--P-GGRY--K----G---EDLF--NPI…
2789096494_Ga0303171_100187__predicted_AlkP_superfamily_pyrophosphatase_or_phosphodiesterase_Arsenicibacter_rosenii_SM-1_:_Ga0303171_1001	KLVLLIAVDQFRYDYLTRFR--------TEY--N-------AG-LNRLLTDGADFTNAFLEHYPTVTAVGHSTMMTGATPSVSGIVGND-WYER-SLGK--SVTSV-DDP---DTQ-SPHRMLVDTVGDELKSAS-RALAGSEQAP-KVFGLSLKDRAAVLPAG---HMA--NAAFW--LD-T--TA--G--NFVTST-YY-CK--D-LPPW--VAAFN--AKKI--PD-TYAGKAW---TYLDP---------SAGPFGNDLLEAFAEAALQGEKLG-Q-R-G--VTDILTVSFSSNDAVGHAYG---PDSPEVHDIAVRTDRVLGQLLAKVDALV--GLDHTIVVLTADHGVAPLP--ELQQSR---HL--P-GGRY--K----G---EDLF--NPI…
2789096762_Ga0303171_1001355__predicted_AlkP_superfamily_pyrophosphatase_or_phosphodiesterase_Arsenicibacter_rosenii_SM-1_:_Ga0303171_1001	RLVLLIAVDQFRYDYLTRFR--------SDY--T-------AG-FNRLLTHGAVFSNANLEHYPTVTAIGHATMLSGATPSVSGIIGND-WFDR-ETGK--TVASV-SDS---SVQSSPRRLLVSTLGDELKLAA-GLPTTAIDAP-RVFGVSLKDRSAILPVG---RGA--NAAYW--WD-T--ST--G--SFVTST-YY-VN--E-LPDW--VRAFN--GRHE--AD-THAGSAW---TMLSS-------PSTPLPFGNEILLDFAVELLNHEQLG-R-R-N--AIDVLSVSFSSNDSVGHSYG---PESPQVRDIAIRTDRAVGELLDRVDKLV--GLDRTLVAFTSDHGVAMLP--ESLREH---GL--P-AGRM--T----T---KELF--DPM…
2789720072_Ga0301902_106923__type_I_phosphodiesterase/nucleotide_pyrophosphatase_Flavobacteriaceae_bacterium_CG1_02_35_72_:_Ga0301902_1069	RLVLLIAVDQFRYDYLTRFR--------SDY--T-------AG-FNRLLTHGAVFSNANLEHYPTVTAIGHATMLSGATPSVSGIIGND-WFDR-EIGK--TVASV-SDS---SVQSSPRRLLVSTLGDELKLAA-GLPTTAIDAP-RVFGVSLKDRSAILPVG---RGA--NAAYW--WD-T--ST--G--SFVTST-YY-VN--E-LPDW--VRAFN--GRRE--AD-THAGSAW---TMLSS-------PSTPLPFGNEILLDFAVELLNHEQLG-R-R-N--AIDVLSVSFSSNDSVGHSYG---PESPQVRDIAIRTDRAVGELLDRVDKLV--GLDRTLVAFTSDHGVAMLP--ESLRER---GL--P-AGRM--T----T---KELF--DPM…
2789723012_Ga0301903_13263__predicted_AlkP_superfamily_pyrophosphatase_or_phosphodiesterase_Flavobacteriaceae_bacterium_CG2_30_31_66_:_Ga0301903_132	RLVLLIAVDQFRYDYLTRFR--------SDY--T-------AG-FNRLLTHGAVFSNANLEHYPTVTAIGHATMLSGATPSVSGIIGND-WFDR-ETGK--TVASV-SDS---SVQSSPRRLLVSTLGDELKLAA-GLPTTAIDAP-RVFGVSLKDRSAILPVG---RGA--NAAYW--WD-T--ST--G--SFVTST-YY-VN--E-LPDW--VRAFN--GRRE--AD-THAGSAW---TMLSS---------PSTPFGNEILLDFAVELLNHEQLG-R-R-N--AIDVLSVSFSSNDSVGHSYG---PESPQVRDIAIRTDRAVGELLDRVDKLV--GLDRTLVAFTSDHGVAMLP--ESLRER---GL--P-AGRM--T----T---KELF--DPM…
2789724761_Ga0301904_12111__type_I_phosphodiesterase/nucleotide_pyrophosphatase_Flavobacteriaceae_bacterium_CG2_30_34_30_:_Ga0301904_121	RLVLLIAVDQFRYDYLTRFR--------GDF--S-------SG-FKKLLTDGAVFTDAYLEHYPTVTAIGHATMLTGATPSVSGIIGND-WFDR-ESGA--SVASV-TDR---TVTDSPRRLLVSTLGDEMKLAS-SAPKGAPNAP-RVIGLSLKDRSAIMPVG---RGA--DAAYW--FD-T--KT--G--SFVTSS-YY-MK--E-APAW--VRAFN--ERRR--PD-TLAGQTW---TPLAP---------PSAPFGNEMLLDFASATLAEERLG-Q-R-G--ITDLLTVSFSSNDSVGHTYG---PDSPQVHDIAVRTDRAIGRLLERVDQLV--GLQHTVVALTADHGVAPVP--ETLTQR---SL--P-GGRM--T----N---KELF--GAI…
2789997589_Ga0265958_113631__type_I_phosphodiesterase/nucleotide_pyrophosphatase_Zunongwangia_sp._EAC3_:_Ga0265958_1136	RLVLLIAVDQFRYDYLTRFR--------GDF--S-------SG-FKKLLTDGAVFTDAYLEHYPTVTAIGHATMLTGATPSVSGIIGND-WFDR-ESGA--SVASV-TDR---TVTDSPRRLLVSTLGDEMKLAS-SAPKGAPNAP-RVIGLSLKDRSAIMPVG---RGA--DAAYW--FD-T--KT--G--SFVTSS-YY-MK--E-APAW--VRAFN--ERRR--PD-TLAGQTW---TPLAP---------PSAPFGNEMLLDFASATLAEERLG-Q-R-G--ITDLLTVSFSSNDSVGHTYG---PDSPQVHDIAVRTDRAIGRLLERVDQLV--GLQHTVVALTADHGVAPVP--ETLTQR---SL--P-GGRM--T----N---KELF--GAI…
2790002303_Ga0265959_16132__type_I_phosphodiesterase/nucleotide_pyrophosphatase_Zunongwangia_sp._NAT15_:_Ga0265959_161	RLVLLIAVDQFRYDYLTRFR--------GDF--S-------SG-FKKLLTDGAVFTDAYLEHYPTVTAIGHATMLTGATPSVSGIIGND-WFDR-ESGA--SVASV-TDR---TVTDSPRRLLVSTLGDEMKLAS-SAPKGAPNAP-RVIGLSLKDRSAIMPVG---RGA--DAAYW--FD-T--KT--G--SFVTSS-YY-MK--E-APAW--VRAFN--ERRR--PD-TLAGQTW---TPLAP---------PSAPFGNEMLLDFASATLAEERLG-Q-R-G--ITDLLTVSFSSNDSVGHTYG---PDSPQVHDIAVRTDRAIGRLLERVDQLV--GLQHTVVALTADHGVAPVP--ETLTQR---SL--P-GGRM--T----N---KELF--GAI…
2790008201_Ga0265961_119373__predicted_AlkP_superfamily_pyrophosphatase_or_phosphodiesterase_Xanthomarina_sp._EAC95_:_Ga0265961_119	RLVLLIAVDQFRYDYLTRFR--------TEY--T-------GG-FKRLLTNGAVFTNAYLEHYPTVTAVGHSTMLSGATPSVSGIIGND-WFDR-ESGK--SVASI-TDE---TVKSSPRRLLVGTLGDEMKLAS-GAPKGAPSAP-RVIGISLKDRAAILPVG---RGA--DAAYW--FD-T--KT--G--AFVTST-YY-MN--D-VPEW--VRVFN--DRHS--AD-SLAGQAW---LALSA------------PFGNQMLTDFSMTAVAEEHLG-Q-R-G--VIDLLSVSFSSNDAVGHTYG---PDSPQVRDIAIRTDRAIGQLLDRVDKIV--GLQHTIVALTADHGVAPVP--ESLTER---SL--P-GGRM--T----N---KELF--GAI…
2790009329_Ga0265962_11440__predicted_AlkP_superfamily_pyrophosphatase_or_phosphodiesterase_Xanthomarina_sp._SAT104_:_Ga0265962_114	RLVLLIAVDQFRYDYLTRFR--------TEY--T-------GG-FKRLLTNGAVFTNAYLEHYPTVTAVGHSTMLSGATPSVSGIIGND-WFDR-ESGK--SVASI-TDE---TVKSSPRRLLVGTLGDEMKLAS-GAPKGAPSAP-RVIGISLKDRAAILPVG---RGA--DAAYW--FD-T--KT--G--AFVTST-YY-MN--D-VPEW--VRVFN--DRHS--AD-SLAGQAW---LALSA------------PFGNQMLTDFSMTAVAEEHLG-Q-R-G--VIDLLSVSFSSNDAVGHTYG---PDSPQVRDIAIRTDRAIGQLLDRVDKIV--GLQHTIVALTADHGVAPVP--ESLTER---SL--P-GGRM--T----N---KELF--GAI…
2790180694_Ga0266164_17829__predicted_AlkP_superfamily_pyrophosphatase_or_phosphodiesterase_Mesonia_sp._EAC66_:_Ga0266164_178	RLVLLIAVDQFRYDYLTRFR--------TEY--T-------GG-FKRLLTNGAVFTNAYLEHYPTVTAVGHSTMLSGATPSVSGIIGND-WFDR-ESGK--SVASI-TDE---TVKSSPRRLLVGTLGDEMKLAS-GAPKGAPSAP-RVIGISLKDRAAILPVG---RGA--DAAYW--FD-T--KT--G--AFVTST-YY-MN--D-VPEW--VRVFN--DRHS--AD-SLAGQAW---LALSA------------PFGNQMLTDFSMTAVAEEHLG-Q-R-G--VIDLLSVSFSSNDAVGHTYG---PDSPQVRDIAIRTDRAIGQLLDRVDKIV--GLQHTIVALTADHGVAPVP--ESLTER---SL--P-GGRM--T----N---KELF--GAI…
2790184774_Ga0266165_15178__predicted_AlkP_superfamily_pyrophosphatase_or_phosphodiesterase_Mesonia_sp._NAT92_:_Ga0266165_151	RLVLLIAVDQFRYDYLTRFR--------TEY--T-------GG-FKRLLTNGAVFTNAYLEHYPTVTAVGHSTMLSGATPSVSGIIGND-WFDR-ESGK--SVASI-TDE---TVKSSPRRLLVGTLGDEMKLAS-GAPKGAPSAP-RVIGISLKDRAAILPVG---RGA--DAAYW--FD-T--KT--G--AFVTST-YY-MN--D-VPEW--VRVFN--DRHS--AD-SLAGQAW---LALSA------------PFGNQMLTDFSMTAVAEEHLG-Q-R-G--VIDLLSVSFSSNDAVGHTYG---PDSPQVRDIAIRTDRAIGQLLDRVDKIV--GLQHTIVALTADHGVAPVP--ESLTER---SL--P-GGRM--T----N---KELF--GAI…
2790502144_Ga0266278_110335__predicted_AlkP_superfamily_pyrophosphatase_or_phosphodiesterase_Gramella_sp._EAC68_:_Ga0266278_1103	RLVLLIAVDQFRYDYLTRFR--------TEY--T-------GG-FKRLLTNGAVFTNAYLEHYPTVTAVGHSTMLSGATPSVSGIIGND-WFDR-ESGK--SVASI-TDE---TVKSSPRRLLVGTLGDEMKLAS-GAPKGAPSAP-RVIGISLKDRAAILPVG---RGA--DAAYW--FD-T--KT--G--AFVTST-YY-MN--D-VPEW--VRVFN--DRHS--AD-SLAGQAW---LALSA------------PFGNQMLTDFSMTAVAEEHLG-Q-R-G--VIDLLSVSFSSNDAVGHTYG---PDSPQVRDIAIRTDRAIGQLLDRVDKIV--GLQHTIVALTADHGVAPVP--ESLTER---SL--P-GGRM--T----N---KELF--GAI…
2790608567_Ga0266137_11014__type_I_phosphodiesterase/nucleotide_pyrophosphatase_Muricauda_sp._EAC4_:_Ga0266137_1101	RLVLLIAVDQLRYDYVTRFR--------EGF--K-------GG-FRQLLTEGADFTNAHLEHYPSVTAVGHSTMLSGAPPSISGIIGND-WYDR-EEKK--NITSV-SDP---AVTGSPHRLLVSTVGDELKMAG-R-------KS-RVIGLSLKDRSAILPVG---RMA--DGAFW--FD-I--GS--G--AFGSSS-WY-GP--D-LPGW--VKEFN--ARHT--AD-GYTGKTW-----------------VGGPFGNELLADLAEAALTAEKLG-T-H-E--DTDLLSVSFSSNDAVGHAKG---PDSPEVAEMVKRTDAVLARLLGAVDVKV--GLSRTLVILTADHGVAPMP--EVMAAR---HM--P-GGRL--L----R---KDLV--DPV…
2790613647_Ga0266139_135150__type_I_phosphodiesterase/nucleotide_pyrophosphatase_Muricauda_sp._NAT111_:_Ga0266139_135	RLVLLIAVDQMRYDYLTRFR--------DRF--K-------GG-LKRLLDQGAVFTNANLEHYPTVTAVGHATMLSGATPALSGIVGND-WYDR-ETGK--NVTSV-FDP---AAK-SPGRLQVSTLGDELKMAD--R------RS-RVVGVSFKDRSAILPAG---RMA--DGAFW--QD-N--AS--R--SFVSST-WY-FA--E-LPAW--VAAFN--EGRP--AD-RFAGAEW--------------------PFGNELLEAFAEAALEGEKLG-Q-R-E--VTDVLSVSFSSNDAVGHDVG---PDSEEVADITLRTDQSIGTLLAAVERKV--GPGQTLVVLTADHGVSPVP--DVMAER---RM--P-GGRM--T----T---GDLA--EPV…
2790625869_Ga0266140_106639__type_I_phosphodiesterase/nucleotide_pyrophosphatase_Muricauda_sp._SAT19_:_Ga0266140_1066	RLVLLVAVDQMRYDYLTRFR--------DRF--Q-------GG-FARLLKGGAVFTNANLEHYPTVTAVGHSTMLTGAIPARSGIVAND-WYDR-ESGK--RVTSV-FDP---SVQGSPHRLLVSTLGDELKLAG---------RGSRVIGISGKDRSAIMPVG---RMA--DAAYW--YD-T--AT--G--RFVSST-WY-FP--A-LPAW--AAAFN--DRRP--AD-AFANAEW--------------------PFGNELVESFVETALDAEGLG-Q-H-E--TTDLLTVSFSASDAVGHKVG---PESEEIQDILVRTDLVLGRLLEAVDRRV--GPGKSLVILTSDHGVAPVP--ETMTSR---HM--P-GGRI--T----T---EALT--EPV…
2790627900_Ga0266140_11482__type_I_phosphodiesterase/nucleotide_pyrophosphatase_Muricauda_sp._SAT19_:_Ga0266140_1148	RLVLLIVVDQFRYDYLERFG--------DLF-AP-------NG-LRRLLQQGASWTQSNYDHTPTYTAPGHATMMTGAYPAETGIVGNE-WPDR-SVGK--RVTSV-SDP---SVQ-SPHRLLGSTLGDELRLAT-GD------RS-KVIGISIKDRSAILPSG---RHA--NAAYW-----E--NN--G--NFVSST-YY-FN--D-LPSW--VVSFN--NAKQ--AD-QYFGKKW---ERLLP---------ESEPFVNELLLSFAKQTITNEQLG-A-D-S--YTDVLTVSFSGNDYVGHRYG---PYSQEVMDVTLRIDRQIGELLDFVNTKV--GLANTLVAFTADHGVAPIP--EHAWAL---KL--D-GGRI--N----V---TELV--KKM…
2790629761_Ga0266141_11010__type_I_phosphodiesterase/nucleotide_pyrophosphatase_Muricauda_sp._SP11_:_Ga0266141_110	RLVLLIVVDQFRYDYLERFG--------DLF-DA-------NG-LRRLMRDGASWTQSNYDHMPTYTAPGHGTMMTGAYPAETGIVGNE-WPDR-VTGK--KVTSV-SDT---SEKSSPRRLMSSTVGDELRLVT-ND------RS-KVIGISVKDRSAILPAG---RHA--NAAYW--VS-S--GS--G--SVVSST-YY-FA--Q-LPAW--VTAYN--NTHP--AD-QYFGKKW---ERLLP---------ESEPFSNELVLSFTQQAIVNEQLG-Q-D-D--DTDVLTVSFSANDYVGHRYG---PYSQEVMDVTLRVDRQIATLLDFVQSKV--GLANTLIAFTADHGVAPIP--EHAAAL---GL--G-GSRI--K----T---TDLL--AAI…
2790704486_Ga0265965_109144__predicted_AlkP_superfamily_pyrophosphatase_or_phosphodiesterase_Winogradskyella_sp._SP247_:_Ga0265965_109	RLVLLIVVDQFRYDYLERFG--------DLF-DA-------NG-LRRLMRDGASWTQSNYDHMPTYTAPGHGTMMTGAYPAETGIVGNE-WPDR-VTGK--KVTSV-SDT---SEKSSPRRLMSSTVGDELRLVT-ND------RS-KVIGISVKDRSAILPAG---RHA--NAAYW--VS-S--GS--G--SVVSST-YY-FA--Q-LPAW--VTAYN--NTHP--AD-QYFGKKW---ERLLP---------ESEPFSNELVLSFTQQAIVNEQLG-Q-D-D--DTDVLTVSFSANDYVGHRYG---PYSQEVMDVTLRVDRQIATLLDFVQSKV--GLANTLIAFTADHGVAPIP--EHAAAL---GL--G-GSRI--K----T---TDLL--AAI…
2790978964_Ga0266387_12928__type_I_phosphodiesterase/nucleotide_pyrophosphatase_Algoriphagus_sp._EAC63_:_Ga0266387_129	RLVLLIAVDQFRYDYLERFG--------DLF-GP-------NG-FRRLLRDGASWTQSNYDHIPTYTAPGHATMMTGAYPAETGIVGNE-WPDR-ATGK--NVSSV-SDT---TVT-SPRRLMCSTVGDELRLVT-ND------RS-KVIGISIKDRAAILPAG---RHA--NAAYW--FS-W--NN--G--NMVSST-YY-FN--D-LPTW--VVSFN--NSHP--AD-KYFGKKW---ERLLP---------ESEPFSNDLLVSFTEQALVSEQLG-Q-D-D--DTDVLSVSFSANDYVGHRYG---PYSQEVMDVTLRVDQQIGTLLDFVNAKV--GLSNSIVIFTADHGVAPIP--EHAAAL---GL--G-GARI--R----G---DDVM--KAL…
2790983793_Ga0266388_12327__type_I_phosphodiesterase/nucleotide_pyrophosphatase_Algoriphagus_sp._IN13_:_Ga0266388_123	RLVLLIAVDQFRYDYLERFG--------DLF-GP-------NG-FKRLLRDGASWTQSNYDHMPTYTAPGHATMMTGAYPAETGIVGNE-WPDR-STGK--NVSSV-SDT---TVT-SPKRLLSSTVGDELRLAT-ND------RS-KVIGISIKDRAAILPAG---RHA--NAAYW--FS-W--IN--G--NMVSST-YY-FN--A-LPNW--VVAFN--NTHP--AD-KFFGKKW---ERLLP---------ESEPFSNDLLLSFTEQAIISEQLG-Q-D-D--DTDVLTVSFSADDYVGHRYG---PYSQEVMDVTLRVDQQIGSLLDFVNARV--GLSNTLVAFTADHGVAPIP--EHAAAL---GL--G-GGRI--R----G---QDVM--GAI…
2792502617_Ga0308973_13122__predicted_AlkP_superfamily_pyrophosphatase_or_phosphodiesterase_Algoriphagus_sp._A40_:_Ga0308973_131	RLVLLIAVDQFRYDYLERFG--------DLF-GP-------NG-FKRLLRDGASWTQSNYDHMPTYTAPGHATMMTGAYPAETGIVGNE-WPDR-STGK--NVSSV-SDT---TVT-SPKRLLSSTVGDELRLAT-ND------RS-KVIGISIKDRAAILPAG---RHA--NGAYW--FS-W--NN--G--NMVSST-YY-FN--A-LPNW--VVAFN--NTHP--AD-KFFGKKW---ERLLP---------ESEPFSNDLLLSFTEQAIISEQLG-Q-D-D--DTDVLTVSFSADDYVGHRYG---PYSQEVMDVTLRVDQQIGSLLDFVNARV--GLSNTLVAFTADHGVAPIP--EHAAAL---GL--G-GGRI--R----G---QDVM--GAI…
2793155182_Ga0308972_11223__type_I_phosphodiesterase/nucleotide_pyrophosphatase_Flavobacterium_sp._A45_:_Ga0308972_1122	KLVLLIVVDQFRYDYLERFG--------DLF-GP-------DG-FRRLIRDGASWTQSNYDHMPTYTAPGHGTMMTGAYPAESGIIGNE-WLDR-ATGK--RITSV-SDE---SVK-SPSRLMASTVGDELRLAT-ND------RA-RVIGISVKDRSAILPAG---RHA--NAAYW--FN-W--LT--G--TMVSST-YY-FN--Q-LPGW--VTNFN--NAKP--AD-KYFGAKW---ERLLP---------EAEPFTNDILVSFAQEAIVNEQLG-Q-D-D--DTDVLTVSFSANDYVGHRFG---PYSQEVMDVTLRTDRNIATLLDFVDARV--GLANTLVAFTADHGVSPIP--EHAAAL---GL--G-GGRI--P----F---ATVM--GKI…
2799153076_Ga0310513_5438__predicted_AlkP_superfamily_pyrophosphatase_or_phosphodiesterase_Pseudobacter_ginsenosidimutans_DSM_18116_:_Ga0310513_14	KLVLLIVVDQFRYDYLERFG--------DLF-GP-------DG-FRRLIRDGASWTQSNYDHMPTYTAPGHGTMMTGAYPAESGIIGNE-WLDR-ATGK--RITSV-SDE---SVK-SPSRLMASTVGDELRLAT-ND------RA-KVIGISVKDRSAILPAG---RHA--NAAYW--FN-W--LT--G--TMVSST-YY-FN--Q-LPGW--VTNFN--NAKP--AD-KYFGAKW---ERLLP---------EDEPFTNDILVSFAQDAIVNEQLG-Q-D-D--DTDVLTVSFSANDYVGHRFG---PYSQEVMDVTLRTDRNIATLLDFVDSRI--GLANTLVAFTADHGVSPIP--EHAAAM---GL--G-GGRI--P----F---ATVM--GKI…
2799187996_Ga0310459_1137__predicted_AlkP_superfamily_pyrophosphatase_or_phosphodiesterase_Aquimarina_brevivitae_DSM_17196_:_Ga0310459_101	KLVLLIAVDQFRYDYLERFG--------DLF-GT-------NG-FRRLLSGGASWTQSNYDHMPTYTAPGHGTMMTGAYPAESGIIGNE-WLDR-ASGK--RVTSV-SDE---SVK-SPWRLMASTVGDELRLAT-ND------RA-KVIGISVKDRSAILPAG---RHA--NAAYW--FS-W--TS--G--TMVSST-YY-FP--Q-LPAW--VTNFN--AAKP--AD-KYFGAKW---ERVLP---------ESEPFTNEILVSFAEQAIVNEQLG-Q-D-D--DTDVLTVSFSANDYVGHRFG---PYSQEVMDVTLRTDRNIATLLDFIDARV--GLANTLIALTADHGVSPIP--EHAAAL---GL--G-GGRI--P----F---ASVM--GKI…
2799459754_Ga0310515_10177__type_I_phosphodiesterase/nucleotide_pyrophosphatase_Mariniflexile_fucanivorans_DSM_18792_:_Ga0310515_101	KLVLLIAVDQFRYDYLERFG--------DLF-GT-------NG-FRRLLSGGASWTQSNYDHMPTYTAPGHGTMMTGAYPAESGIIGNE-WLDR-ASGK--RVTSV-SDE---SVK-SPWRLMASTVGDELRLAT-ND------RA-KVIGISVKDRSAILPAG---RHA--NAAYW--FS-W--TS--G--TMVSST-YY-FP--Q-LPAW--VTNFN--AAKP--AD-KYFGAKW---ERVLP---------ESEPFTNEILVSFAEQAIVNEQLG-Q-D-D--DTDVLTVSFSANDYVGHRFG---PYSQEVMDVTLRTDRNIATLLDFIDARV--GLANTLIALTADHGVSPIP--EHAAAL---GL--G-GGRI--P----F---ASVM--GKI…
2802652216_Ga0255691_1198__type_I_phosphodiesterase/nucleotide_pyrophosphatase_Flavobacterium_sp._S87F.05.LMB.W.Kidney.N_:_Ga0255691_102	KLVLLIAVDQFRYDYLERFG--------DLF-GP-------NG-FRRLQRDGASWTQSNYDHMPTYTAPGHGTMMTGAYPAESGIIGNE-WLDR-ASGK--RVTSV-SDE---SVK-SPWRLMASTVGDELRLAT-ND------RA-KVIGISVKDRSAILPAG---RHA--NAAYW--FS-W--TS--G--TMVSST-YY-FN--Q-LPAW--VTAFN--AAKP--AK-QYFGAKW---ERLLP---------ESEPFTNDILLSFAQQAIVNEQLG-Q-D-D--DTDVLTLSFSANDYVGHRFG---PYSQEVMDVTLRTDRTIATLLDFVDARV--GLANTLIAVTADHGVSPIP--EHAAAM---GL--G-GARV--P----F---ASVM--GKI…
2802704398_Ga0310516_107127__type_I_phosphodiesterase/nucleotide_pyrophosphatase_Pedobacter_psychrotolerans_DSM_103236_:_Ga0310516_107	KLVLLIAVDQFRYDYLERFG--------DLF-GP-------NG-LRRLQRDGASWTQSNYDHMPTYTAPGHGTMMTGAYPAESGIIGNE-WLDR-ASGK--RVTSV-SDE---SVK-SPWRLMASTVGDELRLAT-ND------RA-KVIGISVKDRSAILPAG---RHA--NAAYW--FS-W--TS--G--TMVSST-YY-FN--Q-LPAW--VTAFN--AAKP--AK-QYFGAKW---ERLLP---------ESEPFTNDILLSFAQQAIVNEQLG-Q-D-D--DTDVLTLSFSANDYVGHRFG---PYSQEVMDVTLRTDRTIATLLDFVDARV--GLANTLIAVTADHGVSPIP--EHAAAM---GL--G-GARV--P----F---ASVM--GKI…
2802705129_Ga0310516_1124__type_I_phosphodiesterase/nucleotide_pyrophosphatase_Pedobacter_psychrotolerans_DSM_103236_:_Ga0310516_112	RLVLLIAVDQFRYDYLERFG--------DLF-GP-------NG-FNRLQRDGASWTQSNYDHTPTYTAPGHATMMTGAYPAESGIIANE-WLDR-PTGK--RITSV-TDD---SVK-SPKRLLSSTVGDELRLVT-ND------RS-KVIGISVKDRSAILPAG---RHA--NAAYW--FS-W--TT--G--NMVSST-YY-FN--Q-LPAW--VTTFN--NTRP--AD-KYFGAKW---DRLLA---------ENEPFSNDLLVSFTEQAITNEQLG-Q-D-D--DTDVLTVSFSANDYVGHRYG---PYSQEAMDITLRVDQQIANLLDFVAARV--GLANTLIAFTADHGVAPIP--EHAAAL---GM--G-GARI--N----S---NDVV--AAI…
2802777305_Ga0266290_13715__type_I_phosphodiesterase/nucleotide_pyrophosphatase_Flavobacterium_sp._SAT129_:_Ga0266290_137	RLVLLIAVDQFRYDYLERFA--------DLF-GP-------NG-FRRLMKDGASWTQSNYDHFPTYTAPGHATMMTGAYPAESGIIGNE-WLDR-TTGK--RVTSV-SDE---SVK-SPRRLMSSTVGDELRLVT-ND------RS-KIIGISVKDRSAILPAG---RHA--NAAYW--FS-T--TA--G--NMVSST-YY-FN--Q-LPQW--VTNFN--NARP--AD-KFFGAKW---DRLLS---------GAEPFSNDLLLSFAQQAIVNENLG-Q-D-E--DTDVLTVSFSADDYVGHRFG---PYSQEAMDITLRVDAQIGTLLDFVQTKV--GLSNTVVAMTADHGVSPIP--EHAAAL---GL--G-GSRI--K----R---EDIM--GPI…
2804797439_Ga0263868_11405__predicted_AlkP_superfamily_pyrophosphatase_or_phosphodiesterase_Prevotella_jejuni_CD3:33_:_Ga0263868_11	RLVLLIAVDQFRYDYLERFA--------DLF-GP-------NG-FRRLMKDGASWTQSNYDHFPTYTAPGHATMMTGAYPAESGIIGNE-WLDR-TTGK--RVTSV-SDE---SVK-SPRRLMSSTVGDELRLVT-ND------RS-KIIGISVKDRSAILPAG---RHA--NAAYW--FS-T--TA--G--NMVSST-YY-FN--Q-LPQW--VTNFN--NARP--AD-KFFGAKW---DRLLS---------GAEPFSNDLLLSFAQQAIVNENLG-Q-D-E--DTDVLTVSFSADDYVGHRFG---PYSQEAMDITLRVDAQIGTLLDFVQTKV--GLSNTVVAMTADHGVSPIP--EHAAAL---GL--G-GSRI--K----R---EDIM--GPI…
2805221663_Ga0266311_113166__predicted_AlkP_superfamily_pyrophosphatase_or_phosphodiesterase_Croceibacter_sp._SP62_:_Ga0266311_113	RLVLLIAVDQFRYDYLERFA--------DLF-GP-------NG-FRRLMKDGASWTQSNYDHFPTYTAPGHATMMTGAYPAESGIIGNE-WLDR-TTGK--RVTSV-SDE---SVK-SPRRLMSSTVGDELRLVT-ND------RS-KIIGISVKDRSAILPAG---RHA--NAAYW--FS-T--TA--G--NMVSST-YY-FN--Q-LPQW--VTNFN--NARP--AD-KFFGAKW---DRLLS---------GAEPFSNDLLLSFAQQAIVNENLG-Q-D-E--DTDVLTVSFSADDYVGHRFG---PYSQEAMDITLRVDAQIGTLLDFVQTKV--GLSNTVVAMTADHGVSPIP--EHAAAL---GL--G-GSRI--K----R---EDIM--GPI…
2806098070_Ga0308632_144211__type_I_phosphodiesterase/nucleotide_pyrophosphatase_Niastella_koreensis_DSM_17620_:_Ga0308632_144	RLVLLIAVDQFRYDYLERFA--------DLF-GP-------NG-FRRLMKDGASWTQSNYDHFPTYTAPGHATMMTGAYPAESGIIGNE-WLDR-TTGK--RVTSV-SDE---SVK-SPRRLMSSTVGDELRLVT-ND------RS-KIIGISVKDRSAILPAG---RHA--NAAYW--FS-T--TA--G--NMVSST-YY-FN--Q-LPQW--VTNFN--NARP--AD-KFFGAKW---DRLLS---------GAEPFSNDLLLSFAQQAIVNENLG-Q-D-E--DTDVLTVSFSADDYVGHRFG---PYSQEAMDITLRVDAQIGTLLDFVQTKV--GLSNTVVAMTADHGVSPIP--EHAAAL---GL--G-GSRI--K----R---EDIM--GPI…
2812872532_Ga0226590_11225__predicted_AlkP_superfamily_pyrophosphatase_or_phosphodiesterase_Prevotella_melaninogenica_FDAARGOS_306_:_Ga0226590_11	RLVLLIAVDQFRYDYLERFA--------DLF-GP-------NG-FRRLMKDGASWTQSNYDHFPTYTAPGHATMMTGAYPAESGVIGNE-WLDR-TTGK--RVTSV-SDE---SVK-SPRRLMSSTVGDELRLVT-ND------RS-KIIGISVKDRSAILPAG---RHA--NAAYW--FS-T--TA--G--NMVSST-YY-FN--Q-LPQW--VTNFN--NARP--AD-KFFGAKW---DRLLS---------GAEPFSNDLLLSFAQQAIVNENLG-Q-D-E--DTDVLTVSFSADDYVGHRFG---PYSQEAMDITLRVDAQIGTLLDFVQTKV--GLSNTVVAMTADHGVSPIP--EHAAAL---GL--G-GSRI--K----R---EDIM--GPI…
2813089606_Ga0266220_10533__type_I_phosphodiesterase/nucleotide_pyrophosphatase_Leeuwenhoekiella_sp._NAT210_:_Ga0266220_105	RLVLLIAVDQFRYDYLERFA--------DLF-GP-------NG-FRRLMKDGASWTQSNYDHFPTYTAPGHATMMTGAYPAESGVIGNE-WLDR-TTGK--RVTSV-SDE---SVK-SPRRLMSSTVGDELRLVT-ND------RS-KIIGISVKDRSAILPAG---RHA--NAAYW--FS-T--TA--G--NMVSST-YY-FN--Q-LPQW--VTNFN--NARP--AD-KFFGAKW---DRLLS---------GAEPFSNDLLLSFAQQAIVNENLG-Q-D-E--DTDVLTVSFSADDYVGHRFG---PYSQEAMDITLRVDAQIGTLLDFVQTKV--GLSNTVVAMTADHGVSPIP--EHAAAL---GL--G-GSRI--K----R---EDIM--GPI…
2813106114_Ga0266223_12338__type_I_phosphodiesterase/nucleotide_pyrophosphatase_Leeuwenhoekiella_sp._SP167_:_Ga0266223_123	RLVLLIAVDQFRYDYLERFA--------DLF-GP-------NG-FRRLMKDGASWTQSNYDHFPTYTAPGHATMMTGAYPAESGVIGNE-WLDR-TTGK--RVTSV-SDE---SVK-SPRRLMSSTVGDELRLVT-ND------RS-KIIGISVKDRSAILPAG---RHA--NAAYW--FS-T--TA--G--NMVSST-YY-FN--Q-LPQW--VTNFN--NARP--AD-KFFGAKW---DRLLS---------GAEPFSNDLLLSFAQQAIVNENLG-Q-D-E--DTDVLTVSFSADDYVGHRFG---PYSQEAMDITLRVDAQIGTLLDFVQTKV--GLSNTVVAMTADHGVSPIP--EHAAAL---GL--G-GSRI--K----R---EDIM--GPI…
2813135168_Ga0266222_11479__type_I_phosphodiesterase/nucleotide_pyrophosphatase_Leeuwenhoekiella_sp._NP62_:_Ga0266222_1147	RLVLLIAVDQFRYDYLERFA--------DLF-GP-------NG-FRRLMKDGASWTQSNYDHFPTYTAPGHATMMTGAYPAESGVIGNE-WLDR-TTGK--RVTSV-SDE---SVK-SPRRLMSSTVGDELRLVT-ND------RS-KIIGISVKDRSAILPAG---RHA--NAAYW--FS-T--TA--G--NMVSST-YY-FN--Q-LPQW--VTNFN--NARP--AD-KFFGAKW---DRLLS---------GAEPFSNDLLLSFAQQAIVNENLG-Q-D-E--DTDVLTVSFSADDYVGHRFG---PYSQEAMDITLRVDAQIGTLLDFVQTKV--GLSNTVVAMTADHGVSPIP--EHAAAL---GL--G-GSRI--K----R---EDIM--GPI…
2813197672_Ga0266219_129189__predicted_AlkP_superfamily_pyrophosphatase_or_phosphodiesterase_Leeuwenhoekiella_sp._EAC45_:_Ga0266219_129	RLVLLIAVDQFRYDYLERFA--------DLF-GP-------NG-FRRLMKDGASWTQSNYDHFPTYTAPGHATMMTGAYPAESGVIGNE-WLDR-TTGK--RVTSV-SDE---SVK-SPRRLMSSTVGDELRLVT-ND------RS-KIIGISVKDRSAILPAG---RHA--NAAYW--FS-T--TA--G--NMVSST-YY-FN--Q-LPQW--VTNFN--NARP--AD-KFFGAKW---DRLLS---------GAEPFSNDLLLSFAQQAIVNENLG-Q-D-E--DTDVLTVSFSADDYVGHRFG---PYSQEAMDITLRVDAQIGTLLDFVQTKV--GLSNTVVAMTADHGVSPIP--EHAAAL---GL--G-GSRI--K----R---EDIM--GPI…
2816874244_Ga0310716_2467__type_I_phosphodiesterase/nucleotide_pyrophosphatase_Chryseobacterium_aquifrigidense_110_:_Ga0310716_11	RLVLLIAVDQFRYDYLERFA--------DLF-GP-------NG-FRRLMKDGASWTQSNYDHFPTYTAPGHATMMTGAYPAESGVIGNE-WLDR-TTGK--RVTSV-SDE---SVK-SPRRLMSSTVGDELRLVT-ND------RS-KIIGISVKDRSAILPAG---RHA--NAAYW--FS-T--TA--G--NMVSST-YY-FN--Q-LPQW--VTNFN--NARP--AD-KFFGAKW---DRLLS---------GAEPFSNDLLLSFAQQAIVNENLG-Q-D-E--DTDVLTVSFSADDYVGHRFG---PYSQEAMDITLRVDAQIGTLLDFVQTKV--GLSNTVVAMTADHGVSPIP--EHAAAL---GL--G-GSRI--K----R---EDIM--GPI…
2817413175_Ga0173040_1119__predicted_AlkP_superfamily_pyrophosphatase_or_phosphodiesterase_Flavobacterium_johnsoniae_GSE09_:_Ga0173040_11	RLVLLIAVDQFRYDYLERFA--------DLF-GP-------NG-FRRLMKDGASWTQSNYDHFPTYTAPGHATMMTGAYPAESGVIGNE-WLDR-TTGK--RVTSV-SDE---SVK-SPRRLMSSTVGDELRLVT-ND------RS-KIIGISVKDRSAILPAG---RHA--NAAYW--FS-T--TA--G--NMVSST-YY-FN--Q-LPQW--VTNFN--NARP--AD-KFFGAKW---DRLLS---------GAEPFSNDLLLSFAQQAIVNENLG-Q-D-E--DTDVLTVSFSADDYVGHRFG---PYSQEAMDITLRVDAQIGTLLDFVQTKV--GLSNTVVAMTADHGVSPIP--EHAAAL---GL--G-GSRI--K----R---EDIM--GPI…
2818633906_Ga0198757_11470__type_I_phosphodiesterase/nucleotide_pyrophosphatase_Prevotella_intermedia_ATCC_25611_:_Ga0198757_11	KLVVVIVVDQFRYDFLERFK--------GAF-GT-------RG-FRRLISEGALFVNANYDYAQTYTAPGHASIFTGSVPAQNGIVGNS-WYDR-ESGS--QRVMV-SDD---SAR-SPRILIGTTIGDQMRLAT-EF------RS-RVVAVSLKDRGAVLPGG---REA--NGAYW--FD-A--SS--G--TLVSSD-YY-FR--S-LPGW--VDKFN--GERK--PD-SYFGKVW---DRSLG---------PGAPFASEYLAEFAKAAIVGESLG-S-D-K--HPDLLAISFSTPDLIGHAYG---PNSEEVEDAYLRLDGVIGDLLSYIDQHV--GLSNTLIAVTGDHGVCPVP--RLLSLN---KI--D-ASVI--D----P---AKCV--EAV…
2818653382_Ga0199060_1134__type_I_phosphodiesterase/nucleotide_pyrophosphatase_Prevotella_intermedia_17_:_Ga0199060_11	KLVVVIVVDQFRYDFLERFK--------DAF-GT-------TG-FKRLMNEGALFVNANYDYAQTYTAPGHASVFTGSVPAQNGIVGNN-WFDR-DSGT--QRVMV-SDD---SAK-SPRILIGTTIGDQMRLAT-EF------RS-KVIAVSLKDRAAVLPGG---KEA--NGAFW--FD-A--SS--G--TLVSSD-YY-FR--S-LPEW--VDRFN--GQRK--PD-SYFGKVW---DRALG---------PASPFASEYLAEFAKAAIVGESLG-S-D-K--YPDLLAISFSTTDLIGHAYG---PDSEEVEDAYVRLDRVIGDLLSYIDQHV--GLSNTLVALTGDHGVAPVP--RLMSLN---KI--D-ANVI--D----P---TKCI--ETV…
2818994533_Ga0311237_10781__type_I_phosphodiesterase/nucleotide_pyrophosphatase_Flavobacterium_sp._Kopri-42_:_Ga0311237_107	RLVVVIVVDQFRYDFLERFK--------DAF-GT-------TG-FKRLMDDGAVFVNANYDYAPTYTAPGHASIFTGSVPAQNGIVGNT-WYDR-ETGA--QRVMV-SDD---SAK-SPRVLIGTTFGDQMRLAT-EF------RS-RVVSLSLKDRAAVLPGG---KEA--NGAYW--FD-A--SS--G--TLVSSD-YY-FN--S-LPGW--VDKFN--GERK--AD-SYFGKVW---DRALG---------PASPFASEYLADFAKAAIVGESLG-S-D-K--YPDLLAISFSTPDLIGHAYG---PDSEEVEDAYGRLDRVIGELLTYIDQRV--GLSNTLVAVTGDHGVSPVP--RLLSLN---KI--D-ANVI--E----P---AKCV--ETV…
2819550346_Ga0365410_11645__type_I_phosphodiesterase/nucleotide_pyrophosphatase_Pedobacter_terrae_518_:_Ga0365410_116	KLVVVIVVDQFRYDYLERFG--------DLF-AN-------GG-FRRLVNEGAVFTNANYDYVPTVTAAGHAAIFTGSVPAQNGIVGNY-LVDR-ESGE--KRFIV-SDN---SYH-SPRVLQGTTIGDQMRLAN-NF------QS-KVIAISQKDRAAVLPGG---HLP--NGAYW--YA-N--DT--G--NIVSSD-YY-FK--E-LPAW--VKKFN--TVER--PD-KYFGAKW---EHALP---------DEAPFASEYLVSFAKAAIDAESLG-A-D-Q--FPDLLAVSFSAPDLVGHYYG---PDSQEIEDIYIRLDRVLADLLNYVDRRV--GLANTVVVVSADHGVAPIP--EYMHLR---GI--D-AMRI--P----E---PNLS--ATV…
2819573378_Ga0365421_102227__predicted_AlkP_superfamily_pyrophosphatase_or_phosphodiesterase_Chitinophaga_pinensis_1204_:_Ga0365421_102	KLVVVIVVDQFRYDYLERFG--------DLF-AS-------GG-FRRLVNDGAVFTNANYDYVPTVTAAGHAAIFTGSVPAQNGIVGNY-LVDR-ESGE--KRPIV-TDN---SYH-SPRVLQGTTIGDQMRLAN-NF------ES-KVIAISQKERAAVLPGG---QLA--NGAYW--YA-N--DT--G--NIVSSD-YY-FK--E-LPAW--VKKFN--IAER--PD-KYFGAKW---EHALP---------DEAPFASEYLVSFAKAAIDAESLG-S-D-Q--FPDLLAISFSAPDLVGHYYG---PDSQEIEDIYIRLDRVLADLLNYIDRRV--GLANTVVVVSADHGVAPIP--EYMHSR---GI--D-AMRI--P----E---PNLS--AAV…
2819574969_Ga0365421_103361__type_I_phosphodiesterase/nucleotide_pyrophosphatase_Chitinophaga_pinensis_1204_:_Ga0365421_103	KLVLVITVDQFRYDFLERFG--------GLF-GQ-------KG-FRRLMTGGAVFTNANYDYVPTYTAPGHAAIFTGADPARNGIVGNT-WFDR-ETGR--VRIMV-SDL---SARESPRVLIGATIGDQLRLSN-NF------HS-KVIAISLKDRAAVLPGG---HRP--NGAFW--FD-E--QR--G--AFISSD-YY-AK--E-LPSW--VKQFN--STQG--PS-KYFGAKW---LPSLK---------PEAPFGSEYLADFAKAAIQAESLG-S-D-E--FPDLLSVSFSSPDLVGHFYG---PDSQEVEDIYVRLDGVIADLLNYIDKTV--GLTNTVVAVSGDHGVMPVP--EYLQSR---GF--A-AARI--F----A---RDIT--GAV…
2819588652_Ga0365438_10784__predicted_AlkP_superfamily_pyrophosphatase_or_phosphodiesterase_Filimonas_endophytica_3197_:_Ga0365438_107	KLVLVITVDQFRYDFLERFG--------RIF-GR-------QG-FRRLMTGGAVFTNANYDYVPTYTAPGHAAIFTGAGPAQNGIVGNL-WFDR-ETGK--LRVMV-SDL---ASR-SPRVLIGTTIGDQLRLSN-NF------HS-KVIAISLKDRAAVLPGG---HRP--NGAFW--FD-T--LR--G--SFVTSD-YY-SK--E-LPAW--VKQFN--STQG--PA-RYFGAKW---VRALK---------PEAPFASEYLADFAKAAIQAESLG-S-D-E--FPDLLSVSFSSPDLAGHYYG---PDSQEIEDIYFRLDGVIAGLLNFIDSKV--GLANTIVAVSGDHGVMPVP--EYLESL---GF--D-AARL--D----A---KDIR--AAV…
2819678480_Ga0365422_102536__predicted_AlkP_superfamily_pyrophosphatase_or_phosphodiesterase_Chitinophaga_polysaccharea_1209_:_Ga0365422_102	KLVLVIVVDQFRYDYLERFG--------DLF-GN-------GG-FKRLMGQGAFFTNANYDYVPTFTACGHAAIFTGSIPAQNGIVGNV-FFDR-DIGK--VRAMV-TDQ---AAH-SPRDLVGTTIGDQMRLAT-NF------QS-KVVTASLKDRSAVLPGG---QRP--NGAYW--YS-D--AS--G--DFVSSD-YY-SK--E-LPAW--VKKFD--AGKG--AD-KYFGTKW---DRVLP---------PEAPFGSEYLEEFGKAAIDAESLG-A-D-E--FPDLFSISFSSPDLTGHYYG---PDSQEIVDTYVRLDRVIADLLNFVDKRV--GLANTLIAVTGDHGVLPVP--EYLKSK---GY--D-SGRL--N----G---REVI--DAA…
2819681019_Ga0365422_107348__type_I_phosphodiesterase/nucleotide_pyrophosphatase_Chitinophaga_polysaccharea_1209_:_Ga0365422_107	KLVVVIVVDQFRYDYLERFG--------DLF-GS-------GG-FNRLLNQGAFFTNANYDYVPTFTACGHAAIFSGSVPAQNGIVGNV-WFDR-ESGR--VRIMV-GDD---AAK-SPRYLIGTTIGDQMRLAN-NF------QS-KTVAVSLKDRAAILPAG---QRP--NGAFW--FD-E--AN--G--EFVTSD-YY-SN--Q-LPAW--VKKFD--SETR--PD-KYFGAKW---ERVLP---------EPSPFASEYLAEFGKAALQAESLG-A-D-D--YADLFSISFSSPDLTGHFYG---PDSQEVEDSYIRLDRVIADLLAYIDNKV--GLANTIIAVTGDHGVAPIP--EYMQSK---GF--D-AGRI--A----V---RDLT--DAV…
2821136791_Ga0365426_225__predicted_AlkP_superfamily_pyrophosphatase_or_phosphodiesterase_Ga0365426_01_:_Chitinophaga_sancti_1232	KLVLLIIVDQFRYDYLERFG--------DLF-GA-------GG-FRRLVNEGALFTSANYDYVPTFTACGHAAISSGSIPAQNGIIGNT-WFDR-ESGK--VRLMV-ADD---SAH-SPNTLIGSTLADQMRLAN-NY------QS-KVIAVSLKDRSAVLPGG---HHP--NGAFW--FS-E--LT--G--EFVSSD-YY-SK--E-LPGW--VRDFD--NSRG--AD-KYFGKKW---ERVGP---------AEAPFGSEYLAEFAKTALAAESLG-A-D-S--YPDLLSVSFSSPDLTGHFYG---PDSQEIVDTYIRLDREIADFLNYVDKRV--GLVNTIIAVTGDHGVAPVP--EYLHSK---GI--D-AARL--A----G---REVS--DAA…
2821141064_Ga0365426_4498__predicted_AlkP_superfamily_pyrophosphatase_or_phosphodiesterase_Ga0365426_03_:_Chitinophaga_sancti_1232	KLVLVIVIDQFRFDYLERFG--------DLF-GN-------GG-LNRLIRDGALFTNANYDYVPTFTACGHAAIFTGSVPAQNGIVGNL-WFDR-ESGK--LRLMV-TDD---AAH-TPKYLLGTTIGDQMRLAN-NF------KS-KVITVSLKDRSAVLPGG---HRP--NGAFW--YN-E--AN--G--QFMTSD-YY-SN--A-LPAW--VSKFD--ADNK--PD-KYFGTKW---ERALP---------REAPFASEYLAQFGKAALDAESLG-A-D-E--FTDLLSISFSSPDLTGHYYG---PDSQEVEDSYIRLDRVITDLLAYVDKKV--GLANTIIAVTGDHGVAPVP--EYLKSK---GF--D-AARI--T----T---KEIL--AGV…
2825905530_Ga0263803_1971__hypothetical_protein_Ga0263803_02_:_Prevotella_intermedia_KCOM_1933	KLVLALVIDQFRYDYLERFA--------DLF-GS-------GG-FKRLMNDGALFTNANYDYVPTFTACGHAAIFTGSVPSQNGIVGNA-WFDR-ESGK--VRVMV-SDD---SAH-SPRILLGTTIGDQMRLSN-NF------QS-KVITASLKDRSAVLPGG---QRP--NGAFW--FN-E--AN--G--EFVSSD-YY-SK--E-LPAW--VRKFD--ADDR--PD-KYFGTKW---ERILT---------PDAPFASEYLLRFGKAALEAESLG-A-D-Q--FPDLLSISFSSPDLTGHYYG---PDSQEIVDTYVRLDRLIADLLSYMDKKV--GLANMIVAVTGDHGVAPVP--EYMKSK---GF--D-AGRL--A----G---GEII--SAA…
2825907853_Ga0263412_1815__hypothetical_protein_Ga0263412_01_:_Prevotella_intermedia_KCOM_2836	KLVLVIVIDQFRYDYLERFA--------DLF-GS-------GG-FKRLMNDGALFTNANYDYVPTFTACGHAAIFTGSVPAQNGIVGNS-WFDR-ESGK--VRIMV-SDD---SAH-SPRIQFGTTIGDQMRLSN-NF------QS-KVITASLKDRSAVLPGG---QRP--NGAFW--FN-E--AN--G--EFVSSD-YY-SK--E-LPAW--VRKFD--ADDR--PD-KYFGAKW---ERMLT---------ADAPFASEYLSRFGKAALEAESLG-A-D-Q--YPDLLSISFSSPDLTGHYYG---PDSQEIVDTYVRLDRIIADLLSYVDKKV--GLAHMIVAMTGDHGVAPVP--EYMKLK---GF--D-AGRL--A----G---SEIV--SAA…
2825913127_Ga0264023_2466__hypothetical_protein_Ga0264023_02_:_Prevotella_intermedia_KCOM_2837	KLVLVIVVDQFRYDYLERFG--------DLF-GS-------GG-FNRLLGEGALFTNANYDYVPTFTACGHGAISSGSVPALNGIVGNA-WFDR-ESGK--VRVMV-ADD---SAH-SPRTLIGTTIGDQMRLAS-NF------QS-KVVGASLKDRAAVLPAG---QRP--NGAFW--FS-E--AD--G--EFVSSD-YY-FK--E-LPGW--VKKFD--AADR--AD-KYFGMKW---ERALP---------PEAPFASEYLAAFGKAALEAESLG-A-D-E--YPDLLSISFSSPDLTGHYYG---PDSQEIVDTYVRLDRVVADLLSYVDKKV--GLANTIIAVTGDHGVAPIP--EYMRSK---GF--D-ARRL--S----G---RAVI--DAA…
2825913693_Ga0263904_412__hypothetical_protein_Ga0263904_01_:_Prevotella_intermedia_KCOM_1949	KLVLVIVVDQFRYDYLERFG--------DLF-GS-------GG-FKRLLDGGALFTNANYDYVPTFTACGHAAISSGSVPALNGIVGNA-WFDR-ESGK--VRVMV-ADD---SAHGSPRTLIGTTLADQMRLAN-NF------QS-KVVAASLKDRSAVLPGG---HRP--TGAFW--FS-E--AD--G--QFVTSD-YY-SK--E-LPAW--VKKFY--AADR--AD-KYFGMKW---QRVLP---------PEAPFASEYLAEFGKAALDAESLG-A-D-E--YADLLSISFSSPDLAGHYYG---PDSQEILDTYIRLDRVIADLLNYIDKRV--GLAETIIAVTGDHGVAPIP--EYVRSK---GF--DAARRL--S----A---GAVT--DAA…
2825916391_Ga0263293_675__hypothetical_protein_Ga0263293_01_:_Prevotella_intermedia_KCOM_2033	RLVVGIVIDQFRYDYLTRFG--------DLF-EG-------GG-FNRLLNDGAVFTNANYIYIPTVTAPGHATFMSGSIPALNGIVGNE-WFDR-ETGK--IITSI-NDS---SVK-SPSRLIGSTVGDQLRLSN-NG------QS-KVVGIAFKDRAAVLPAG---KHP--NGAYW--FD-S--IL--G--MFVSST-YY-FP--E-LPGW--VKQFN--QDNR--PDKKYFGARW---DRLLP---------EAAPFANEYTLAFAKAAMEGERLG-Q-D-D--YPDLLTISFSANDKVGHSFG---PYSQEVEDMTVRTDRLLGDLFSYIDQKV--GLANTIIVLTADHGVAPVP--EHSQAI---GL--G-GGRF--S----S---NALR--SVI…
2825924994_Ga0263584_2245__hypothetical_protein_Ga0263584_02_:_Prevotella_intermedia_KCOM_1741	RLIVGIMIDQFRADYLVRFA--------DQF-VP-------GG-FRRLLDGGAVFANAHYAHIPTYTACGHATFMSGASPSLNGIVGNE-WFER-ETGR--RVTSV-TDD---KVKGSPVRLIGSTLGDELRLAS-GG------QS-KVVGIAFKDRSAILPAG---KRP--NGAYW--FD-D--KV--G--AFVSST-YY-FN--E-LPGW--ASKFN--RDVR--PD-RYFGAKW---DRLLP---------EEAPFANDYAIEFAKSAIENEGLG-A-D-D--VTDLLTISFSPNDLLGHSYG---PYSQEMQDMTLRTDRLLADFFSYLDRKV--GLNRTQIVLSSDHGIAPIP--EQVRDM---SV----GGRI--D----G---KAIT--GAV…
2825927974_Ga0263427_131__hypothetical_protein_Ga0263427_01_:_Prevotella_intermedia_KCOM_1944	RLVVGIMIDQFRADYLVRFA--------DQF-VD-------GG-FRRLLDGGAVFANAHYAHIPTYTACGHATFMSGTSPSSSGIVGNE-WFER-ETGR--RVTSV-SDD---NVKGSPVRLIGSTLGDELRLAS-GG------QS-KVIGIAFKDRSAILPAG---KRP--NGAYW--FD-D--KA--G--AFVSST-YY-FN--E-LPGW--VSKFN--RDVR--PG-RYFGAKW---ERLLP---------NEAPFANDYAIEFAKLAIENEGLG-A-D-D--VTDLLTISFSPNDLLGHSYG---PYSQEMQDMILRTDRLLADFFGYLDRKV--GLNRTQIVLSSDHGIAPIP--EQVREM---GV----GGRI--D----S---KAIT--GAV…
2825941326_Ga0264127_2789__hypothetical_protein_Ga0264127_02_:_Prevotella_intermedia_OMA14	KLIVSVSVDQLCQDYLIRFR--------DNF-SD-------RGAFRRIEREGAAYSECNHRHAFTVTAPGHAVQLTGAYPNVHGIVGNN-WFDR-VSGK--DVYCC-DDP---SVE-SPRKLLVETVGDVLKLSS-NN------RS-KVFGVAIKDRVAMLMTG---HNA--DAAFW--LE-D------N--LWTTST-YY-RS--D-LPGY--LRVLN--EPQS--TE-RFRGQAW---NLLLP---------KDKPFGNEITLMAAREIIAGEQLG-Q-D-E--FTDLLCINLSSNDFVGHAFG---PHSLEVEDTTYHTDVQLGDFFRWLDEKI--GAGKWTFALTADHGVAPVV--EYAQQF---RL--P-AKRS--P----LGKTDQVK--AKL…
2825973632_Ga0266563_959__predicted_AlkP_superfamily_pyrophosphatase_or_phosphodiesterase_Ga0266563_22_:_Crocinitomicaceae_bacterium_NP107	KLIVSVSVDQLCQDYLVRFG--------DNF-AD-------NGFFRRVEREGSAYTNCNHRHAFTVTGPGHAVQLTGTYPNQHGIVGNN-WFDR-VTGK--DVYCC-DDP---SVQ-SPRKLLVDTAGDVLKLAS-NN------RS-KVFGVAIKDRVAMLMTG---HNA--DSAFW--LE-D------N--LWTTST-YY-RS--D-LPGY--LRVLN--EPQC--TE-KFRGQAW---QLLLP---------KEKPFGNEVTLEAARAIVEGEQLG-K-D-D--FTDLLCINLSSNDFVGHAFG---PHSFECEDMTYHTDRQLGEFLRWLDENI--GAGKWSFLLTADHGVAPVV--EYAQQF---RL--P-AKRS--P----LGKTDEVK--TKL…
2825979178_Ga0266561_1193__predicted_AlkP_superfamily_pyrophosphatase_or_phosphodiesterase_Ga0266561_30_:_Crocinitomicaceae_bacterium_NAT187	KLVVQVVVDQMRAEYLQRFE--------HQFEKD-------GG-FRILLDSGFQYSNTHYNYIPTYTGPGHASISTGTTPKYHGIVAND-WLDT-RTNY--EMYCV-EDT---TVR-SPKNLRTMTFSDGIKLYT-NG------RG-KSFGVSIKDRGAILPAG---QLA--DGAFW--LD----NS--M--HFVTST-YY-MP--N-LPSY--VTSYN--EKEK--AL-GLMKKGW---KLDLA---------ARKPIGNEMVLDMAMGLIQEEDLG-A-D-E--DTDFLGVSFSSPDYAGHTWG---VRSREVHDMYLKLDAQLGELIKTLDRKV--GRQNYILYLTSDHGASENP--NHLRNF---GY--E-VQNY--Q----N---ADVL--TQL…
2825988623_Ga0266568_1541__hypothetical_protein_Ga0266568_54_:_Crocinitomicaceae_bacterium_SAT132	KLVVQVVVDQMRAEFLQRFQ--------HQFEKD-------GG-FRVLLDSGFHYSNTHYNYIPTYTGPGHASISTGTTPKYHGIVAND-WLDT-RSNY--EMYCV-EDT---TVR-SPKNLRTLTFSDGIKLHT-NG------RG-KSFGVSIKDRGAILPAG---QLA--DGAFW--LD----NN--M--HFVTST-YY-MP--N-LPSY--VSSYN--AKEK--AL-GLMKKGW---KLDLA---------ARKPIGNEMVLDMAKELIHEEDLG-K-D-E--DTDFLGVSFSSPDYAGHTWG---VRSREVHDMYLKLDTQLGELIKTLDRKV--GRQNYILYLTADHGASENP--NHLRNF---GY--E-VQNY--Q----N---ADVL--TQL…
2825991564_Ga0266566_1188__predicted_AlkP_superfamily_pyrophosphatase_or_phosphodiesterase_Ga0266566_39_:_Crocinitomicaceae_bacterium_SAT103	KLVVQVVVDQMRAEYLIRFN--------DQFARD-------GG-FRMLLDSGFNYANTHYNYVPTYTGPGHASISTGTTPKYHGIVAND-WLDG-RNNY--EMYCA-EDT---TVT-SPKNLRALTFSDGIKLHT-NK------QG-KSFGVSVKDRGAIFPAG---HFA--DGAYW--LD-G------G-MHFVSSS-YY-SD--V-LPGY--MEKYN--SKEK--AM-LLMKKGW---KLEMA---------SRKPVGNALVLDMAELILDEEELG-Q-D-E--FTDFLGVSFSSPDYAGHTWG---VRSREVHDMYLKLDAQLGQFIRTLNKKV--GEGNYIIYLTADHGGSENP--NHLADG---GY--T-VRNY--A----N---ADVV--AQL…
2826005538_Ga0266550_568__predicted_AlkP_superfamily_pyrophosphatase_or_phosphodiesterase_Ga0266550_16_:_Crocinitomicaceae_bacterium_ARS86	KLVVQVVVDQMRAEYLIRFN--------DQFARD-------GG-FRMLLDSGFSYANTHYNYVPTYTGPGHASISTGTTPKYHGIVAND-WLDG-RSNY--EMYCA-EDT---TVT-SPKNLRALTFSDGIKLHT-NK------QG-KSFGVSVKDRGAIFPAG---HFA--DGAYW--LD--------GGMHFVSSS-YY-SD--A-LPGY--VEKYN--RKEK--AM-LLMKKGW---KLEMA---------SRKPVGNALVLDMAELLLDEEDLG-Q-D-E--FTDFLGVSFSSPDYAGHTWG---VRSREVHDMYLKLDAQLGQLIRTLNKKV--GKGDYIIYLTADHGASENP--NHLADG---GY--S-VRNY--A----N---ADVV--AQL…
2827971382_Ga0373288_353__predicted_AlkP_superfamily_pyrophosphatase_or_phosphodiesterase_Ga0373288_01_:_Flammeovirga_yaeyamensis_DSM_25626	KLVVQVVVDQMRAEYLQRFS--------HQFSED-------GG-FQIMLDQGMVFRNTHYNYIPTYTGPGHASISTGTTPKYHGIVAND-WWVR-EFNY--EMYCA-EDT---MVS-SPKNLKALTFSDGIKLFT-NN------RG-KSYGVSVKDRGAIFPAG---HFA--DGALW--LD-N--KL-----HFVSSS-YY-GD--E-LPDY--VEKFN--EREY--AM-DMSKKDW---KLEMA---------ERKPVGNELVLDMALKVLQKEELG-K-D-K--YTDFLGISFSSTDYAGHTFG---VRSREVHDMYLKLDRQLGKLIKELDDEI--GRDDYILYLTADHGASENP--NHLAFN---GL--N-VRNY--Q----N---ADVI--GDL…
2828456439_Ga0373366_2758__predicted_AlkP_superfamily_pyrophosphatase_or_phosphodiesterase_Ga0373366_02_:_Dyadobacter_arcticus_DSM_102865	KLVVQVVVDQMRAEYLQRFN--------HQFAED-------GG-FRILLDEGKVYRNAHYNYIPNYTGPGHASISTGTTPKYHGIVAND-WWVK-ESQY--EMYCA-EDT---TVS-SPKNLRALTFSDGIKLHT-NH------RG-KSYGVSVKDRGAIFPAG---HFA--DGAFW--LD-N--KL-----HFVSSS-YY-CD--E-LPDY--VEKYN--EKEH--AM-DMAKKDW---KLEMA---------ERKPVGNELVLDMALLLLEKEELG-K-D-K--YTDFLGVSFSSTDYAGHTFG---VRSREVHDMYLKLDRQLGKLIKKLDKAV--GRDAYVIYLTADHGASENP--NHLAYY---GL--G-VRNF--Q----N---ADVI--GDI…
2828456440_Ga0373366_2759__predicted_AlkP_superfamily_pyrophosphatase_or_phosphodiesterase_Ga0373366_02_:_Dyadobacter_arcticus_DSM_102865	KLVVGIVIDQMRYDYLQTFS--------KYY-GQ-------SG-FERLKREGSNFNNHHYDYVPTFTGPGHASIYTGTTPANHGIIAND-WYDK-NTQT--VIYCC-TDT---SVKFSSKNLKTNSLGDAFHLSF-GK------ES-KIYGVSLKDRGAILPAG---HSA--DGAFW--FD-G--GKN-G--NWISST-QY-YE--E-LPNW--AKQYN--NSNR--KN-ALINQSW---NLSPE---------LKDPHGNELSADFAKTLITEEGLG-Q-D-D--ITDLLALSFSATDYVGHYFG---SQSLEVADAFVCLDKTIASLLTFLDEKV--GKANYILFLSADHGAIDPP--KFYEAN---NL--P-GGVF--R----E---SKIS--KEL…
2829961651_Ga0373260_6__predicted_AlkP_superfamily_pyrophosphatase_or_phosphodiesterase_Ga0373260_01_:_Pedobacter_zeae_DSM_100774	KLVVSIVVDQMRADYLTRFE--------DLY--T-------GG-IQTLMSEGESFINAHYSHAPTYTGPGHATIYTGTDPRFHGIIAND-WYDA-SLKR--SVYCV-EDD---QVTSSPKNIRSTTWTDELEWAT-QG------KA-KVIAFSIKDRGAICAAG---HYG--DAAYW--ID----SD--A--GFVTSS-HY-MD--D-LPKW--MMRFN--RSNA--PS-SYMTGSW---DRLLD---------VSHPAGNTLLVDAALVAVKAEGLG-Q-D-D--ITDVLAISFSATDYLGHAMG---PRSQEVMDMYLRLDLDLKHLFESLDLLV--GKGNYLVTFTADHGASDNP--MQAKAD---GF--P-AELW--A----P---ADLE--AEL…
2829970106_Ga0373261_3705__hypothetical_protein_Ga0373261_08_:_Mucilaginibacter_phyllosphaerae_DSM_100995	KLIVSIVVDQMRTDYLTRFA--------DLY--E-------GG-FKTLMEDGQVFWNAHYSHVPTYTAPGHASIYTGTDPRFHGLIGNN-WYVI-DSGK--SSYCV-EDN---NAMSSPKNILSTTWTDELEWVS-NK------KS-KIFAFSLKDRGAICAAG---HLG--DAAFW--LD----KK--G---FVSSS-HY-MT--K-LPKW--LQNFN--KKKD--IQ-SYMSGTW---DYLIN---------KDKPQGNQILIDVAIEALKNEKLG-I-H-NNPYPDVLAISFSSTDYIGHSTG---IRSHEIIDMYLRLDRQLNTLFNYLNKNV--GKDDFIVVLTADHGAADNP--SQARID---GM--N-TDWI--A----P---ADLE--NDC…
2831254902_Ga0392891_108__predicted_AlkP_superfamily_pyrophosphatase_or_phosphodiesterase_Ga0392891_01_:_Ferruginibacter_sp._BO-59	KLIVSIVVDQMRTDYLTRFA--------NLY--E-------GG-FKTLMEEGQVFWNAHYSHVPTYTAPGHASIYTGTDPRFHGLIAND-WYVI-DSGK--TSYCV-EDK---NTMTSPKNILSTTWTDELEWVS-NK------KS-KIFAFSLKDRGAICAAG---HLG--DAAFW--LD----KK--G---FVSSS-YY-MK--K-LPKW--LENFN--KKND--IQ-SYMSGKW---DYLID---------KDNPQGNQILIDVAIEALKNEKLG-I-H-NNPYPDVLAISFSSTDYLGHSTG---IRSHEIIDMYLRLDRQLNTLFNYLNKKI--GEDNFIIVLTADHGAADNP--SQARID---GM--N-TDWI--A----P---ADLE--SEC…
638929566_MED152_12659_cda_putative_alkaline_phosphatase_Tenacibaculum_sp._MED152_unfinished_sequence:_NZ_AANA01000002	KLIVSIVVDQMRTDYLTRFA--------NLY--E-------GG-FKTLMEEGQVFWNAHYSHVPTYTAPGHASIYTGTDPRFHGLIAND-WYVV-DSGK--TSYCV-EDK---NAMASPKNILSTTWTDELEWVS-NR------KS-KIFAFSLKDRGAICAAG---HLG--DAAFW--LD----KK--G---FVSSS-YY-MK--K-LPKW--LENFN--KKND--IQ-SYMSGKW---DYLID---------KDNPQGNQILIDVAIEALKNEKLG-I-H-NNPYPDVLAISFSSTDYLGHSTG---IRSHEIIDMYLRLDRQLNTLFNYMNKKI--GEDNFIIVLTADHGAADNP--SQARID---GM--N-TDWI--A----P---ADLE--NEC…
638937826_MED217_03720__putative_alkaline_phosphatase_Flavobacterium_sp._MED217_unfinished_sequence:_NZ_AANC01000010	KLVVSIVVDQMRADYLTRYS--------HLY--E-------GG-FKTLLEDGEVFWNAHYTHVPTYTAPGHASIYTGTDPRFHGIIGNN-WYVP-SIGK--TTYCL-EDL---DVSSSPKNIHSTTWTDELEWAS-NK------KS-KIFAFSLKDRGAICAAG---HYG--DAAFW--LG----KS--G---FISSS-HY-MS--S-LPKW--LINFN--QKNS--LE-SYMNGKW---DYLID---------KNNPKGNQILLDVALETLKKEKLG-I-H-KNRFPDVLAISFSATDYIGHSTG---IRSHETMDMYLRLDRQLDTLFEYLNKNI--GKDNFIVILTADHGASDNP--SQAKLD---GM--P-VDWM--A----P---ADLE--SEF…
639006544_PI23P_00450__putative_alkaline_phosphatase_Polaribacter_irgensii_23-P_unfinished_sequence:_NZ_AAOG01000005	KLVVSIVVDQMRADYLTRYS--------HLY--E-------GG-FKTLLEDGEVFWNAHYTHAPTYTAPGHASIYTGTDPRFHGVIGND-WYVP-SIGK--TTYCL-EDS---DVSSSPKNIHSTTWTDELEWAS-NK------KS-KIFAFSLKDRGAICAAG---HFG--DAAFW--LD----KS--G---FISSS-YY-MS--S-LPKW--LINFN--RKNS--VK-SYMNGKW---DYLID---------KNQPKGNQILVDVAIEALKKEELG-I-H-NNRFPDVLAISFSATDYIGHGTG---IRSHETMDMYLRLDRQLDTLFEYLNKHV--GKDNFIIVLTADHGAADNP--SQAKMD---GM--P-VDWM--A----P---ADLE--SEF…
639086129_BBFL7_00559__alkaline_phosphatase_Flavobacteria_bacterium_BBFL7_unfinished_sequence:_NZ_AAPD01000006	KLVVSIVVDQMRADYLTRYS--------HLY--D-------GG-FKTLLEDGEIFWNAHYTHAPTYTAPGHASIYTGTDPRFHGIIGND-WYVP-SIGK--TVYCL-EDQ---DVLLSPKNIHSTTWTDELEWAS-NR------KS-KVFAFSLKDRGAICAAG---HYG--DAAFW--LDKS------G---FISSS-YY-MS--S-LPKW--LINFN--QENS--LK-SYMNGQW---DYLLD---------KNNPKGNQILLDVALEALKKEELG-I-H-ENRFPDVLAISFSATDYIGHGTG---IRSHETMDMYLRLDRQLDTLFNYLNKNV--GKDNFIIVLTADHGAADNP--SQAKID---GM--P-VDWM--A----P---ADLE--SEF…
639719740_orf2850__alkaline_phosphatase_Gramella_forsetii_KT0803:_NC_008571	KLVIGIVIDQMRYDFLEEFW--------YDY-SE-------RG-FKRLIQEGINFTQTYYSYKPTYTGPGHATIFTGKTPKEHGIVGNN-WFDR-SSQK--VVYCA-TNE-------SPARLKSSTLSDLIKKQQ-NN------QS-KSIGISLKDRGAILSAG---HLA--NAAYW--FD-G--EK--G--QFRSSE-FY-KG--Q-NKTM--LKSFN--DPKN--ID-LYLSGHW---KLSME---------TTDPQGNDMLADFAKLIIQEENLG-K-G-E--FTDFLSVSFSATDYIGHQFG---AQSIEVHDTYIRLDKTIGEFIDYLDKQI--GRERYILFLSSDHGASMPR--SYLMDK---GI--A-NGYI--D----Q---VFYK--EKI…
640217926_M23134_05266__PI-irrepressible_alkaline_phosphatase_PafA_Microscilla_marina_ATCC_23134_unfinished_sequence:_NZ_AAWS01000002	KLVVGIVVDQMRFDYLYKYY--------PFY-GN-------GG-FKRLMEEGSNFTFAHFNYEVTKTAPGHASIYSGTTPFYHGIIGND-WYDK-QSKK--SVNAV-VDP---NYK-SPEKLLATTITDQIKLAF-NG------KS-KVISVSFKNRGAVLPGG---HMP--DGVYW--YN-H--KN--G--DFITST-YY-MN--K-LPQW--VLDFN--KQKL--SS-KHIETGW---HLALP---------IEKPFGNELVYEFAKSAIVNENLG-S-D-D--YTDFLAVSFSSTDYVGHAYG---TNAYETQDIYVRLDSTIADFLTTLDKTL--GEGNYLLFLTADHAGIETP--SFLREN---KI--P-AGEL--G----N---KNFT--NLV…
640616625_ALPR1_18913__putative_alkaline_phosphatase_Algoriphagus_sp._PR1_unfinished_sequence:_NZ_AAXU01000003	KLVVGIIVDQMKYDYISRYW--------DNF-GD-------GG-FKKLVNEGYFARNGQYNYAPTVTGPGHASVYSGTSPAYHSIVNNH-YYDR-ELGK--NIYCV-DDD---RYE-SPYRLTVTNLSDELKWAS-NL------RS-KVYTVSIKDRSAVLPAG---HKA--DGAYW--LD-D--KT--G--NWITSS-FY-MD--E-LPNW--ITEMNSSKKRP--ID-TYMKGVW---DLSLP---------VEKPFGNTVVTEMAMQIIDNEKMG-D-D-N--FTDLLGVSYSSTDYAGHAFG---PQSMEVEDVYIKLDKEIEHLINHLDQKV--GKGQYVIFLTADHAGAQNT--NYMREE--FNF--V-AENV--S----S---KDDS--KVI…
640630324_FBBAL38_00820__putative_alkaline_phosphatase_Flavobacteria_bacterium_BAL38_unfinished_sequence:_NZ_AAXX01000001	KLVVGIVLDQMRAEYLYRFQ--------DNY-SE-------NG-FKRLMNDGFNVKNMHYNYVPTYTGPGHASIYTGTTPANHGIVAND-WYSR-KKGR--TVYCA-EDE---TVFSSPRNLKSQTITDELKLAT-SG------RS-KVVGISLKDRGAILPAG---HMA--DYAFW--YH-S--ET--G--KFITSN-YY-TE--K-LPAW--LEQFN--ARQL--AD-SLLDLTW---ETIRP---------IQDPFGNTLLTQMAKATIEGEKLG-S-H-D--DTDFLTISYSSTDYVGHGFG---IRSKELEDTYVRMDGELSELLSFLDDSV--GKGNYLLFLSADHAGSDNP--VFLEKS---RL--T-GKFI--D----T---KGIK--DSL…
640759394_FP1761_pafA_Alkaline_phosphatase_Flavobacterium_psychrophilum_JIP02/86:_NC_009613	KLVVGIVIDQMKYEYLYRFQ--------DNY-TE-------NG-FKRLINEGFNVKNLNYNYIPTETGPGHASIYTGTTPANHGIVSND-WYDR-DTKS--MVYCA-EDK---DAVNSPKNNLTSTITDELKLFS-NK------RS-KVIGISLKDRGAILPAG---HMA--DYAFW--YD-N--KN--G--HFITSS-FY-ND--K-LPDW--VKEFN--NRHL--AD-SLLEKKW---EPLLA---------IEKPFGNSLLTQFAKATILGESMG-K-Q-S--DIDFLTISYSSTDKVAHDFG---IRSKELEDTYVRLDREIEELLNYLDNYI--GKGNYLLFLTADHAASDNP--DFLKSV---KL--P-GKFF--D----P---KKIE--ATL…
641458764_KAOT1_21112__putative_alkaline_phosphatase_Kordia_algicida_OT-1_unfinished_sequence:_NZ_ABIB01000002	KLIIGLVVDQMRAEYLYRFQ--------DNY-GE-------NG-FRRLIKEGFNVKNIHYNYIPTATGPGHASIFSGTTPEHHGIVGND-WYDR-RLKR--AVYCA-EDT---TAY-SPKNLLTTNIADELKLFT-NG------RS-KVIGLSLKDRGAIFPSG---HMA--DYAFW--YN-T--ET--G--DFITSS-YY-DS--K-LPDW--LIKFN--NQKQ--AD-KLLNQTW---DTYFP---------IERPQGNTLLTSMAIAAIKGEKLG-H-G-N--DVDFLTISYSSTDYIGHNFG---IRSKELEDTYVRLDRELEKLLNYLDTTL--GENNFLLFLTADHAASDNP--VFLKQS---NL--S-GQFY--D----P---QKIA--LDL…
644739406_Fjoh_0023__hypothetical_protein_Flavobacterium_johnsoniae_UW101:_NC_009441	KLIVGIVIDQMRAEYLYRFQ--------GNY-AE-------DG-FKRLLREGFNVKNTHYNYIPTATGPGHTSIYTGTTPVNHGIVSND-WYNR-ELGR--SIYCA-EDS---TVF-SPKNNLTTTITDELKLFT-NQ------RS-KVIGVSLKDRGAIFPSG---HLA--NAAYW--YN-P--NN--G--HFVTSS-YY-MN--K-LPQW--LIKFN--NKKK--SD-SLLNQTW---KTLLP---------IEKPQGNTLLTELVKATIKGENLG-R-N-E--TTDFLTISYSSTDYVGHNFG---IRSKELEDTYIRMDREIALLLKDLDTEV--GKDNYILFLTADHAVSDNP--PFLKSK---RL--P-GNFY--N----S---KKIK--ENL…
644930111_Dfer_2275__type_I_phosphodiesterase/nucleotide_pyrophosphatase_Dyadobacter_fermentans_DSM_18053:_NC_013037	--------DQMRAEYLYRFQ--------DNY-TE-------NG-FKRLLREGFNVKNTHYNYIPTTTGAGHTSIYTGTTPVNHGVVSND-WYNR-QLGR--SIYCA-EDS---TVF-SPKNNMTTTITDELKLFT-NQ------RS-KIIGVSLKDRGAIFPAG---HLA--DAAYW--YN-P--DN--G--HFVTSS-YY-MK--K-LPQW--LNKFN--NKKK--SD-SLLNQTW---NTLVP---------I
644930836_Dfer_3006__type_I_phosphodiesterase/nucleotide_pyrophosphatase_Dyadobacter_fermentans_DSM_18053:_NC_013037	KLVVGIVVDQMRAEYLYRFR--------DNY-TK-------GG-FNRLMSEGFNVKNMHYNYIPTTTGAGHSSIFTGTTPVNHGIVNNT-WYDR-AGNR--TVYCA-EDM---GVS-SPKNLLANTITDELKLAS-NG------RS-KVVGISLKDRSAIFPSG---HMA--DHALW--YH-S--GN--G--NFVSSS-YY-GT--R-LPDW--VIDFN--KRNL--AD-SLLNLTW---SPLLK---------IERPFGNTLVTEMAMTAIDAEELG-K-D-G--EMDFLTLSYSSTDYVGHNFG---IRSKELEDTYVRLDRELARLLTHLDKSV--GEGNYLVFLTADHAGSDHP--GFLEQK---GL--P-GKSY--D----P---KEIG--NNL…
644930837_Dfer_3007__type_I_phosphodiesterase/nucleotide_pyrophosphatase_Dyadobacter_fermentans_DSM_18053:_NC_013037	KLLVGIVVDQMRAEYLYRFR--------GNF-GA-------GG-FNRLMGEGFNSKNTHYNYVPTYTGPGHASIYSGTTPRNHGIVAND-WYSR-DLKR--TVYCA-EDT---SVR-SPKNLLTTAFADELKLFT-NS------RS-KVIGISLKDRGAIFPAG---HMA--DHAFW--YN-S--HT--G--DFISSS-YY-GE--K-LPDW--LIEFN--QRKV--AD-SLLNLKW---EPLLA---------DEKPYGNNLLTQLAYSAIKGEKLG-K-G-P--ETDMLTISFSSTDYVGHNFG---IRAKELEDTYIRLDRDMEALLSFLDKEI--GKGNYLLFLTADHAGSDNP--EFLNEN---NL--P-GGFY--A----T---HQLK--KDI…
644934820_Phep_1165__type_I_phosphodiesterase/nucleotide_pyrophosphatase_Pedobacter_heparinus_DSM_2366:_NC_013061	KIIIGIVIDQMCYDYLYRFQ--------NNF-SE-------NG-FKKLMSRGSHLKDMQYNYIPTYTGPGHASIYTGTTPKNHGIIANA-WIEE-SSKS--IVNCV-GDP---SVE-SPHRLNTTTITDQLKD-K-HK------ES-KVISISIKDRGAILPGG---FKS--DGSYW--FD-Y--GN--G--QFITSS-YY-KT--E-MPKW--VKKFN--AKNN--AL-SY-AQVW---NPLLV---------KNSPFANNLLTDLAITALKKEKLG-Q-D-E--FPDMLCISYSSTDIAGHVFG---PDSKEIEDMYYRLDIELGRLLNHLEKSF--GQDGFVLFLTADHGVATVP--QKRVDE---GL--S-GGYV--F----I---DKVL--EDL…
644935011_Phep_1357__type_I_phosphodiesterase/nucleotide_pyrophosphatase_Pedobacter_heparinus_DSM_2366:_NC_013061	KIIVGIVIDQMCYDYLYRFQ--------NNF-SE-------NG-FKKLIRKGSHLKNMHYNYIPTYTGPGHASIYTGATPKVHGIIANS-WIEE-SSKS--IVNCV-GDR---SVV-SPHRLNTSTITDQLKN-E-HP------KS-KVISISIKDRGAILPGG---FKS--DGSYW--FD-Y--GK--G--QFITSS-YY-LS--Q-MPKW--VKKFN--AKNN--AL-SY-AQVW---KPLLA---------KESPFANKLLTDLAIEALKKENLG-K-G-E--FTDMLCISYSSTDIAGHLFG---PDSKEIEDMYYRLDLELSRLLNHLEKSF--GKDEFVLFLTADHGVATVP--QKRIDE---GL--S-GGYV--F----I---DRVI--SDL…
644937012_Phep_3360__type_I_phosphodiesterase/nucleotide_pyrophosphatase_Pedobacter_heparinus_DSM_2366:_NC_013061	KIMIGIVVDQMCYDYLYRFE--------KNY-SK-------RG-FKKLMNNGSHLKNMHFNYIPTYTGPGHASIYTGTTPRNHGIIAND-WLQR-SSLQ--HVNCV-GDN---GVK-SPHRLNVQTVTDQLKK-S-YT------KS-KVISISIKDRGAILPGG---HNS--DGTYW--FD-Y--GK--G--TFITSS-YY-KT--K-LPKW--LQDFN--ENNN--AA-SY-ADVW---VPLLK---------ESAPFANTLLTDLALNAIEHEHLG-E-D-E--SPDMLCISYSSPDIAGHAFG---PDSKEIEDIYIRLDLELARFIESLEKLF--RKDGFILFLTADHGVVPVP--QKLVDE---GY--S-GGYL--F----V---DQMM--NQL…
644962876_Cpin_0724__type_I_phosphodiesterase/nucleotide_pyrophosphatase_Chitinophaga_pinensis_DSM_2588:_NC_013132	KIVIGIVVDQMCYDYLYRFE--------KNY-SK-------RG-FKKLMNNGSHLKNMHFNYIPTYTGPGHASIYTGTTPRNHGIIAND-WLER-SSLQ--NVNCV-SDN---GVK-SPHRLNVQTVTDQLKK-S-YP------KS-KVISISIKDRGAILPGG---HNS--DGTYW--FD-Y--GK--G--TFITSS-YF-KI--K-LPKW--LQDFN--ENNN--AA-SY-ADVW---TPLLK---------ESAPFANTLLTDLALDAIEHEHLG-I-D-E--SPDMLCISYSSPDIAGHAFG---PDSKEIEDMYIRLDLELARFLESLEKLF--GKDGFILFLTADHGVVPVP--QKLVDD---GF--S-GGYV--F----V---DQMI--HQL…
644963845_Cpin_1665__type_I_phosphodiesterase/nucleotide_pyrophosphatase_Chitinophaga_pinensis_DSM_2588:_NC_013132	KIIIGIVVDQMCYNYLNRFD--------KNY-SE-------NG-FKKLMKQGVHLKNMHYNYIPTYTGPGHASIYTGATPRIHGIIAND-WLER-SSNQ--NVNCV-ADH---NVK-SPHRLNANTVTDQLKI-T-YP------KS-KVISISIKDRGAILPGG---HKS--DGTYW--FD-L--GK--G--TFITSS-YY-KT--E-LPKW--LRDFN--LKNN--AN-SY-ANIW---TPLLE---------DDAPFANSLLTDLALSAIKNENLG-K-D-K--YPDMLCISYSSPDIAGHAFG---PDSKEIEDMYIRLDVDLARFIESLEKSF--GKEGFILFLTADHGVVTVP--QKLVDD---GL--S-GGYV--F----V---DQII--NQL…
646748036_ZPR_3916__alkaline_phosphatase_Zunongwangia_profunda_SM-A87_chromosome:_NC_014041	KIIIGIVVDQMCYDYLYRFE--------KNY-SE-------DG-FKKLMNEGSHLKNMHFNYIPTYTGPGHASIYTGTTPSSHGIIAND-WLER-SLNQ--SVNCV-GDN---SVK-SPKRLNTNTVTDLLKM-S-NP------ES-KVISMSIKDRGAILPGG---HKS--DGTYW--FD-Y--GK--G--TFITSS-YY-KT--E-LPKW--LQDFN--QKNN--AT-YY-ANVW---TPLLE---------EDAPYANTMLTDLALSAIKHENLG-Q-D-E--YPDMICISYSSPDIAGHAFG---PDSKEIEDMYIRLDIDLARFLKSLEDSF--GSEGFTLFLTADHGVVTVP--QKLVDE---GL--P-GGYV--F----V---DEII--NKL…
648116133_HMPREF0659_A6630__type_I_phosphodiesterase/nucleotide_pyrophosphatase_Prevotella_melaninogenica_ATCC_25845_chromosome_chromosome_II:_NC_014371	KIIVGIVIDQMCYDYLYRFQ--------HHF-GS-------GG-FNRFLNKGLNCRNTLYNYVPTYTGPGHASIYTGTTPSNHGIVAND-WYQR-QTKT--MVNCV-FDP---SVQ-SPKNLRTYTVTDQLKM-S-SP------ES-KVISVSIKDRSAILPGG---HLS--DGSYW--YD-Y--SS--G--KFITST-YY-KS--E-LPKW--LSQFN--ESKN--AD-KYLKK-W---DLLYP---------KTNPFANELLTDLAIEAIAREKLG-A-D-H--KPDMLCISYSTPDIAGHAFG---PYSLEMEDMYARLDRQLEKLLSHLESQF--GKDGFVVFLTADHAVVPVP--QMLVDL---KM--P-GGYL--F----L---NERL--ASL…
648160549_FB2170_17301__putative_alkaline_phosphatase_Flavobacteriales_bacterium_HTCC2170_chromosome:_NC_014472	KLVVGIVIDQMCYDYIYRYS--------NKF-CD-------KG-FKELILNGFNCRNTQYNYIPTYTGPGHASIYTGTTPSNHGIVGND-WYDR-DKNK--LINCV-EDS---AVK-SPINLKTNTITDQLKM-T-YP------NS-KVISMSIKNRGAILPGG---HLS--DGSYW--YD-Y--DT--G--DFITST-FF-KE--Q-MPDW--VKKFN--EDDF--IE-KQMKGEW---NTILD---------MKEPFANNYLTDFAIESIDNEGLG-K-D-G--QTDMLCISYSTPDILGHAFG---PYSVEIEDMYIRLDLEIKKLIDNLNKKV--GEDNFVLFLTADHAVVPVP--QYLIDN---KL--P-GGYF--F----I---DECI--KTL…
649775808_Palpr_2268__type_II_phosphodiesterase/nucleotide_pyrophosphatase_Paludibacter_propionicigenes_WB4_chromosome:_NC_014734	KLIIGIVVDQMCYDYLYRYY--------DRF-GE-------NG-FKKLMNKGTNCRNTKYNYLPTYTGPGHASIYTGTTPDNHGIVAND-WFDK-TTRQ--SVNCV-EDS---LVT-SPKNLKVNTITDQLKL-T-YP------KA-KVISMSIKNRGAILPGG---HLS--DGSYW--YD-F--AS--G--EFITSS-FF-AS--D-LPNW--VKLFN--SEKH--VA-NYMGKTW---KTYYP---------IETPFANTFLNDFAMAAIENEKLG-Q-D-N--QTDMLCISFSTPDIAGHEFG---PYSIEIEDMYIRLDIEIAKLISSLEEQV--GENEFTLFLTADHAVVPVP--QYLIDK---KL--P-GGYF--I----K---DEHI--AKL…
649894690_Celal_0739__type_i_phosphodiesterase/nucleotide_pyrophosphatase_Cellulophaga_algicola_DSM_14237_chromosome:_NC_014934	KLLVGIVVDQMCYDYLYRFY--------DKY-SD-------DG-FKKLMTKGTNCRNMNYNYVPTYTGPGHASIYTGTTPSNHGIVAND-WFDR-QQMR--SINCV-EDS---TYS-SPINLKSNTITDQLKL-T-YP------DA-KVISMSIKNRGAILPGG---HLS--DGSYW--YD-Y--NS--G--NFITST-FF-KS--S-LPQW--VIDFN--NKKY--AE-LYMSGQW---TTLQD---------ISTPYGNTILTDLAMSAITAEGLG-Q-D-D--QTDMLCISYSTPDIVGHTFG---PYSKEIEDIYLRLDLEVARLIKMIEKEV--GKKDYMIFITADHAVVPTP--QNLVDH---NL--P-GGYV--Y----T---DTNM--YYL…
649961876_Odosp_2548__type_I_phosphodiesterase/nucleotide_pyrophosphatase_Odoribacter_splanchnicus_DSM_20712_chromosome:_NC_015160	KLIVGIVVDQMCYEYLYRYY--------DKF-CD-------GG-FRKLMENGTNCRNTVYNYIPTYTGPGHASIYTGTTPSNHGIVGND-WFSR-AEGT--SVNCV-EDT---TVS-SPKRLRANTVTDQLKL-T-YP------DA-NVISMSIKNRGAILPGG---HMS--DGSYW--YD-F--NT--G--SFITST-FF-SP--E-LPSW--VEKFN--GKKY--AD-KYLKQVW---EPIMD---------IDAPFANTFLTDFALAALKNEEIG-N-D-A--QTDMLCISYSTPDIIGHAFG---PYAIEIEDTYLRLDLELKRLIKAIEEKV--GDDEYVLFLTADHAVVPVP--QYLTDN---QL--P-GGYF--F----L---DDHM--TSL…
649971162_Celly_2080__type_I_phosphodiesterase/nucleotide_pyrophosphatase_Cellulophaga_lytica_DSM_7489_chromosome:_NC_015167	KLVVGVVVDQMVYDYLYRYQ--------DRF-SK-------GG-FVKLMDKGTNCRNTQYNYVPTYTGPGHASIYTGTTPNQHGIVGNE-WYDR-AQQA--TVNCV-TDS---AYF-SPRTLTCMTITDQLKV-T-YP------NS-KVISMSIKDRGAILPGG---HLS--DGSYW--YD-Y--MT--G--KFITSE-YY-TK--D-LPKY--VIDFN--SKEY--PK-SVMQGTW---NTLYP---------IESPWANTYLTDFAIAAMKNENLG-K-G-E--NSDFLAISYSTPDIAGHAFG---PYSIEIEDMYLRLDLEIERLLSAVKNQV--GK-DFVLFLTADHAVVPIP--EWLTGH---NL--P-GGYA--F----L---KDNM--LEL…
649980985_Pedsa_0079__type_I_phosphodiesterase/nucleotide_pyrophosphatase_Pedobacter_saltans_DSM_12145_chromosome:_NC_015177	KLVVGIIVDQMSYDYLYRFY--------NNF-DK-------GG-FKRLMDQGLNFRNVTYNYVPTYTGPGHASVYTGTTPANHGIVAND-WYQR-EYNR--FVNCV-EDS---TMT-SPHFLRANTVTDQLKL-T-YP------NA-KVVGVSIKDRGAILPSG---HMP--DGAYW--YD-Y--SS--G--NFITSS-YY-MN--A-YPSW--YTNFL--TSNP--VS-NYLGKTW---TPLKD---------TANPFANTYLTDFALAAMRGEGMG-K-D-A--TCDFLTISYSTPDIVGHDYG---PYSMELEDIYYRLDQNLAALFAALDKEV--GKGKYVVMLSADHAVVPVP--QYLTDH---KL--P-GGYL--Y----K---EERL--DSL…
649984467_Pedsa_3554__type_I_phosphodiesterase/nucleotide_pyrophosphatase_Pedobacter_saltans_DSM_12145_chromosome:_NC_015177	KVIVGIVVDQMCYDYLYRFY--------PQF-GK-------DG-FKRLMDKGSHFRNVTYNYVPTYTGPGHASIYTGSTPSNHGIVANE-WFYR-PFGR--EVNCV-EDT---TVS-SPYFLRSNTITDQLKL-T-YP------SS-KVIGISIKDRSAILPAG---HLS--DGSYW--YD-Y--AS--G--NFITST-FY-KK--Q-LPGW--VNQFN--ELQL--VS-KYVNQPW---NLLKD---------SACPAANTFLTDFAIQALSKEQLG-K-H-A--TTDFLTISYSTPDIAGHTFG---PYSLEMEDMYFRLDQELARLFQNLDKEI--GKGQYVVFLTADHAVVPVP--QFLTDH---QL--P-GGYL--F----L---KNKM--DSL…
650769062_HMPREF9137_1217__type_I_phosphodiesterase/nucleotide_pyrophosphatase_Prevotella_denticola_F0289_chromosome:_NC_015311	KVVVGIVVDQMCYDYLYRFY--------PQF-GK-------DG-FKRLMDKGTHFRNVTYNYVPTYTGPGHASIYTGSTPSNHGIVANE-WFYR-PFGR--EVNCV-EDT---TVS-SPYFLRSNTITDQLKL-T-YP------GS-KVIGISIKDRSAILPAG---HLS--DGSYW--YD-Y--AT--G--NFITST-FY-KK--Q-LPGW--VNQFN--ELQL--VS-NYVNQPW---NLLKD---------SACPAANTFLTDFAIQALSREQLG-K-H-A--TTDFLTISYSTPDIAGHAFG---PYSLEMEDMYFRLDQELARLFQTLDKEI--GKGQYVVFLTADHAVVPVP--QFLADH---HL--P-GGYL--F----L---KNKM--DSL…
Ga0068851_100036034_Uncharacterized_proteins_of_the_AP_superfamily	KLVVGVVVDQMCYDYLYRFH--------DQF-GK-------TG-FRKLMDHGSHFRNVTYNYVPTYTGPGHASIYTGTTPANHGIVANE-WFHR-AYDK--EVNCV-EDT---TMK-SPHFLRANTITDQLKLTY-PL-------G-KVISVSIKDRSAILPGG---HLS--DGSYW--YD-Y--QS--G--KFITSS-FY-MN--E-LPQW--VNDFH--ASNP--IG-SYLAKKW---ELLKS---------PENPFANTYLADFAIQALKSNELG-K-D-N--NVDMLTISFSTPDIAGHSFG---PYSLEMEDMYLRLDEEIGRLLAALDKEV--GKGNYVLFLTADHAVVPVP--QFLTDN---QL--P-GGYV--F----L---DTLL--SDL…
Ga0068851_100421511_Uncharacterized_proteins_of_the_AP_superfamily	KLVVGVVVDQMCYDYLYRFY--------DQF-GK-------NG-FRRLMDKGTHFRNVTYNYVPTYTGPGHASIYTGTTPVNHGIVANE-WYHR-PYGK--EVNCV-EDT---TMT-SPHFLRANTVTDQLKLTY-PL-------G-KVISVSIKDRSAILPGG---HLS--DGSYW--YD-Y--SS--G--KFITSS-FY-TD--T-LPAW--VGDFY--TSNP--ID-PYLSKKW---DLLQT---------PEHPFANTYLVDFASKALKSEELG-K-D-D--NVDMLTISFSTPDIAGHAFG---PYSLEMEDMYLRLDQEIARLLATLDKEV--GKGNYVLFLTADHAVVPVP--QFLTDH---QL--P-GGYL--F----I---DTLL--SDL…
Ga0068852_1000019794_Uncharacterized_proteins_of_the_AP_superfamily	RLLVGIVVDQMREDFLLRYY--------DQY-SN-------DG-FKRLVNQGTLCRNVQFNYTPTITAVGHASIYAGTTPKYHGIIGNS-WYNR-NSKK--VVYCV-TDS---TEK-SPRNLLTTNISDELKIAT-NK------KS-KVISLSTKDRAAVLTAG---HMA--DGAFW--LD-L--TT--G--NYVTST-FY-MD--K-LPEW--LVQFN--NQKL--AF-KYLEKEW---NLLKP---------IESPFSNSLLADLAVHILKNTDMG-K-D-Q--TTDMLNICFSATDPVGHTYG---PLSLEINDTYLRLDLEIARVLKALDEYV--GKDNYTLFLTADHGVGENP--QYLIDN---KV--P-AGSL--D----E---KLIY--EGA…
Ga0068852_1000040169_Uncharacterized_proteins_of_the_AP_superfamily	KLLVGIMVDQMRADYLPRFY--------DQM-GN-------DG-FKRLLREGFQCRNTHYNYVPTVTGPGHSSVYTGTTPRYHGVVGNS-WYDR-RLRR--DVYCT-DDS---TVQTSARNQVSTTLGDEMKMVT-NG------RS-KVLALSLKDRASALPAG---HMA--DGAFW--FD-S--NT--G--DFISST-YY-MP--T-LPKW--VADFN--AQKK--AD-YYRQQTW---TPLRG---------PEAPFGNNLLTDLALAALAGTDLG-R-D-E--VPDLLALSYSSPDPVGHTFG---PLSKEENDVYLRLDLEIARLLQALDKTV--GKGNYTVFLTADHGASEVP--KYLAQH---QA--P-SGAQ--N----H---ATLN--KGA…
Ga0068852_1000450372_Uncharacterized_proteins_of_the_AP_superfamily	KLLVGIMVDQMRADYLPRFY--------DQM-GN-------DG-FKRLLREGFQCRNTHYNYVPTVTGPGHASVYTGTTPRYHGVVGNS-WYDR-SLRR--DVYCT-DDT---TVQTSARNQVSTTLGDEMKMVS-NG------RS-KVVALSLKDRASALPAG---HMA--DGAFW--FD-M--NT--G--DFISST-YY-MP--A-LPKW--VADFN--AQKK--AD-YYRQQTW---TPLRG---------PEAPFGNNLLTDLALTALANTDLG-R-D-D--VPDLLAISYSSPDPVGHTFG---PLSKEENDLYLRLDLEIARLLQALDKTV--GKGNYTIFLTADHGASEVP--KYLAQH---HA--P-GGAQ--T----H---ATLN--KGA…
Ga0068852_1000523115_Uncharacterized_proteins_of_the_AP_superfamily	KLVVGIVVDQMRQEYLFRYK--------DLF-GD-------DG-FNRLLNDGFELKNTHYNFIPTKTGPGHASIYTGTTPKNHSIILNE-WYDR-KVKK--EVNCV-DDH---RVS-SPHQLLAPTITDQLKIAT-QG------RS-KVISLSLKNRGAILPGG---HIA--DGVYW--YD-N--SN--G--KFVTST-FY-LD--E-LPNW--VQDFN--QQKW--AD-KYLGGMW---ELLLP---------IEKPFGNSILKKLALSAINNEKLG-Q-N-G--ETDFLAISFSSTDKVGHAFG---PQSVELQDTYARLDQDLAEIFVTLDAKL--GKGNYVVFLTSDHGVAENL--HFMKSK---SI--T-SGFH--N----E---DDIK--DKL…
Ga0068852_1000600742_Uncharacterized_proteins_of_the_AP_superfamily	KLVVGIVVDQMRQEYLFRYK--------DLF-GD-------DG-FNRLLNHGFELKNTHYNFIPTKTGPGHASIYTGTTPKNHSIILNE-WYDR-KVKK--EINCV-EDH---SVS-SPHLLLSPTITDQLKIAT-QG------SS-KVISLSLKNRGAILPGG---HTA--DGAYW--YD-S--SN--G--NFITST-FY-LD--K-LPDW--VLRFN--QKKW--AD-KYLDGMW---KPLFH---------KERPFGNSILKKLALSAINNEKLG-Q-N-G--ETDFLAISFSSTDKVGHAFG---PQSVELQDTYARLDQDLAEIFVTLDAKL--GKGNYVVFLTSDHGVAENL--HFMKSK---NI--T-AGFH--N----E---DDIK--GKL…
Ga0068852_1000624221_Uncharacterized_proteins_of_the_AP_superfamily	KLVVGVIVDQMRAEYLYRFQ--------DKF-TS-------NG-FKRLMNDGFVCRNTHYNYIPTKTAPGHASVYTGTTPKYHGIIANE-WYDR-VLKK--EINNV-DDF---STQ-SPHKMLSTTITDELQLSN-DG------KS-KVISISLKDRGAILPGG---HMS--DGSYW--YD-I--ET--G--NFITST-YY-KQ--E-LPKW--VEKFN--KKEQ--VK-SLLKNGW---HTLLP---------IPSPFGNTIVAMMAYEALKNEKLG-Q-G-I--ETDFLAISFSSTDKVGHAFG---PHSIEIEDTYLRLDQDIATLLNKLDAQV--GKGNYTFFLTADHAATDAP--QYLMNN---KI--P-AGFY--N----T---TNIV--TQV…
Ga0068852_1001508571_Uncharacterized_proteins_of_the_AP_superfamily	KLVVGVIVDQMRAEYLYRFQ--------DKF-SD-------DG-FKRLMNDGFVCRNTHYNYIPTKTAPGHASVYTGTTPKYHGIIANE-WYDR-TLKK--EINNV-DDY---STQ-SPHKMLSTTITDELQLSN-DG------KS-KVISISLKDRGAILPGG---HMS--DGSYW--YD-A--GT--G--NFITST-YY-KE--E-LPVW--VEKFN--KKGH--VK-LLLKNGW---HTLAP---------IGSPFGNTIVAMMAGEALVSEKLG-Q-G-T--ETDFLAISFSSTDKIGHAFG---PNSIEIEDTYLRLDQDIASLLRKLDAQV--GKGNYTLFLTADHAATDVP--QYLINN---KV--P-AGYY--S----S---ENIV--AKV…
Ga0068852_1001695211_Uncharacterized_proteins_of_the_AP_superfamily	KLIVGVIVDQMRAEYLYRFQ--------VKF-SD-------DG-FKRLMNDGFVCRNTHYNYIPTKTAPGHASVYTGTTPKYHGIIANE-WYDR-TIKQ--EINNV-DDL---STQ-SPRKMLSTTITDELQLSN-DG------KS-KVISISLKDRGAILPGG---HMS--DGSYW--YD-A--ET--G--NFITST-YY-KQ--E-LPAW--VEKFN--KQGY--VK-SLLKGGW---HTLWP---------IGSPFGNTIVAMLAHAALEHEKLG-K-G-D--ETDFLAISFSSTDKIGHAFG---PNSIEIEDAYLRLDQDIASLLHKLDAHM--GKGNYTFFLTADHAASDVP--QYLINN---KV--P-AGYY--S----S---KNIV--TKV…
Ga0068852_1001731132_Uncharacterized_proteins_of_the_AP_superfamily	KLVVGIVVDQMRPDYLYRYN--------KRL-SE-------DG-FKRLLEKGFVAKNMQYNYVPTYTAPGHTSIYAGSTPAIHGIIAND-WFFR-DLDA--IDYCA-HDT---NYQ-SPSRLEVTNLSDELLITS-NF------RS-KVVGIALKDRSAIYPAG---HEP--TGAYW--YD-K--KT--G--DFITST-YY-ME--T-LPQW--LTDLN--NRNL--PD-AYLSETW---NTLYP---------IETPFGNTLTTEAAIAALKGEELG-Q-D-E--FTDLLAVSFSSTDYIGHAFG---PQSVEVEDTYLRLDRELARLFQVLDEYV--GEGEYLVFLTADHACAEAP--GFMEKH---HM--P-AGYY--D----L---KALK--TDL…
Ga0068853_10000000315_Uncharacterized_proteins_of_the_AP_superfamily	KLIVGIVVDQMRPDYLTRFA--------HHY-GE-------GG-FQRLLSDGTWCKNVHYNYVPTYTGPGHASIYSGTTPRYHGIIAND-WYVR-ALDE--TVYCA-QDD---TFS-APTRLLATTITDQLRMVT-QF------EG-KVVGVALKDRGSILPAG---HNP--NGAYW--YD-K--ST--G--DFITST-YY-TE--A-LPQW--AQTFN--AKKY--AD-QYLSENW---ELRDP---------LKTPNGNKITTDFALAAIEGEQLG-K-D-N--VMDFLALSYSSTDYIGHAYG---PESKEIEDCYARLDDELARLFAQLDEKV--GAGNYLVFLTADHAGAEPV--GYMKKH---KM--P-AGFF--S----Y---KAIQ--QTL…
Ga0068853_100000004202_Uncharacterized_proteins_of_the_AP_superfamily	KLVVGIVVDQMRYDYISRYY--------SDF-ED-------GG-FKRLIEEGFLYRNAHYNYMPTKTGPGHASIFTGTTPARHGIIGND-WFVP-SINR--RFNCV-EDT---ASS-SSRNLKATTITDELRLYY-NF------TS-KVIGVSLKDRGAALPAG---HNP--TGAYW--YD-L--QS--G--NMITST-YY-RD--E-LPSW--VDAFN--KENR--PS-AFLSNKW---ELFRD---------EEVPFTNTLIKEFSMKAVVEEEMG-L-D-S--IPDFLTMSFSATDDIGHRFG---PRSVEVQDTYLRLDRELSEFLSFLDDTI--GKNEYVVFLSADHGATDVP--SYMYKN---KM--P-GGYH--N----N---GFIK--SLL…
Ga0068853_10000058713_Uncharacterized_proteins_of_the_AP_superfamily	KLVVGIVIDQMRADYLYKYQ--------SRY-GE-------DG-FKRLLREGFNFKNTNVNYIPSETAPGHASIYTGTTPAYHGIIGNS-WYDR-QTAS--IVGTV-SDT---DEQ-SPKNMMSSTITDELKLAS-NF------KA-KVISISIKDRGAILPGG---KTA--DAAYW--HD-W--ESSPG--YFVSSS-FY-MK--K-VPNW--VRKFN--TQEK--SN-TYLNETW---TTLYP---------IDTPKGNTLLTEFAILALQEEKMG-M-D-D--ETDFLNISYSVPDVVGHTFG---PQSVEMEDVFLRLDQDLAVLFAALDTKV--GKGKYTLFLTADHGAIQNV--SLLKEN---KL----DAAI-------A---RTIADARQL…
Ga0068853_1000007753_Uncharacterized_proteins_of_the_AP_superfamily	KLVIGVVIDQMRADYLYKYQ--------NRY-GE-------NG-FKRLMREGFNFKNANVNYIPSETAPGHASIYTGTTPSYHGIIGNS-WFDR-ETNE--VVGNV-SDG---QEA-SPKKLLVSTITDELKKVS-NF------KS-KVISVSIKDRGAILPGG---KSA--DAAYW--HD-W--ESSPG--YFVSSS-YY-ME--K-VPNW--VTEFN--MQEK--SD-RYLNETW---ETLFP---------IETPKGNTLLTEFAIKALQEEKLG-K-G-E--HIDFLSISYSIPDVIGHTFG---PQSIEMEDIYLRLDRDLSTLFEALDSQV--GKNNYTLFLTSDHGAIENV--SFLKDH---KQ--D-AAIA--R----T---MGDA--REL…
Ga0068853_1000011839_Uncharacterized_proteins_of_the_AP_superfamily	KLVVGVIIDQMRADYLYKYQ--------ERY-GE-------DG-FKRLIRDGFNYKNANVNYIPSETAPGHASIYTGTTPSYHGIIGNT-WFDR-ETNA--VEENV-SDK---LEK-SPNKLMTSTITDELKKIS-NF------KS-KVISISIKDRGAVLPGG---KSA--DGVYW--HD-W--ESSPG--YFVSSS-FY-ME--T-LPNW--VDKFN--KQEK--SD-AYLDETW---NTLYP---------IETPKGNTLLTEFAITAIQEEKLG-K-D-K--YTDFLNISYSVPDVIGHTFG---PQSVEMEDIYLRLDNEIATLLKALDTKI--GKENYTLFFTSDHGAMENA--SFLNNH---KL--D-AAIA--R----T---TNDA--RNL…
Ga0068853_1000351693_Uncharacterized_proteins_of_the_AP_superfamily	KLVVGVIIDQMRADYLYKYQ--------DRY-GE-------DG-FKRLIRNGFNYKNANVNYIPAETAPGHASIYTGTTPSYHGIIGNS-WFDR-ETNT--VEENV-SDS---LEK-SPNKLMSSTITDELKKIS-NF------KS-KIISVSIKDRGAILPGG---KSA--DGVYW--HD-W--ESSPG--YFVSSS-FY-ME--T-LPNW--VDKFN--KQEK--SD-AYLDETW---NTLYP---------IETPKGNTLLTEFAITAIQEEKLG-K-D-K--YTDFLNISYSVPDVIGHTFG---PQSVEMEDIYLRLDNEIATLLKALDTKI--GKENYTLFLTSDHGAIENV--SFLNNH---KL--D-AAIA--R----T---TSDA--RNL…
Ga0068853_1000625372_Uncharacterized_proteins_of_the_AP_superfamily	KLIVGVVIDQMRFDHLYKYQ--------DRF-SN-------GG-FKRLLREGFNYKNTHYNYIPTVTAAGHASIYSGTTPSVHGIIGNT-WYDR-STKQ--TITNI-GDT---NEL-SPGNLLTSTITDQLRMGS-NF------RA-KVISVSLKDRGAILAGG---HTA--NAAYW--HD-W--KASPG--YFVSSS-YY-ME--E-LPDW--VTKFN--KLEK--SD-SYLTDSW---STLYP---------IDSPAGNSLLTDFAIEAIKSEKLG-A-D-E--ITDFINISYSVPDAMGHTFG---PQSVEFEDMILRLDRDIENLLKSLDATV--GTGNYSLFLTSDHGSVPVA--SYLADN---KL--P-AGIA--N----I---KQYG--VAL…
Ga0068853_1000833171_Uncharacterized_proteins_of_the_AP_superfamily	KLVVGIVVDQMRFDQLYKYE--------NKY-GA-------NG-FKKLMREGFNYKNTNKNYIPTFTAPGHASIYTGTTPSYHGIIGNV-WYDR-YKHG--IRGNV-EDS---TEL-SPRNLLTTTISDELRMGN-NM------KS-KVISVSLKDRGAILPGG---HTA--NAAYW--YD-W--ESSPG--YFVTSS-YY-MK--Q-LPKW--VTAFN--KQEK--AN-AYLDTTW---KTLFP---------VGEPDGNTMLTEFAMETIANEKLG-T-D-N--DTDLINISYSVTDVIGHTFG---PQSVEMEDVFLRLDQNIASLLGYLDKNV--GNGNYVLFLTSDHGSVPVA--SYLEAQ---KL--P-TGIA--R----I---GQFT--NAV…
Ga0068853_1001307572_Uncharacterized_proteins_of_the_AP_superfamily	KLVIGIVVDQMRAEQLYRYE--------TKY-SE-------DG-FKRILRDGFNYKNTQYNYTPTVTAAGHSSIYTGTTPAIHGVIGNS-WYNR-YNEK--HTSCV-KDT---TVV-SPKQLLTTTISDQLRMST-NF------RS-KVISVSLKDRGAVLPGG---HLA--NAAYW--YD-I--ETSPG--YFVSSS-YY-MN--E-LPKW--VSKFN--KLEK--SS-KYLDTVW---NTLYP---------IESPAGNTLLTEFAMDAVKNEKLG-S-D-E--ETDMLTISYSVTDKAGHIFG---PNSVEIEDIYLRLDLEISKLLKFLDKEI--GKGEYTLFLTSDHGAVPIA--SYLNDI---KV--P-TGVA--R----I---ARYK--DQL…
Ga0068853_1001415852_Uncharacterized_proteins_of_the_AP_superfamily	KLVIGIVVDQMRAEQLYRYE--------TKY-SE-------DG-FKRILRDGFNYKNTQYNYTPTVTAAGHSSIYTGTTPAIHGVIGNS-WYNR-YNEK--HTSSV-KDT---TVV-SPKQLLTTTISDQLRMST-NF------RS-KVISVSLKDRGAVLPGG---HLA--NAAYW--YD-I--ETSPG--YFVSSS-YY-MN--E-LPKW--VSKFN--KLEK--SS-KYLDTVW---NTLYP---------IESPAGNTLLTEFAMDAVKNEKLG-S-D-E--ETDMLTISYSVTDKAGHIFG---PNSVEIEDIYLRLDLEISKLLKFLDKEI--GKGEYTLFLTSDHGAVPIA--SYLNDI---KV--P-TGVA--R----I---ARYK--NQL…
Ga0068854_1000082652_Uncharacterized_proteins_of_the_AP_superfamily	KLVIGIVVDQMRAEQLYRYE--------TKY-SE-------DG-FKRILRDGFNYKNTQYNYTPTVTAAGHSSIYTGTTPAIHGVIGNS-WYNR-YNEK--HTSSV-KDT---TVV-SPKQLLTTTISDQLRMST-NF------RS-KVISVSLKDRGAVLPGG---HLA--NAAYW--YD-I--ETSPG--YFVSSS-YY-MN--E-LPKW--VSKFN--KLEK--SS-KYLDTVW---NTLYP---------IESPAGNTLLTEFAMDAVKNEKLG-S-D-E--ETDMLTISYSVTDKAGHIFG---PNSVEIEDIYLRLDLEISKLLKFLDKEI--GKGEYTLFLTSDHGAVPIA--SYLNDI---KV--P-TGVA--R----I---ARYK--NQL…
Ga0068854_1000133972_Uncharacterized_proteins_of_the_AP_superfamily	KLVVGIVVDQMRSEQLYRYE--------AKY-SD-------DG-FKRILRDGFNYKNTKYNYTPTVTAAGHSSIYTGATPAMHGIIGNS-WYNR-YKKK--YTSSV-EDT---TVV-SPKQLLTTTISDQLRMST-NF------RS-KVISVSLKDRGAVLPGG---HLA--NAAYW--HD-I--ETSPG--YFVTSS-YY-MN--E-LPNW--VSKFN--KLEK--SS-KYLDTVW---NTFYP---------IESPAGNTLLTEFAMDAVKNEKLG-S-D-E--ETDMLTISYSVTDKAGHIFG---PNSVEIEDIYIRLDREISKLLKYLDKMV--GKGEYTLFLTSDHGAVPIA--SYLNDI---KI--P-TGVA--R----I---AQYK--DRL…
Ga0068854_1000192504_Uncharacterized_proteins_of_the_AP_superfamily	KLVVGVMVDQMRYDYLFRYY--------NQY-GK-------NG-FKKLINKGFLAKNAHYNYTPTYTGPGHASVYTGTTPANHGIIGNR-WYTR-EKNR--TINCV-EDS---SVK-SPVSLLATTVGDQLRLAS-NW------RS-KVVSVSIKNRGAILPGG---RTA--NAAYW--YD-Y--ST--G--QFITSN-YY-MN--K-LPNW--VENFN--KQGL--SD-KFLTQTW---SPLKP---------ISQPFGNTLVQKMAIEAINKEKLG-Q-G-K--ETDMLAISFSSTDVTGHAFG---PRSIEVEDMYLRLDREIAELITHLDKKV--GQDNYVLFLTADHAVVDVP--QYLRDH---RI--A-GGYA--P----L---RIYF--SKL…
Ga0068854_1000275703_Uncharacterized_proteins_of_the_AP_superfamily	KLVVGVMVDQMRYDYLFRYY--------NQY-GK-------NG-FKKLINKGFLAKNAHYNYTPTYTGPGHASVYTGTTPANHGIIGNR-WYTR-EKNR--TINCV-EDS---SVK-SPVSLLATTVGDQLRLAS-NW------RS-KVVSVSIKNRGAILPGG---RTA--NAAYW--YD-Y--ST--G--QFITSN-YY-MN--K-LPNW--VENFN--KQGL--SD-KFLTQTW---SPLKP---------ISQPFGNTLVQKMAIEAINKEKLG-Q-G-K--ETDMLAISFSSTDVTGHAFG---PRSIEVEDMYLRLDREIAELITHLDKKV--GQDNYVLFLTADHAVVDVP--QYLRDH---RI--A-GGYA--P----L---RIYF--SKL…
Ga0068854_1000784592_Uncharacterized_proteins_of_the_AP_superfamily	KLVVGIVIDQLRHDYFERYA--------DNF-GE-------DG-FKRLISQGFYNHNTHYNYIPTFTGPGHASVYTGTTPATHGIIANN-WYDK-NIRT--SVYCA-EDT---SVY-SPHRMLSTTITDELGLAT-NF------KS-KVVGISIKDRGSILPAG---HNP--TGSFW--YD-K--SN--G--HFVSSS-YYEQE--E-LPSW--LKTFN--NRNL--AD-EYLNQTW---SLSMP---------LEQAFGNTILADLAIATMKGEEMG-K-D-E--VTDFLALSFSSTDYIGHGFG---PRSVEVQDTYIKLDQEITRLFEHLDQEV--GKGNYLIFVTSDHGCAEVP--EYLQAN---KI--P-ADHY--D----G---KAYI--KNM…
Ga0068855_100000060110_Uncharacterized_proteins_of_the_AP_superfamily	KLVVGVIIDQFRPDYLQRFY--------HHF-GS-------GG-FKRLMTQGYYNRNTHYNYVPTVTGPGHASVYAGTTPAVHGIVANS-WYSR-ELSR--TVYCA-EDT---LAR-SPRNLLTTNIADALKLST-NS------KS-KVVGVAVKDRGAIMPAG---HMA--DGAYW--FD-S--RQ--G--KFISST-YY-ME--A-LPDW--VNAFN--TKSL--PQ-QYMDSTW---NMLMP---------LATPFANTIVTELAMAAIAGEHMG-Q-D-E--VPDLLAVSYSSTDILGHSFG---PRSAEIQDMYLRLDQDIAYLLNYLDSTV--GEGQYVMFLTADHAAAEVP--NYLVTN---KV--P-AGYF--S----Q---KDLR--RKA…
Ga0068855_10000030213_Uncharacterized_proteins_of_the_AP_superfamily	KLVVGIVIDQFRPDYLSRFA--------DQF-SE-------GG-FKRLMKEGFYNRNTHYNYVPTYTGPGHASVYTGTTPAVHGIVGNS-WYNR-VMEE--SEYCA-EDT---SVS-SAENLLTTTISDELELAT-RR------EA-KVVGVAIKDRGAAFPAG---HLA--DGAYW--FD-K--KY--G--KFITST-YY-RT--E-LPAW--VEAFN--ERRL--PQ-QYMDSTW---NTFLP---------LSEPFANSVVTELAKAAVEGENMG-A-D-A--VTDLLALSYSSTDILGHSFG---PRSVEVQDMYLRLDRDIADLLNYLDETV--GKGEYLVFLTADHAAAEVA--QSLIDQ---KA--P-AGYF--D----Q---NSLA--EEV…
Ga0068855_10000260924_Uncharacterized_proteins_of_the_AP_superfamily	KLVVGIVVDQMKQEYLWRFE--------NDF-GT-------GG-FKRLMHEGFMAKNAHYNYATTSTGPGHASIYTGTTPSIHGIVNNS-WYSR-LLKR--GVYCA-EDT---TAN-SPANLYSSTITDELKMFT-QQ------QA-KVVAMSIKDRGSALPGG---HLS--DGSYW--YD-S--QT--G--NFMTST-YY-MK--T-LPEW--VSQFN--DRKL--AD-EYLNNTW---ALFLP---------EENPWGNTILTELALASLEGESLG-E-D-E--VTDFLAISYSSTDYIGHNFG---PQSKEVQDTYVRLDREIERLLNKLDEKL--GKGNYVVFLSADHAVAENS--IRMKDL---GF--R-ADNF--G----S---RNFS--EYL…
Ga0068855_1000092712_Uncharacterized_proteins_of_the_AP_superfamily	KLVVGIVVDQMKQEYLTRFY--------GNF-GE-------GG-FKRFVEEGFMARNGHYNYSSTNTGPGHASVYTGTTPAVHGIVNNS-WYSR-SLGR--SVYCA-EDT---TVV-SPMNLYSTTITDELKLYT-QK------QG-KVIAMSIKDRGSALPGG---HLS--DGSYW--YD-S--ST--G--EFMTST-YY-MK--D-LPNW--VKSFN--SAQH--VD-KYLNMTW---DTFLP---------IENPFGNSLLTEFAISAVDAEKLG-Q-D-N--TPDFLAVSYSSTDYIGHNFG---PQSKEVQDTYIRLDRELAKLFDALDQKV--GKGNYSVFLTADHAVAENS--IQMKDD---GF--K-TDNF--S----N---SNAR--KAV…
Ga0068855_1000191765_Uncharacterized_proteins_of_the_AP_superfamily	KLVVGIIVDQMKQEYLTRFY--------DGY-GE-------GG-FKRFVEEGFMARNGQYDYAYTVTGPGHASVYTGTTPAVHGIVNNS-WYSR-SLKR--SVYCA-EDT---TVL-SPINLYSTTITDELKLYT-QR------KG-KVIAMSIKDRGAALPGG---HLS--DGSYW--YD-S--ST--G--EFMTST-YY-MK--D-LPNW--VKSFN--AAKN--VD-KYLNMTW---DTFLP---------IEKPFGNSILTDLALVALDAENLG-Q-D-N--TPDFLAVSYSSTDYVGHNFG---PLSKEVQDTYVRLDRELARLFKALDQKV--GKGNYTVFLSADHAVAENS--KRMKDD---GF--K-IDNL--S----R---RTTE--KEV…
Ga0068855_1000218546_Uncharacterized_proteins_of_the_AP_superfamily	KLVVGIVVDQMRQDYLIRFA--------DKY-GN-------DG-FKRLMKDGTVAYNAHYNYIPTNTGPGHASVYTGTTPSMHGIISNS-WYNK-KTGE--GLYCV-EDN---NQK-SPVNLVTTTITDELKLST-SF------KS-KVIGVAIKDRGSVLPAG---HNP--DCAYW--FD-S--KT--G--NFVTST-YY-LQ--E-LPDW--VKKFN--KDKK--AE-KYMKNKW---ELSFP---------LESPYGNTITLDFALSAIEGEGMG-K-D-N--ITDFLAVSFSSTDYIGHQFG---PYSVEIEDTYIRLDKEIARLLNYLDTNV--GKDQYVVFISADHAVVANP--QYLVDN---KM--P-GGYV--N----T---GTIK--SAI…
Ga0068855_1000233547_Uncharacterized_proteins_of_the_AP_superfamily	KLVVGIVVDQMRQEYLYRFE--------SKF-GE-------GG-FRRLMGNGFMLTNAHYNYVPTYTGPGHASIYSGTTPATHGIIGND-WWDK-NLEK--EVNCV-NDD---RYK-SPWRLLSSTITDELKIST-QK------KG-KVVGLSIKDRGAVLPAG---HLP--DGAYW--LD-S--KS--G--KFITST-YY-KN--T-LPEW--VDNFN--NLKL--AD-NYLNQEW---RTLLP---------IEKAFGDDLLTEFAKSALMGEQMG-K-D-D--VTDFLAISFSTPDYVGHSMG---PNSVELEDTYLRLDKNLEDLLKRLDKEV--GESNYVVFLTADHAVAEVP--QFLKDN---KV--P-AGNF--S----W---SNVE--AGL…
Ga0068855_1000239772_Uncharacterized_proteins_of_the_AP_superfamily	KLIVGIVVDQMRQEYLYRFE--------KKF-GD-------NG-FKRMMNDGFMLTNAHYNYVPTFTGPGHASVFTGSTPAIHGIIAND-WWDK-TFRK--SVNCV-EDE---KQK-SPVRLLSTTITDELKLSS-QK------KS-KVIGLSVKDRGAVLPAG---HMG--DAAYW--YD-G--TT--G--KFISST-YY-FN--A-LPTW--VENFN--ARKL--SD-EYLSKEW---NTYLP---------IAQPFGDDLLGAFAEAALKGENLG-K-G-D--QTDFLTVSFSSPDMIGHRVG---PNAVEIEDTYIRLDRNLESLFAKLDAEV--GKNNYLVFLTADHAVSEVP--QLLKEN---KI--P-GGNF--PD---G---KELK--DEL…
Ga0068855_1000261735_Uncharacterized_proteins_of_the_AP_superfamily	KLVVGIVVDQMRQEYLYRFE--------KKF-GD-------NG-FKRLMKEGFMLTNAHYNYVPTFTGPGHASVYTGSTPAIHGIIGND-WWDK-SLKK--NVNCV-EDP---LQK-SPWRLLSTTITDELKLSS-QK------KS-KVIGVSIKDRGAVLPAG---HMA--DAAYW--LD-G--TT--G--KFTSST-YY-LS--A-LPTW--VEKFN--ALKL--GD-EYLNKEW---NTFYP---------ITQPYGDDLLAAFAEAALVSENLG-K-G-D--QTDFLTISFSSPDMIGHRMG---PNSVEQEDTYIRLDKNIENLLAKLDSEV--GKNNYIVFLTADHAVVEVP--QFLKDN---HV--PAGNFI--D----A---KSLR--DEL…
Ga0068855_1000349326_Uncharacterized_proteins_of_the_AP_superfamily	KLVVGIVVDQMRQEYLYRFE--------KKF-GP-------GG-FRRLMNEGYMLTNAHYNYVPTYTGPGHASIFTGATPAIHGIIGND-WWDK-KLKK--NVNCV-EDN---RQK-SPWRLLSTTITDELKLSS-QK------KS-KVIGVSIKDRGAVLPAG---HMG--DAAYW--FD-S--GT--G--KFVSST-YY-FN--T-LPIW--VENFN--ALKL--PD-AYLSKEW---NTALP---------ITQPFGDDLLASFAEAALRGENLG-K-N-E--QSDFLTISFSSPDLIGHRMG---PNSIEVEDTYIRLDKNIENLFAKLDADI--GKNNYLVFLTADHGVAEMP--QSLIDS---RV--P-AGNFTDA--------KSLK--DEL…
Ga0068855_1000468412_Uncharacterized_proteins_of_the_AP_superfamily	KLIVGIVVDQMREEYLFRFR--------NKF-SG-------GG-FKRLMGEGFTLKNAHYNYVPTYTGPGHASVYTGTTPAIHGIIGND-FYDK-GTRR--VVNCV-EDS---RYM-SPARLLSTTITDELRLFS-QK------KS-KVIGISLKDRSAVLPAG---HMA--NAAYW--FD-G--KS--G--RFISST-YY-MN--K-LPLW--VEKFN--QLGL--AE-KYLSQDW---NTFFP---------IEQPFGNDILAEMAKATLEGEQLG-K-S-E--ATDFLAISFSSTDIIGHALG---PNAVEIEDVYIRLDRNIEDLLKALDEKV--GVGNYTLFLTADHAVAEVP--QYLRDN---KI--P-SGYF--S----L---KDLQ--VSL…
Ga0068855_1000542402_Uncharacterized_proteins_of_the_AP_superfamily	KLVVGIVVDQMRQEYLYRFY--------DKF-GN-------GG-FKRLMNDGYMLRNTHYNYVPTVTGPGHASVYTGSTPAIHGIIGNE-FYDK-KAKK--FVNCV-EDS---TQK-SPARLLASTVTDELKLFT-QK------RS-KVIGISFKDRGAVLPAG---HMA--DAAYW--YD-G--KS--G--QFISST-YY-FN--T-MPEW--VTKFN--AQGL--PE-KYLSQDW---TTLYP---------IEKPFADDFLTEFAKAAIASEQLG-K-H-A--DTDFLCISYSTPDAVGHRAG---PNSVEIEDMYLRLDKNLQDLLERLDKEV--GPNKYTVFLTADHAVADVP--QYLKDN---KM--P-AGYF--S----D---GQLK--SRL…
Ga0068855_1000593601_Uncharacterized_proteins_of_the_AP_superfamily	KLVVGIVVDQMRQEYLYRFY--------SKF-GD-------GG-FKRLMNDGFMLRNAHYNYAPTVTGPGHASVYTGSTPAIHGIIGND-FYDK-QAKQ--YVNCV-LAA---RKK-SPWRLLSSTVTDELKLFT-QK------RS-KVIGISFKDRGAALPAG---HMA--DAAYW--YD-A--LS--G--KFITST-YY-MT--K-LPDW--LVKFN--AQNL--PN-QYLNQEW---KTLLP---------IEQPFANDYLTEMAKATLTNEQMG-K-H-D--DTDFLCISFSTPDVVGHMMG---PNAVELEDIYLRLDRDLEDLLKHLDQQA--GAGNYTVFLTADHAVADVP--QYMKDS---KM--P-AGYF--N----E---EYLK--AKL…
Ga0068855_1000765073_Uncharacterized_proteins_of_the_AP_superfamily	KLVVGIVVDQMRQEYLYRYY--------NKF-GN-------DG-FKRLIGDGFMVKNAHYNYTPTYTGPGHASVYTGTTPAVHGIIGND-FYNK-KNGK--MVNCV-EDS---LQK-SPWRLLSSTVTDELELFT-QK------RA-KVIGLSFKDRGAVLPAG---HLG--DAAFW--FD-S--GT--G--RFVSSS-YY-MS--K-LPDW--TEKFN--SLNL--PD-KYLSQEW---NTLLP---------IEQPFANDYLTEFAKAALEGEKMG-K-D-D--ISDFLCVSYSTTDAIGHAVG---PNAIEVEDTYLRLDRNIADLLKTLDKEV--GAGNYTLFLTADHAVADVP--QYLKDN---KM--P-AGYY--N----E---NYVQ--AKL…
Ga0068855_1000938224_Uncharacterized_proteins_of_the_AP_superfamily	KLVVGIVVDQMRQEYLYRYY--------NKF-GN-------DG-FKRLMGSGFMMKNAHYNYAPTYTGPGHASVYTGTTPAVHGIIGND-FYNK-KSGK--MVNCV-EDS---LQK-SPWRMQSSTVTDELKLFT-QK------RA-KVIGLSFKDRGAVLPAG---HMA--DAAYW--FD-S--GS--G--RFISST-YY-MS--K-LPEW--AEKFN--GLNL--PE-KYLSQEW---NTLLP---------IEQPFANDFLTEFAKTAFVNEKMG-K-D-D--VTDFLCISYSTTDAIGHAVG---PNAIEVEDTYLRLDRNIADLLKTLDKEV--GPGNYTLFLTADHAVADVP--QYLKDN---KM--P-AGYF--N----E---NYAS--AKL…
Ga0068855_1000998073_Uncharacterized_proteins_of_the_AP_superfamily	RLVVGVVVDQMAQEYLYRFG--------SRF-GD-------DG-FKKLMNDGFQLRNVHYNYVPTYTGPGHASIFTGTTPAVHGVTGNY-WFSK-SLGS--MIYCA-GDN---TEQ-SPRNMLTTTFADELLLSN-QK------RS-KSVGVSIKDRGAIFPAG---HLG---QAYW--YD-H--TN--G--KFITST-YY-AD--K-LPQW--VEKFN--QRKL--AD-TYLKRKW---EPLYD---------IDTPFGNDILLDMALAALEGEQLG-K-G-D--YTDFLSVSFSSTDYIGHDFG---PNSVELEDTYLRLDKNIASLIRALDMQV--GKDNYILFLTSDHAVAEVP--QFLIDS---KV--P-AGYF-------S---IDLK--HEI…
Ga0068855_1001003331_Uncharacterized_proteins_of_the_AP_superfamily	KLVVGIVIDQMRHDYLQRFE--------YQF-GE-------DG-FKRMMREGFEAKNNHYNYIPTYTAPGHASIYTGTTPRYHGIIAND-WYSR-VLDR--SVYCV-GDT---LYN-SPRNLQVNTITDELKLST-NF------QS-KVVGVSIKDRGAVLPAG---HTP--NGAYW--YD-S--RT--G--EFMTSD-FY-FE--E-LPKW--VEDFN--NKRL--AN-KYSDQVW---NTIKP---------IESPFGNTLVLDMARAALKGEDLG-Q-D-G--VMDFLAVSLSSTDYVGHNFG---PNSIELEDTYIRLDKDLGEFLKFLDKEV--GEGEYMVFLTADHGVVANP--TFLVDH---NL--P-GGYY--S----N---DEAK--GKF…
Ga0068855_1001532812_Uncharacterized_proteins_of_the_AP_superfamily	KLVVGIVIDQMRHDYLQRFE--------YQF-GE-------DG-FKRMMREGFEAKNNHYNYIPTYTAPGHASIYTGTTPRYHGIIAND-WYSR-VLDR--SVYCV-GDT---LYN-SPRNLQVNTITDELKLST-NF------QS-KVVGVSIKDRGAVLPAG---HTP--NGAYW--YD-S--RT--G--EFMTSD-FY-FE--E-LPKW--VEDFN--NKRL--AN-KYSDQVW---NTIKP---------IESPFGNTLVLDMARAALKGEDLG-Q-D-G--VMDFLAVSLSSTDYVGHNFG---PNSIELEDTYIRLDKDLGEFLKFLDKEV--GEGEYMVFLTADHGVVANP--TFLVDH---NL--P-GGYY--S----N---DEAK--GKF…
Ga0068856_1000028976_Uncharacterized_proteins_of_the_AP_superfamily	KLVVGIVIDQMRHDYLQRFE--------YQF-GE-------DG-FKRMMREGFEAKNNHYNYIPTYTAPGHASIYTGTTPRYHGIIAND-WYSR-VLDR--SVYCV-GDT---LYN-SPRNLQVNTITDELKLST-NF------QS-KVVGVSIKDRGAVLPAG---HTP--NGAYW--YD-S--RT--G--EFMTSD-FY-FE--E-LPKW--VEDFN--NKRL--AN-KYSDQVW---NTIKP---------IESPFGNTLVLDMARAALKGEDLG-Q-D-G--VMDFLAVSLSSTDYVGHNFG---PNSIELEDTYIRLDKDLGEFLKFLDKEV--GEGEYMVFLTADHGVVANP--TFLVDH---NL--P-GGYY--S----N---DEAK--GKF…
Ga0068856_10000364910_Uncharacterized_proteins_of_the_AP_superfamily	KLVVGIIVDQMRQEYLYRFA--------DRY-SD-------GG-FKRMMKDGFMMKNGHYNYIPTYTGPGHASVYTGTTPATHGIISND-WYVK-SLDK--MIYCA-EDT---LVT-SPRNLLTTTITDELRIAT-QK------RS-KVVGVAIKDRGASLPAG---HLG---DAYW--YD-S--NT--G--EFMTST-YY-YD--K-LPKW--VDKFN--DKKS--AD-TYLSQTW---NTLYP---------IDTPFGNSMTLDFALAALEGEKMG-M-G-E--ETDFLALSFSSTDYVGHRFG---PQSKEIEDTYLRLDQDIERLLNYLDETY--GKDQYVVFLSADHAVAEIA--THMISE---NV--P-GGNL--R----T---SLVG--TAL…
Ga0068856_1000150064_Uncharacterized_proteins_of_the_AP_superfamily	KLVVGIIVDQMRQEYLYRFA--------DRY-SE-------GG-FKRMMKDGFMMKNGHYNYIPTYTGPGHASVYTGTTPATHGIIGND-WYVK-STDK--MIYCA-EDT---TVT-SPRNLLTTTITDELRIAT-QK------RS-KVVGVAIKDRGASLPAG---HLG---DAYW--FD-S--ST--G--EFMTSS-YY-YE--K-LPKW--VSDFN--AKKG--AD-KYLSETW---NTLYP---------IETPFGNSITLDFALAALEGEKMG-M-G-D--ETDFLALSFSSTDYVGHRFG---PQSKEIEDTYLRLDQDIEKLLDYLDDTY--GKDQYVVFLSADHAVAEVA--THMISE---NV--P-GGNL--R----T---SAVG--AEL…
Ga0068856_1000161352_Uncharacterized_proteins_of_the_AP_superfamily	KLIVGIIVDQMRQEYLYRFS--------DRY-SE-------GG-FKRLMKEGFMMKNGHYNYIPTYTGPGHASVYTGTTPATHGIIANN-WYSK-TLKR--SVYCA-EDT---TVY-SPRNLLSTTITDELRLSN-NK------RS-KVVGIAIKDRGASMPAG---HLG---DAYW--FD-S--ES--G--EFMTSS-YY-GD--K-LPGW--VQKFN--EQKQ--VQ-KYLQMTW---EPLFP---------ANTPFGNSLTFDFAYAAIEGEKLG-K-G-E--ETDFLAVSFSSPDYIGHRFG---PSSMELEDNYLRLDREMEKFLNFLDQEY--GEGNYLIFLSADHGVAEIA--THMESE---NI--F-AGNV--N----V---GFIR--SQL…
Ga0068856_1000242225_Uncharacterized_proteins_of_the_AP_superfamily	KLVVGIIVDQMRQEYLYRFA--------DRY-KD-------GG-FKRLMKDGFMMKNGHYNYVPTYTGPGHTSVYTGTTPATHGIISNS-WYVR-SLGG--SLYCA-EDS---TVS-SPRNMLTTTITDELRYST-NK------RS-KVVGVAIKDRGASLPAG---HTG---DAYW--FD-S--AT--G--EFMTST-YY-YE--T-LPAW--VKEFN--EKKV--VE-EYLSQTW---NTLYP---------IETPFGNSMTLDFAIAAIEGENLG-N-R-G--ETDFLALSFSSPDYIGHRFG---PASKEVEDNYLRLDLEFERLLNYLDEQI--GEGEYLVFLTADHAVAEVA--THMISE---NI--P-AGNL--N----N---SYIN--AQL…
Ga0068856_1000250234_Uncharacterized_proteins_of_the_AP_superfamily	KLIVGIVVDQMRHEYLNKFY--------DRY-SD-------GG-LKRLMNEGFVMKNGHYNYIPTYTGPGHASVYTGTTPATHGIIGND-WYVR-KLNG--SVYCA-EDS---TVT-SPRNLLTTTITDELRMSN-NQ------RS-KVVGVAIKDRGAALPAG---HLG---DAYW--YD-G--DN--G--EFMTST-YY-YE--S-LPDW--AKEFN--AKKL--PA-TYLNQTW---ETLYP---------IDTPFGNTLTLDFALAAIEGEHLG-E-N-G--ETDFLALSFSSTDYVGHRFG---PTSKELEDTYLRLDQDFKRLLEFLDNKY--GKDEYLVFLSADHAVADIA--TYMESQ---NV--P-AGNV--N----M---GYIT--GQL…
Ga0068856_1000420492_Uncharacterized_proteins_of_the_AP_superfamily	KLIVGIVVDQMRHEYLNKFY--------DRY-TD-------GG-FKRLMNEGFVMKNGHYNYIPTYTGPGHASVYTGTTPATHGIIGND-WYVR-KLNG--SVYCA-EDS---TVT-SPRNLLTTTITDELKMSN-NQ------RS-KVVGVAIKDRGAALPAG---HLG---DAYW--YD-G--DN--G--EFMTST-YY-YE--S-LPDW--AKEFN--AKKL--AA-SYLNQTW---ETLYP---------ISSPFGNTLTLDFALAAIEGEHLG-E-N-G--ETDFLALSFSSTDYVGHRFG---PTSKELEDTYLRLDQDFKRLLDFLDNKY--GKDEYLVFLSADHAVADIA--TYMESQ---NV--P-AGNV--N----M---SYIT--GQL…
Ga0068856_1000422114_Uncharacterized_proteins_of_the_AP_superfamily	KLIVGIVVDQMRQEYLYRFA--------DRY-SD-------GG-FKRMIGEGFMMKNGHYNYIPTYTGPGHASVYTGATPATHGIIGNN-WYVR-SLDK--SIYCA-EDS---TVY-SPRNLLTTTITDELRFAT-NK------RS-KVVGLAIKDRGASLPAG---HLG---DAYW--YD-S--DN--G--EFMTSS-YY-KK--E-LPQW--VKAFN--AQKK--PD-EYLSQTW---ETLYP---------IDTPYGNQLTLDFALAALEGEQLG-Q-G-E--ETDFLAVSFSSTDYVGHRFG---PTSKELEDIYLRLDLQIESLLEHLDETV--GKGNYLVFLSADHGVADVA--TYMESE---NV--P-AGNL--N----V---GYVI--SQV…
Ga0068856_1000476191_Uncharacterized_proteins_of_the_AP_superfamily	KIVVGIIVDQMRQEYFYKFA--------DRY-SD-------GG-FKRLASEGYMMKNGHYNYIPTYTGPGHASVYTGTTPATHGIIGNN-WYVR-RQNK--MIYCA-EDS---TVS-SPRNLLTTTITDELRFAT-NK------RS-KVVGIAIKDRGASLPAG---HLG---DAYW--FD-S--DN--G--EFMTST-YY-KS--E-LPTW--VSNFN--ALKR--PD-SLLNQTW---QPLYS---------ADSPFGNTLTLEFAYAAIEGEKLG-M-G-K--ETDFLAVSFSSPDYIGHRFG---PTSKELEDNYLRLDLEIEQFLNYLDKTY--GKGNYLVFLSADHGVADIA--TYMESE---RV--P-AGNL--N----F---GYIL--GQA…
Ga0068856_1000485983_Uncharacterized_proteins_of_the_AP_superfamily	KIVVGIIVDQMRQEYFYKFA--------DRY-SD-------GG-FKRLASEGYMMKNGHYNYIPTYTGPGHASVYTGTTPATHGIIGNN-WYVR-RQNK--MIYCA-EDS---TVS-SPRNLLTTTITDELRFAT-NK------RS-KVVGIAIKDRGASLPAG---HLG---DAYW--FD-S--DN--G--EFMTST-YY-KS--E-LPTW--VSNFN--ALKR--PD-SLLNQTW---QPLYS---------ADSPFGNTLTLEFAYAAIEGEKLG-M-G-K--ETDFLAVSFSSPDYIGHRFG---PTSKELEDNYLRLDLEIEQFLNYLDKTY--GKGNYLVFLSADHGVADIA--TYMESE---RV--P-AGNL--N----F---GYIL--GQA…
Ga0068856_1000489462_Uncharacterized_proteins_of_the_AP_superfamily	KIVVGIIVDQMRQEYFYKFA--------DRY-SD-------GG-FKRLASEGYMMKNGHYNYIPTYTGPGHASVYTGTTPATHGIIGNN-WYVR-RQNK--MIYCA-EDS---TVS-SPRNLHTTTITDELRFAT-NK------RS-KVVGIAIKDRGASLPAG---HLG---DAYW--FD-S--DN--G--EFMTST-YY-KS--E-LPTW--VSNFN--ALKR--PD-SLLNQTW---QPLYS---------ADSPFGNTLTLEFAYAAIEGEKLG-M-G-K--ETDFLAVSFSSPDYIGHRFG---PTSKELEDNYLRLDLEIEQFLNYLDKTY--GKGNYLVFLSADHGVADIA--TYMESE---RV--P-AGNL--N----F---GYIL--GQA…
Ga0068856_1000634191_Uncharacterized_proteins_of_the_AP_superfamily	KLVVGIIVDQMRQEYLYRFN--------DRY-TD-------NG-FRRFINQGFMMTNGHYNYIPTFTGPGHASVYTGTTPATHGIIGNS-WYNK-LLAK--SIYCA-EDS---TVN-SPRNMLTTTISDEMRFAT-AM------KS-KTVGIAIKDRGASLPAG---HTG---DAYW--YD-D--QN--G--DWMTST-FY-YD--S-LPNW--VAAFN--AKKR--PD-HYLGMTW---ETLFP---------INTPFGNSLTLEFALAAIEGEKLG-Q-R-G--VTDMLAVSFSSPDYIGHRFG---PSSVEVEDNYLRLDRDLAKLFDYLDKLL--GKDQYLVFLSADHAVAEVP--SYLVSK---NA--P-GGNF--N----S---SSAY--GQL…
Ga0068856_1000661442_Uncharacterized_proteins_of_the_AP_superfamily	KIVVGIIVDQMRQEYLYRFA--------DRY-TE-------GG-FKRMMNEGFMMTNGHYNYAPTVTGPGHASVYTGTTPATHGIISND-WYSR-KLNG--FIYCA-GDS---TVT-SPRNLLTTTVTDELRFAT-GK------RS-KVVGVAIKDRGAALPAG---HTG---DAYW--YD-D--VN--G--DFMTST-YY-HD--S-LPAW--VTAFN--AKKI--PD-SYLSKTW---ETMYP---------LDTPYGNSMTLDFALAAIEGEKLG-Q-G-E--VTDFLAVSFSSTDYVGHRYG---PTSVELEDIYLRLDREFERLFTYLDKAY--GKGQYLVFLSADHAVADNA--PYMISQ---RV--P-AGNL--N----T---NYIL--GQI…
Ga0068856_1001766602_Uncharacterized_proteins_of_the_AP_superfamily	KLVVGIIVDQMRQEYLYRFA--------DRF-SE-------GG-FKRMMNEGYMMTNGHYNYAPTVTGPGHASVYTGTTPATHGIISNS-WYSR-KLNK--YVYCA-EDS---TVT-SPRNLLTTTVTDELRFST-GK------RS-KVVGIAIKDRGASLPAG---HTG---DAYW--YD-D--VN--G--DFMTST-YY-HD--T-LPDW--VTAFN--AKKV--PD-SYLSKTW---ETLFP---------IDTPFGNSMTLDFAIAAIEGEKLG-Q-G-E--VTDFLAVSFSSPDYIGHRFG---PTSVELEDNYLRLDREFERMFSYLDETY--GKGQYLVFLSADHAVADNA--AYMVSQ---NV--P-AGNL--N----T---NYIL--GQI…
Ga0068856_1002376951_Uncharacterized_proteins_of_the_AP_superfamily	KLVVGIVVDQMRQEYFYRFH--------DRY-VE-------GG-LKRLMHDGFMMQNGHYNYIPTYTGPGHASVYTGTTPATHGIIGNN-WYIR-AMDD--DIYCA-EDS---TVS-SPRNLLTTTITDELRFAT-GK------RS-KVVGVAIKDRGAALPAG---HLG---DAYW--FD-G--GT--G--NFMTSD-YY-YE--E-LPSW--VKSFN--ERKL--AA-KYLDQTW---ETLFP---------IETPYGNTFTVDMAMAAIQGEKLG-Q-R-G--ETDFLAVSFSTPDYIGHRFG---PQAIEVEDNYLRLDRDLAKFFDYLDKEI--GKGQYLVFLTADHGVADVV--NYMKSE---RV--T-AGSL--D----T---KALT--TGL…
Ga0068856_1002704831_Uncharacterized_proteins_of_the_AP_superfamily	KLVVGIVVDQMRQEYFYRFH--------DRY-VE-------GG-LKRLMHDGFMMQNGHYNYIPTYTGPGHASVYTGTTPATHGIIGNN-WYIR-AMDD--DIYCA-EDS---TVS-SPRNLLTTTITDELRFAT-GK------RS-KVVGVAIKDRGAALPAG---HLG---DAYW--FD-G--GT--G--NFMTSD-YY-YE--E-LPSW--VKSFN--ERKL--AA-KYLDRTW---ETLFP---------IETPYGNTFTVDMAMAAIQGEKLG-Q-R-G--ETDFLAVSFSTPDYIGHRFG---PQAIEVEDNYLRLDRDLAKFFDYLDKEI--GKGQYLVFLTADHGVADVV--NYMKSE---RV--T-AGSL--D----T---KALT--TGL…
Ga0068856_1002715151_Uncharacterized_proteins_of_the_AP_superfamily	KLVVGIVVDQMRQEYFYRFH--------DRY-VE-------GG-LKRLMHDGFMMQNGHYNYIPTYTGPGHASVYTGTTPATHGIIGNN-WYIR-ATDT--DVYCA-EDS---LVT-SPKNLLSSTITDELRFAT-GK------RS-KVVGVAIKDRGAALPAG---HLG---DAYW--YD-S--KT--G--GFMTSS-YY-HE--E-LPSW--VEEFN--NKKL--VS-KYLDQTW---ETLFP---------IETPFGNTFTVEMALAAIEGEQLG-K-R-G--ETDFLAVSFSSPDYIGHRFG---PQAIEVEDNYLRLDRDLARFFDYLDREI--GKGEYLVFLTADHGVADVV--NYMKSE---RM--VTSGSL--D----S---KTML--TEL…
Ga0068857_10000127615_Uncharacterized_proteins_of_the_AP_superfamily	KLVVGIVVDQMRQEYFYRFH--------DRY-VE-------GG-LKRLMHDGFMMQNGHYNYIPTYTGPGHASVYTGATPATHGIIGNN-WYIR-AKDD--DIYCA-EDQ---TVT-SPRNLLSSTITDELRFAT-GK------RS-KVVGVAIKDRGAALPAG---HLG---DAYW--YD-G--KT--G--GFMTSS-YY-HE--E-LPSW--VKEFN--NRKL--VS-KYLDQTW---ETLFP---------IETPFGNTFTVEMALAAIEGEQLG-N-R-G--ETDFLAVSFSTPDYIGHRFG---PQAIEVEDNYLRLDRDLARFFDYLDKEI--GKGQYLVFLTADHGVADVV--NYMKSE---RM--S-SGSL--N----T---KTMM--TEL…
Ga0068857_10000210710_Uncharacterized_proteins_of_the_AP_superfamily	KLVVGIVVDQMRYEYLHKFN--------DRF-TD-------GG-FKRLMNDGFMMKNAHYNYIPTYTGPGHSSVYTGTTPATHGIISNN-WYVR-DLGK--MIYCA-EDS---TVT-SPRNLLTTTITDELRLST-NQ------RS-RVVGIAIKDRGAALPAG---HLG---DAYW--FD-K--ET--G--EFMTST-YY-KD--E-VPDW--LRKFN--RKNL--AK-KYLSNTW---KPLYK---------SNSPYGNDLTLDMAYATLEGEELG-K-G-D--ETDFLAVSFSSTDYVGHRFG---PSSMELEDTYLRLDQGLEKFFEYLDKEY--GKGEYLVFLTADHAVAEVV--NYMESI---NV--P-TGSF--N----S---RFAL--TQL…
Ga0068857_1000036781_Uncharacterized_proteins_of_the_AP_superfamily	KLVVGIVVDQMRYEYLNKFQ--------ERY-SE-------GG-FKRLMNEGFVMKNAHYNYIPTYTGPGHSSVYTGTTPSTHGIIGNN-WYVR-ELNQ--TIYCA-EDS---TVT-SPRNLLTNTITDELRLST-NK------RS-KVVGIAIKDRGAALPAG---HLG---EAYW--FD-K--TT--G--EFMTSS-YY-HE--E-LPDW--LVKFN--KKKL--AE-KYLSNTW---KPLYN---------IKSPFGNDFTLDMAYAALEGEKLG-K-G-E--ETDFLALSFSSTDYVGHRFG---PTSIELEDTYLRLDQSLEKFFNYLDKEY--GKGEYLVFLTADHAVAEVV--NYNKSE---NL--P-TGSF--D----T---RFAL--TQL…
Ga0068857_1000169845_Uncharacterized_proteins_of_the_AP_superfamily	KLVVGIVIDQMRQEYFYKFQ--------DRY-TQ-------GG-FKRLLDQGFVMKNGHYNYIPTFTGPGHASVYTGATPSTHGIISNN-WYVR-DLGK--MIYCA-EDS---TVN-SPRNMLSTSIADELRFSS-NK------RS-KTVAIAIKDRGASLPAG---HTG---DAYW--FD-S--NT--G--EFMTST-YY-HA--E-LPQW--VKSFN--EKKL--AE-KYLSQKW---ETLYP---------IDSPFGNSLTLDMAYAAIEGEKLG-K-G-N--DTDLLAISFSSPDYIGHRFG---PTSVELEDSYLRLDQELEKFFNYLDKEY--GKDEYLVFVTADHAVADIV--EYMQSE---NV--P-AGNF--N----T---RFVL--TQL…
Ga0068857_1000186642_Uncharacterized_proteins_of_the_AP_superfamily	KLVVGIVVDQMRQEYFYKYQ--------DRY-TE-------GG-FKRLMNEGFMMKNGHYNYIPTYTGPGHASVYTGATPSTHGIIGNN-WYVP-SLGR--SIYCA-EDS---TVT-SPRNMLSTTISDEMRFAS-NK------RS-KVVGIAIKDRGAALPAG---HMG---DAYW--FD-S--KT--G--NFMTSN-YY-YD--T-LPKW--VSAFN--EKEL--AK-KYLSQKW---EPLFP---------IATPYGNSLTLDMAYAALEGEQLG-K-R-G--EMDLLAVSFSSPDYIGHRFG---PSSVEVEDTYLKLDREMEKFLNYLDKEY--GKGEYLVFLTADHAVADIV--DYMKSE---NI--P-AGNF--N----S---RFIL--TQL…
Ga0068857_1000224509_Uncharacterized_proteins_of_the_AP_superfamily	KLVVGIVVDQMRQEYFYKYQ--------DRY-TE-------GG-FKRLMNEGFMMKNGHYNYIPTYTGPGHASVYTGATPSTHGIIGNN-WYVP-SLGR--SIYCA-EDS---TVT-SPRNMLSTTISDEMRFAS-NK------RS-KVVGIAIKDRGAALPAG---HMG---DAYW--FD-S--KT--G--NFMTSN-YY-YD--T-LPKW--VSAFN--EKEL--AK-KYLSQKW---EPLFP---------IATPYGNSLTLDMAYAALEGEQLG-K-R-G--EMDLLAVSFSSPDYIGHRFG---PSSVEVEDTYLKLDREMEKFLNYLDKEY--GKGEYLVFLTADHAVADIV--DYMKSE---NI--P-AGNF--N----S---RFIL--TQL…
Ga0068857_1001417461_Uncharacterized_proteins_of_the_AP_superfamily	KLVVGIVVDQMRQEYFYKYQ--------DRF-SE-------GG-FKRLMNDGFVMKNAHYNYIPTYTGPGHASVYTGATPATHGVIANN-WFVR-SLGR--SIYCA-EDS---TVI-SPRNMLSTTISDELRFST-NK------RS-KVVALAIKDRGASLPAG---HLG---DAYW--FD-S--KT--G--NFMTST-YY-YN--E-LPAW--VKAFN--NKKL--AE-KYLSDKW---ETLFP---------IETPYGNSITLDMAYAALEGEQLG-K-N-G--ETDLLAVSFSSPDYIGHRFG---PTSVEVEDNYLRLDRELEKFFAYLDKEY--GKDEYLVFLTADHAVADIV--DYMKSE---HI--P-AGNF--N----N---RFIL--TQM…
Ga0068857_1002070032_Uncharacterized_proteins_of_the_AP_superfamily	KLVVMITVDQMRHDYIAKYW--------ERF-NE-------GG-FKRLVNDGFSFDNANFSYVPTMTAVGHATIGTGTTPVHHGIAAND-WYDR-QTKN--DIYCV-EDT---TVTNSPRNLKSNTFTDQLKLS--SS------KS-KVFGISIKDRGAILPVG---FSA--DAAYW--FS-G--DK--G--HFISSS-YY-MS--E-LPKW--VNAFN--AKKQ--VE-VFLKSPW---NTLYP---------IETPFGNSLLTDFAKELIIKEELG-I-D-N--ITDALSVSFSSTDYIGHMYG---PQSIEVEDTYLRLDQDLANFLEFLDQQI--GENQYIVVLTSDHGVADIP--AHVQGS---------VGYY--D----Y---KAFK--EAL…
Ga0068857_1002754681_Uncharacterized_proteins_of_the_AP_superfamily	KLIVLLTIDQLRYDYISKYW--------ARY-GD-------GG-FKKLVSEGFYQANTHFSYMPTFTGVGHATLGTGTTPAIHGIAANN-WYDR-VSKK--KMYCV-SDE---EVNKSPKNLRSSTFAEQLKMA--NS------AS-KTIGIAIKDRGAILPVG---HFT--DGAYW--FD-S--DE--A--KFITSS-FY-RS--E-LPKW--ANEFN--QLNL--PK-KYLDQDW---NTLYP---------IETPYGNTFTVEFAKKAIIGEDLG-K-D-K--FTDFLSISFSSTDYIGHQFG---PHSIEIEDTYLRLDQDLANLIQFLETQV--GQNEFLIVLTSDHGAADIP--AHVNGS---------AQYF--K----N---EELK--KEL…
Ga0070658_1000001683_Uncharacterized_proteins_of_the_AP_superfamily	KLVVGVVVDQMRWDYLYRYY--------DKF-RN-------DG-LKRLITEGYNCDNTHYNYVPTVTAAGHCSVYAGSSPAFTGIAGNN-FYID---GR--KTYCC-EDT---TVQ-SPRNSMVTSMCDQLRLAT-DF------ES-KTIGVALKDRAAILPAG---HSA--NGAYW--FD-K--SV--G--GFITST-FY-MN--E-LPKW--VQDFN--KKNKVDPK-------------------------TEVPKGVVLTTDMAIAALDGENLG-N-G-K--VTDFLAISYSSTDYVGHKYG---TRGKEVDEVYLALDEEIAKLFKALDAKI--GKGNYLLFLTADHAGAHNA--KFMNDH---RM--P-GGHF--S----G---SAKR--KEL…
Ga0070658_1000009549_Uncharacterized_proteins_of_the_AP_superfamily	KLVVGIVVDQMRWDYLDRYY--------DRF-CE-------GG-FRRMISEGYSCNNCLINYVPTVTAIGHTSVYTGSTPAFHGICGNN-FYID---GK--KVVSC-QDD---SVRDSPRNLLATTIGDQLRLHT-DF------RS-KVVGISYKDRAAIFPAG---HSA--NAAFW--LD-T--KA--L--RFITST-YY-MD--K-LPDY--VEKMN-----------KAMQKN----KEVQK------------PLCGTITTDMAIAAIDGEQLG-R-G-E--VTDMLCISYSQTDVIGHEWG---TRGERTDDAYLTLDRDLERLFKKLDQQV--GAGQWVAFLTADHGAAHNW--NFMREH---KL--P-AGPI--Y----T---GQVV--KLL…
Ga0070658_100150082_Uncharacterized_proteins_of_the_AP_superfamily	KLVVGVVVDQMRWDYLSRYF--------NQM-PP-------GG-LKRLINEGYSCNNCLINYIPTVTAIGHTSIYTGTTPAFHGICGNS-FYVD---GE--SVGCV-SDK---SVQ-SPHLLLASTIGDQLRLHT-DF------QS-KVIGVSYKDRAAILPAG---RSA--NAAFW--LD-N--TS--G--CFVSST-YY-MQ--E-LPDY--AKKVN-----------AQMAKN----EELKK------------PLCGHLITDMAIAALKGENLG-R-N-G--TTDMLCVSYSQTDAIGHKWA---TRGEHTDEAYQELDKDIKRLLLALDAQV--GHENYLLFLTADHGGAHNW--KFMQDH---KL--N-GGKW--L----Y---QDYQ--KQA…
Ga0070658_100166262_Uncharacterized_proteins_of_the_AP_superfamily	KLVVGIVVDQMRWDYLSRYY--------DQF-GE-------GG-FKRLLDEGYSYNNCLINYVPTVTAIGHTSIYTGTTPAFHGICGNN-FFID---GH--KVYCC-DDS---SVQDSPKNLVATTIGDQLRLHT-DF------RS-KVIGVSYKDRAAIFPAG---RSA--NAAYW--LD-T--QN--R--RFITST-YY-MQ--Q-LPGW--VKEVNRQLEKN--EEFKKVGTK------------------VGLPLCGHLTTDMAIAALKGEQLG-K-R-D--VTDMLCVSYSQTDVIGHEWS---TRGEHTDEAYLELDKDIERLLEALDEQV--GEGQYLAFLTADHGAAHNW--KFMQDH---KF--S-AGPW--N----S---DQMK--ERI…
Ga0070658_100431385_Uncharacterized_proteins_of_the_AP_superfamily	KLVVGIVVDQMRWDYLSRYY--------EQF-GE-------GG-FRRLIGEGFSYDNCLINYVPTVTAIGHTSVYTGTTPAFHGICGNN-FYID---NR--NVYCC-TDT---SVQDSPRNLLATTIGDQLRLHT-DF------RS-KVIGVSYKDRAAILPAG---RSA--NAAYW--LD-K--KN--R--RFITST-YY-MT--E-LPAW--VKEAN--KKTE--ADPDFVRLG---------------------PACGHITTDMAIAALKGENLG-R-G-L--DTDMLCVSYSQTDVMGHKWG---TRGVKADSAYLELDKDIARLLTALDQQV--GRGQYLLFLAADHGAAHNY--KFMQDH---HF--S-AGQW--R----S---DQVI--PKI…
Ga0070658_100522472_Uncharacterized_proteins_of_the_AP_superfamily	KLVVGIVVDQMRWDYLDRYY--------DKF-GE-------DG-FKRLINNGFSCNNCLINYLPTITAIGHTSVYTGSTPALHGICGNN-FYID---GK--KTYCT-DDA---NEQ-SPRNLLATTIGDQLRLHT-DF------RS-KVVGVSYKDRAAILPAG---RSG--NAAYW--LD-S--KN--L--CFITST-YY-TK--E-LPQY--VKEVN-----------KQLAKD----KVIQT------------PLCATVITDMAIAAMKGEQLG-K-G-E--VTDMLCVSYSQTDVIGHKWG---TRGRMTDDAYLTLDRDLGRLIKALDEQV--GEGNYLLFLTADHGAAHNY--QFMQDH---KM--N-AGKW--L----S---ANIK--EEA…
Ga0070658_100677892_Uncharacterized_proteins_of_the_AP_superfamily	KLVVGIVVDQMRWDYLDRYY--------SQF-TN-------DG-FRRLINEGYSCNNCLINYVPTVTAIGHTSVYTGTTPALHGICGNM-FYID---GK--KTYCT-QDD---AVQ-SPRNLLATTIGDQLRLHT-DF------KS-KVIGVSYKDRAAILPAG---HGA--NAAYW--LD-T--KAKPF--CFITST-YY-MQ--E-LPQW--VKDFN--KQLA--KD-KEAQKH---------------------PLCGTITTDMAIQTLQNEQLG-K-G-E--STDMLCVSYSQTDVIGHKWS---TRGDNTDAAYLQLDKDLARLLNALDAQV--GKGNYLVFLTADHGAVHNW--KFTQDH---KL--H-GGPV--Y----E---DEFR--KSV…
Ga0070658_100692092_Uncharacterized_proteins_of_the_AP_superfamily	KLVVGIVVDQMRWDYLDRYY--------NQF-TN-------DG-FRRLINEGYSCDNCLINYLPTVTAIGHTSIYTGSTPAMHGICGNT-FYID---GK--KTYCT-QDD---SVK-SPRNLLATTIGDQLRLHT-DF------KS-KVIGVSYKDRASILPAG---HSA--NAAYW--LD-T--KAKPF--CFITST-YY-MQ--E-LPEW--VKDFN--KQLA--KD-KEAQKH---------------------PLCGTITTDMAIQTLQNEQLG-K-G-E--STDMLCVSYSQTDVIGHEWS---TRGTHTDEAYLQLDKDLARLFKALDEQV--GKNNYLVFLTADHGAAHNW--RFMQEH---KM--N-AGPW--R----E---DPET--AAI…
Ga0070658_100824162_Uncharacterized_proteins_of_the_AP_superfamily	KLVVGIVVDQMRWDYLSIYY--------NRF-TH-------NG-FRRMIDEGYSFDNCLINYIPTVTAIGHTSAYTGTSPAFHGICGNT-FFID---GR--RTYCC-ADS---TVRDSPRNLLATTIGDQLRLHT-NF------RS-KVIGISYKDRAAIFPAG---HSA--NAAYW--MD-L--KN--G--QFVTST-YY-MQ--E-LPTW--VKDVN-----------RQMAQN----KELKR------------PLTGVLITDMAIAAVKGEKMG-Q-G-N--ETDMLCVSYSHTDVIGHKWG---TRGEHTDEAYIELDKELARLFDTLDEQV--GKGNYIVFLTADHGAAHNS--QFMEDH---QL--H-AGKW--L----S---ENLR--KEL…
Ga0070659_10000013428_Uncharacterized_proteins_of_the_AP_superfamily	KLVIGIVVDQMRWDYLSYYY--------NRF-TR-------EG-FRKMIDEGYSYDNCMINYIPTVTAIGHTSAYTGTTPAFHGICGNT-FFVD---GK--RTYCC-GDS---TVSDSPVNLLSTTIGDQLRLHN-DF------RS-KVIGISYKDRAAILPAG---HTA--NAAYW--LD-L--KN--G--QFVTST-YY-MN--D-LPQW--VKDVN-----------KQMAQN----NQLKK------------PLTGTLIVDMAIAAIKGEKLG-Q-G-D--VPDMLCVSFSHTDVIGHKWS---PKSTQIDEAYLELDKDIARFFKSLDELV--GKGNYLVFLTADHGAVHNS--QYMMDH---HL--H-AGKW--L----S---EPLR--KDL…
Ga0070659_1000017953_Uncharacterized_proteins_of_the_AP_superfamily	KLVVGIVVDQMRWDYLSIYY--------DKF-GK-------DG-FRRLLDQGYSFDNCLIDYVPTVTAIGHTSVYTGTTPAFHGICGNN-FLVD---GK--IVYCC-EDK---SVKDSPVNLLATTIGDQLRLHT-DF------RS-KVIGVSFKDRAAILPAG---RSA--NAAYW--LD-K--KN--R--QFITST-YY-MQ--E-LPQW--VKDHN--KELVKHNGFKKVGEN------------------VGLPMTGQITADMAIAALTGERLG-Q-G-N--ETDMLCVSFSQTDVIGHKWG---TRGQHTDEVYLELDKDLARLFHALDEKV--GKGNYLAFLTADHGAAHNN--HYMMDH---KL--S-AGEWL------S---ADIR--SGL…
Ga0070659_1000134413_Uncharacterized_proteins_of_the_AP_superfamily	KLVVGIVVDQMRWDYLSRYY--------DRF-GG-------DG-FRRLIDQGFSFNNCLINYVPTVTAIGHTSVYTGSTPAFHGICGNN-FSID---GR--AVYCC-DDA---SVMDSPVNLLTTTIGDQLRLHT-DF------RA-KVIGVSYKDRAAILPAG---HSA--NGAYW--LD-R--KN--R--CFITST-YY-MT--E-LPEW--AKVFN-----------HDLKNN----EEFKR------------PEAGHITVDMAIAALRGEKLG-Q-G-S--ETDMLCVSFSQTDVIGHKWS---TRGEHTDEAYMGVDRDLAKLFQVLDEKV--GKGQYLVFLTADHGAAHNS--QFMVDN---RL--H-GGQWL------S---REVR--ADL…
Ga0070659_1000173815_Uncharacterized_proteins_of_the_AP_superfamily	KLVVGIVVDQMRWDYLSRYY--------DRF-SA-------DG-FRRMLDNGYSFDNCLINYVPTVTAIGHASIYTGTSPAFHGICGNN-FYID---GR--KVYCC-TDQ---TVEDSPRNLLATTIGDQLRLHT-DF------RS-KVVGVSYKDRASILPAG---RSA--NAAYW--LD-R--QN--R--QFITST-YY-MK--E-LPAW--VKEHN--KQVR--ANEVFRQMG---------------------PETGHITVDMAIAALDGERLG-Q-G-D--ETDMLCVSFSQTDVIGHKWS---TRGEHTDEAYMQLDKDLAKLFRALDEKV--GKDNYLVFLSADHGAAHNE--KFMVDH---GM--N-GGPW--L----S---KDVI--SGM…
Ga0070659_1000184184_Uncharacterized_proteins_of_the_AP_superfamily	KLVVGIVVDQMRWDYLSRYY--------DKF-CD-------GG-FRKMLDGGYSYNNCLIDYIPTVTAIGHTSAYTGTTPAFHGICGNN-FYID---GN--EVYCC-ADK---TVMDSPVNLLATTIGDQLRLHT-DF------RS-KVIGVSYKDRAAIFPAG---HAA--NAAYW--LD-L--KN--R--QFITST-YY-MK--E-LPQW--VKDFN-----------KVLKEN----KVFKE------------AEAGHITVDMAIAALKGERLG-Q-G-D--EADMLCVSFSETDVIGHKWS---TRGEHTDEAYMELDKDMEKLFEALDEQV--GKGQYIVFLTADHGAAHNW--KFMQDN---RL--H-GGPW--L----S---ESLR--TDL…
Ga0070659_1000204498_Uncharacterized_proteins_of_the_AP_superfamily	KLVVGIVVDQMRWDYLSRYY--------DKF-GN-------DG-FRRLLDQGYSFNNCLINYLPTVTAIGHTSAYTGTTPAFHGICGNN-FAID---GR--KVYCC-ADT---TVMDSPVNLLSTTIGDQLRLHT-DF------RS-KVVGISYKDRAAILPAG---RSG--NAAYW--LD-R--KN--R--KFISST-YY-MQ--D-LPQW--AKDYN-----------KVLVKN-------------------EEPLTGHITVDMAIAALNGEQLG-Q-G-S--ETDMLCVSFSQTDAIGHKWG---TRGEHTDEAYLELDKDLARLLSALDEKV--GKGNYLVFLTADHGGAHNN--QFMQDH---KM--N-AGKW--S----S---KEVR--ESV…
Ga0070659_1000257314_Uncharacterized_proteins_of_the_AP_superfamily	KLVVGIVVDQMRWDYLSRYY--------DQF-GE-------DG-FRRLLDKGYSFNNCLINYLPTITAIGHTSAYTGTSPAFHGICGNT-FYID---GR--KTYCC-SDE---NVSDSPVNLLSTTIGDQLRLHT-DF------RS-KVIGVSYKDRAAILPAG---RSG--NAAYW--LD-T--KN--R--QFITST-YY-MK--E-LPAW--AREFN-----------KELAKD-------------------KEPLTGHITTGMAIAALDGEKLG-Q-G-D--ETDMLCVSYSQTDVIGHKYG---TRGNHTDEAYLELDKDLARLFKALDEKV--GKGNYLAFLTADHGAAHNN--QFMQDH---KL--A-AGKW--S----S---KDLR--AEL…
Ga0070659_1000334081_Uncharacterized_proteins_of_the_AP_superfamily	KLVVGIVVDQMRWDYLSRYY--------DQF-GD-------EG-FRRLLDKGYSFNNCLINYLPTVTAIGHTSAYTGTSPAFHGICGNT-FYID---GR--KTYCC-SDD---NVSDSPVNLLSTTIGDQLRLHT-DF------RS-KVIGVSYKDRAAILPAG---RSG--NAAYW--LD-T--KN--R--QFITST-YY-MK--E-LPVW--AKEFNRNLAKN--KEFKEVGTD------------------VGLPLTGHITTDMAIAALEGEKLG-Q-G-D--ETDMLCVSYSQTDVIGHKYG---TRGNHTDEAYMELDKDLARLFRVLDDKV--GEGNYLVFLTADHGAAHNN--VFMQDH---KL--A-AGKWL------S---EDLK--ADL…
Ga0070659_1000413401_Uncharacterized_proteins_of_the_AP_superfamily	KLVVGIVVDQMRWDYLSRYY--------DKF-CE-------DG-FRRMLDKGYSFDNCLIDYVPTVTAIGHTSAYTGTTPAFHGICGNN-FAID---GR--KVYCC-EDS---TVMGSPVNLLSTTIGDQLRLHT-DF------RS-KVVGVSYKDRAAILPAG---HSA--NAAYW--LD-R--KN--R--RFITST-YY-MN--E-LPGW--VKDYN-----------RQVEKN----QVFKK------------PEAGHLTVGMAIAALEGEKLG-Q-G-S--ETDMLCVSFSQTDVIGHKWS---TRGEHTDEAYMELDKDLARLFKALDEKV--GAGNYITFLTADHGAAHNE--QFMQDN---RL--H-GGKW--L----S---QELQ--TDL…
Ga0070659_1000500373_Uncharacterized_proteins_of_the_AP_superfamily	KLVVGIVVDQMRWDYLSRYY--------DKF-TE-------DG-FRRLVDKGYSFDNCLINYLPTVTAIGHTSAYTGTSPAFHGICGNN-FYID---GR--KTYCT-DDP---SVMDSPRNLLSTTIGDQLRLHT-DF------RS-KVIGVSYKDRAAIFPAG---RAA--NAAYW--LD-K--KN--R--KFITST-YY-MK--E-LPQW--VMEYN-----------KKLVKN----EVFKK------------PETGHITTDMAIAALEGEQLG-Q-G-D--ETDMLCVSYSQTDVIGHKWS---TRGEHTDEAYLELDKDLSRLFKALDERV--GKGNYLVFLTADHGAAHNN--QFMADH---GM--N-GGKW--L----S---EELK--SDM…
Ga0070660_1000135202_Uncharacterized_proteins_of_the_AP_superfamily	KLVVGIVVDQMRWDYLSRYY--------DEF-TE-------DG-FRRMIDNGYSCNNCLINYVPTVTSIGHTSVYTGTSPAFHGICGNN-FYID---GH--KTYCT-ADN---SVQDSPRNLLSTTIGDQLRLHT-DF------KS-KVIGVSYKDRAAILPAG---HAA--TAAYW--LD-T--DN--L--CFISST-YY-MT--E-LPDW--AKKANQQLARN--KELKKVGSK------------------VGLPLCGTIITDMAIAALKGEQLG-K-N-K--TTDMLCVSYSQTDVIGHEYG---TRGTHTDEAYMQLDKDIARLLKALDSQV--GEGNYVVFLTADHGASHNY--KFMQDH---KI--P-AGKW--P----D---PDMK--DGA…
Ga0070660_1000227951_Uncharacterized_proteins_of_the_AP_superfamily	KLVVGIVVDQMRWDYLSRYY--------DKF-TA-------DG-FRRLIDGGFSCDNCLINYVPTVTAIGHTSVYTGTTPAFHGICGNN-FYID---GR--KTYCT-TDT---TVDDSPRNMLSTTIGDQLRLHT-DF------TS-KVIGVSYKDRGAILPAG---HSA--TAAYW--LD-L--KN--R--QFITST-YY-MT--E-LPAW--AVEQNKLLKKN--EVFKRVGKD------------------IGLPECGAITTDMAIAALKGEQLG-R-G-Q--QTDMLCVSYSQTDVIGHKWA---TRGEHTDGAYLQLDRDLARLLNALDEQV--GKGNYLLFLTADHGGAHNF--QYMQDH---GM--P-AGKW--P----D---PDMR--KGV…
Ga0070660_1000490682_Uncharacterized_proteins_of_the_AP_superfamily	KLVVGIVVDQMRWDYLSRYY--------DQF-TA-------DG-FRRLIDGGFSCDNCLINYFPTVTAIGHTSVYTGTTPAFHGICGNN-FYID---GR--KTYCT-ADT---TVSDSPRNMLSSTIGDQLRLHT-DF------GS-KVVGISYKDRAAILPAG---HAA--NAAYW--LD-T--KN--L--QFITST-YY-MA--E-LPEW---AKLE--NRRL--KQNRDVQKA---------------------PLCGTITTDMAIAALRGEHLG-K-G-K--HTDMLCVSYSQTDVIGHRYS---PRSEQTDQAYLQLDRDLGRLLRALDAQV--GRGQYLLFLTADHGGAHNW--KFMQDH---KL--P-AGPWE------D---PGVK--NSV…
Ga0070660_1000538731_Uncharacterized_proteins_of_the_AP_superfamily	KLVVGVVVDQMRWDYLSRYY--------HQF-TN-------DG-FRRLIGDGFSCDNCLINYIPTVTSIGHTSIYTGTTPAFHGICGNN-FFKD---GR--KIYCT-DDS---TVNDSPRNMLATTIGDQLRLHT-DF------KS-KVIGVSYKDRAAILPAG---HSA--TAAYW--LD-T--KN--L--QFITST-YY-MT--E-LPSW--VRDFN--KKMD--AD-KEVKAI------------------KKAPLCGTVTTDMAIAALKGEQLG-K-G-D--VTDMLCVSYSQTDVIGHKWS---TRGERTDAAYLQLDKDLGRLLTALDEQV--GRGNYLLFLTADHGAAHNF--QFMQDH---KL--P-AGKW--L----N---PDMQ--NGM…
Ga0070660_1000613633_Uncharacterized_proteins_of_the_AP_superfamily	KLVVGIVVDQMRWDYLSRYY--------DKF-EE-------DG-LRRLLDDGYSCDNCLINYLPTITAIGHTSVYTGATPAFHGICGND-FLID---GK--PVYCC-GDE---TVDDSPRNMLATTIGDQIRLHT-DF------KS-KVIGVSYKDRAAILPAG---HSA--NGAYW--LD-T--KN--G--QFITST-YY-MT--E-LPDW--AKAYNKELRNN--KELQKVGKD------------------VGLPLCGHITTDMAIAALKGERLG-K-G-E--ATDMLCVSYSQTDVIGHEWG---TRGERTDEAYLQLDKDIARLLKALDGQV--GEGNYLLFLTADHGAAHNF--KFMQDH---KI--A-AGAWKWA--------DELT--PML…
Ga0070660_1000672772_Uncharacterized_proteins_of_the_AP_superfamily	KLVVGIVVDQMRWDYLSRYY--------DKF-EE-------DG-LRRLLDDGYSCDNCLINYLPTVTAIGHTSVYTGATPAFHGICGND-FQID---GK--PVYCC-GDE---TVDDSPRNMLATTIGDQIRLHT-DF------KS-KVIGVSYKDRAAILPAG---HSA--NGAYW--LD-T--KN--G--QFITST-YY-MT--E-LPDW--AKAYNKELRNN--KELQKVGKD------------------VGLPLCGHITTDMAIAALKGERLG-K-G-E--ATDMLCVSYSQTDVIGHEWG---TRGERTDEAYLQLDKDIARLLKALDGQV--GEGNYLLFLTADHGAAHNF--KFMQDH---KI--A-AGAWKWA--------DELT--PML…
Ga0070660_1000794821_Uncharacterized_proteins_of_the_AP_superfamily	KLVVGVVVDQMRWDYLSRYY--------DKF-QE-------DG-FRRLIKDGYSCDNCLINYLPTVTAIGHTSAYTGSTPAFHGICGND-FEID---GN--PVYCC-CDN---SVDDSPKNLLATTIGDQIRLHT-DF------QS-KVIGVSYKDRAAILPAG---RSA--NGAYW--LD-T--KN--G--QFITST-YY-MT--E-LPMW--AKVYNKELKKN--EELKKVGKD------------------VGLPLCGHITTDMAIAALKGENLG-K-G-K--TTDMLCVSYSQTDVIGHEWS---TRGSHADEAYLELDKDIARLLKALDEQV--GEGNYLLFLTADHGAAHNF--QFMQDH---KL--A-GGAWKWS--------QEIA--PML…
Ga0070660_1001336312_Uncharacterized_proteins_of_the_AP_superfamily	KLVVGVVVDQMRWDYLPRYY--------DKF-QE-------DG-FRRLIRDGYSCDNCLINYLPTVTSIGHTSVYTGSTPAFHGICGND-FEID---GE--PVYCC-GDQ---SVDDSPKNLLATTIGDQIRLHT-DF------QS-KVIGVSYKDRAAILPAG---RSA--NGAYW--LD-T--KN--G--QFITST-YY-MA--D-LPGW--VKAYN--KELK--RN-KKLQEV---------------------PLCGHITTDMAIAALKGENLG-K-G-K--TTDMLCVSYSQTDVIGHQWS---TRGSHADEAYLELDKDISRLLKALDEQV--GEGNYLLFLTADHGAAHNF--QFMQDH---NL--A-GGAWKWG--------QEIA--PML…
Ga0070660_1002005271_Uncharacterized_proteins_of_the_AP_superfamily	KLVVGIVVDQMRWDYLSRYY--------DQF-QD-------DG-FRRLIDKGFSCNNCLINYVPTVTAIGHTSAYTGTTPAFHGICGNN-FFID---GE--PVYCC-ADQ---TVEDSPRNLLSTTIGDQLRMHT-DF------SS-KVVGVSYKDRAAILPAG---RSS--DAAFW--LD-I--DN--G--QFITST-YY-MR--E-LPEW--AKSYN-----------RELKKN----KRMQG------------PLCGTITTEMAIAALQGEKLG-K-G-E--VTDMLCVSYSQTDVIGHEWG---TRGEHTDGAYLQLDRDIARLLKALDDQV--GEGNYLVFLTADHGAAHNY--QYMEDH---KM--N-GGAWKGD----I---EIFG--SGL…
Ga0070660_1002236911_Uncharacterized_proteins_of_the_AP_superfamily	KLVVGIVVDQMRWDYLPRYY--------DQF-GD-------DG-FKRLIEEGFSCDNCLINYLPTVTAIGHTSAYTGATPALHGICGND-FFID---DT--RVYCC-GDT---TVNDSPRNLLSTTIGDQLRMHT-DF------RS-KVIGVSYKDRAAIFPAG---RSA--NAAYW--LD-A--KN--V--CFISST-YY-MN--E-LPDW--AKAYN-----------NELKKN----KKAQE------------PICGTVTTDMAIAALKGEQLG-K-G-D--VTDMLCVSYSQTDVIGHAWG---TRGEHTDGAYLQLDKDLGRLLKALDEQV--GMGNYLLFLTADHGAAHNY--QWMEDH---GL--N-GGAWRVR----E---DVMG--SAL…
Ga0070661_10000453310_Uncharacterized_proteins_of_the_AP_superfamily	KLVVGIVVDQMRWDYLPRYY--------DQF-GD-------DG-FKRLIEDGFSCDNCLINYLPTVTAIGHTSVYTGATPALHGICGNN-FFID---GK--SVYCC-EDT---TVSNSPHLLLSTTIGDQLRMHT-DF------RS-KVVGVSYKDRAAILPAG---RSA--NAAYW--LD-A--KN--V--CFISST-YY-MN--G-LPDW--AKAYN--NELK-----KNKKAQ---------------------PICGTVTTDMAIAALKGEQLG-K-G-D--VTDMLCVSYSQTDVIGHAWG---TRGEHADDAYLQLDKDLARLLNALDEHV--GKGNYLLFLTADHGAAHNF--QWMADH---KM--N-GGAWKVR----D---DVLD--DSL…
Ga0070661_1000052165_Uncharacterized_proteins_of_the_AP_superfamily	KLVVGIVVDQMRWDYLARYY--------DKF-GD-------DG-FKRLIGKGYSCDNCLINYLPTITAIGHTSIYTGTTPAMHGICGND-FYID---DE--AVYCT-GDQ---SVDDSPRNLLATTIGDQIRLHT-DF------KS-KVVGVSFKDRASILPAG---RSS--DHAYW--LD-K--DN--I--QFMTST-YY-RT--E-LPDW--AKAYN-----------QELKQN----KKAQK------------PVCGHITTDMAIAALKGEQLG-K-G-E--VTDMLCVSYSQTDVIGHEYS---TRGEHTDEAYLELDKDLARLLKALDDQV--GEGNYLLFLTADHGGAHNF--QFMIDH---KL--A-GGAWKIF----D---ETLT--TKL…
Ga0070661_1000277062_Uncharacterized_proteins_of_the_AP_superfamily	KLVVGIVVDQMRWDYLSRYY--------DKY-SD-------GG-LKRLMTEGYSCDNCLINYLPTVTSIGHTSVYTGSTPAFHGICGND-FFID---DK--QVYCC-GDD---SVSDSPTNLLATTIGDQLRLHT-DF------RS-KVIGVSYKDRAAILPAG---RSA--NGAFW--LD-Y--DN--G--QFITST-YY-MD--Q-LPQW--AKDYNAQLAKN--EELKKVGKR------------------IGNPLCGHITADMAIAALRGENLG-K-G-D--ATDMLCISFSQTDVIGHEWS---TRGEHTDEAYLELDKDIARLLKAFDEQV--GEGNYLLFLTADHGAAHNF--QYMADH---KM--N-GGAWKIK----E---DVLG--PQL…
Ga0070661_1001331501_Uncharacterized_proteins_of_the_AP_superfamily	KLVVGIVVDQMRWDYLSRYY--------DKF-QE-------DG-LRRLVDKGYSCDNCLINYVPTITAIGHTSAYTGSTPAFHGICGND-FCID---DE--KVYCT-TDK---SVKDSPKNLLSTTIGDQLRMHT-DF------RS-KVIGVSFKDRAAILPAG---HSA--NAAYW--LD-I--DN--G--QFITST-YY-MK--E-LPAW--AKAYN-----------QTLAAN---------------------PLCGHITADMAIAALKGENLG-K-N-E--ATDMLCVSFSQTDLIGHEWS---TRGTHIDEAYLELDKDIAKLLKAFDEQV--GEGNYLVFLTADHGAAHNA--EWMTYH---KL--A-GGTWKIN----E---DVLN--AKL…
Ga0070662_10000020419_Uncharacterized_proteins_of_the_AP_superfamily	RLVVGIVVDQMRWDYLSRYY--------DQY-QA-------DG-LRRLIDKGFSCDNCLINYLPTVTAIGHTSAYTGSTPALHGICGND-FFID---DE--KVYCT-GDS---TVNDSPRNLLATTIGDQLRMHT-DF------RS-KVIGVSYKDRAAILPAG---RSA--NAAYW--LD-T--DN--G--QFISST-YY-ME--Q-LPDW--AKAYN--QELK--KN-KELKEV---------------------PLSGHITADMAIAALKGENLG-K-G-E--ATDMLCVSFSQTDVIGHEWS---TRGEHTDEAYLELDKDIARLLKALDDQV--GEGNYLVFLTADHGAAHNY--QWMIDH---KL--A-GGAL--K----M---REGLYGPAL…
Ga0070662_10000430111_Uncharacterized_proteins_of_the_AP_superfamily	KLVVGIVVDQMRWDYLYRYY--------DMF-GE-------GG-FRRLMNEGFSCENTMINYVPSITAVGHASIYTGTVPAIHGIAGNN-FLLN---GK--MVYCC-SDS---TVS-SPRNMLTTTIGDELKIAT-DF------KA-KVIGVSLKDRAAILPAG---HAA--DGAYW--ID-Y--ST--G--TFISST-YY-MK--E-LPKW--AVDYN-----------KSIGKV---------------------PFGNKITEEMAKAAVAGEQLG-G-D-N--VTDLLTVSFSCTDMIGHKYG---THSDKTREIYVDLDKRLADLFGYLDQNV--GKDQYLVFLMADHGAANSI--LLSREH---GI--PADGFV-------V---PKVE--KEL…
Ga0070662_1000158243_Uncharacterized_proteins_of_the_AP_superfamily	KLVVGIAVDQMRWDYLYRYY--------DEY-TD-------GG-FKRLMNEGYNFENCMINYIPSVTAIGHTSLFTGSVPSIHGIAGNN-FYIK---GK--SVYCC-EDP---DVQ-SPRNLLVTTIGDELRTAT-NW------QA-KLFGVSYKDRAAIFPSG---HSS--NAAYW--FD-E--KA--N--GFITST-YY-MS--E-LPEW--VKKYN-----------SGIKKL---------------------PYGNEIVVEMAKEIILNEKLG-K-S-Q--TTDMLTISFSCPDKVGHKFG---THDPKTHDQYVGLDKQLAAFFTFLDKQI--GKGQYLVFLSADHGAANSV--QLNLDH---RL--P-TGLF--R----S---REIL--GDM…
Ga0070662_1000309602_Uncharacterized_proteins_of_the_AP_superfamily	KLVVGIAVDQMRWDYLYRYY--------DEY-TD-------GG-FKRLMNEGYNFENCMINYIPSVTAIGHTSLFTGSVPSIHGIAGNN-FYIK---GK--SVYCC-EDP---DVQ-SPRNLLVTTIGDELRTAT-NW------QA-KLFGVSYKDRAAIFPSG---HSS--NAAYW--FD-E--KA--N--GFITST-YY-MS--E-LPEW--VKKYN-----------SGIKKL---------------------PYGNEIVVEMAKEIILNEKLG-K-S-Q--TTDMLTISFSCPDKVGHKFG---THDPKTHDQYVGLDKQLAAFFTFLDKQI--GKGQYLVFLSADHGAANSV--QLNLDH---RL--P-TGLF--R----S---REIL--GDM…
Ga0070662_1000605921_Uncharacterized_proteins_of_the_AP_superfamily	KLVVGIAVDQMRWDYLYRFY--------DEY-VD-------GG-FRRMLRDGYSFENCQINYIPSVTAIGHTSLYTGSVPSIHGIAGNN-FLKN---GK--MVYCC-RDT---TVQ-SPLNLQVTTIGDELKTAT-SW------KS-KVIGISFKDRAAILPAG---HSA--DAAYW--FD-K--DA--K--CFISST-YY-ME--K-LPQW--VIAYN-----------EKINKK---------------------PYGNQIVMEMAKAAIKGERLG-Q-R-D--ETDMICVSFSCPDITGHQYG---THHELTHKQYIGLDKQLAEFFTYLDRTV--GQGQWLAFLSADHGAANSI--KQNLEH---KI--P-AGNF--S----N---GKTR--DAL…
Ga0070662_1000642482_Uncharacterized_proteins_of_the_AP_superfamily	KLVVGLVIDQMRWDYMYYYY--------DKY-GE-------GG-MKRLMAEGFSCDNQMLNYVPTITGVGHSSIYTGAVPAANGIPGND-FYLD---GK--RVYCT-DDP---DAK-SPKNMLGTTIGDMLRCAT-DF------RS-KVIGIALKDRASILPAG---HAA--NAAYW--YD----KSVAG---FITSS-YY-MD--A-LPDW--VKKFN--------RS-SGMKKGY--------------------SDGVTLTFNMAEAALKNEQLG-K-G-E--TPDMLCISISSTDAISHKTGTWFSPGKENEEVFLTLDRDMKKFFEALDAQV--GKGNYLLFLTADHGGSHNP--NTLKEH---KL--P-GGGCD------M---GAKM--RDL…
Ga0070662_1000832582_Uncharacterized_proteins_of_the_AP_superfamily	KLVVGLVVDQMRWDYLYYYY--------EDF-VE-------GG-LKRLIDEGYSCENTMINYVPTVTGIGHASVYTGSTPALHGICGNS-FFEK---GV--KMNCC-GDP---DVQ-SPKNMLSNTIGDQLRLSN-DF------KS-RVFGVAMKDRAAIFPAG---HSA--NAAYW--YD-N--SV--G--HFISST-YY-MQ--E-LPKW--VRDFN--KRNA--TK----------------------------SEGVTLTFKMAEALLENERLG-S-N-D--VTDMLCVSISGTDAIAHEYG---TRAPQTVAAYKQLDKDLAHFLKVLDQRV--GRGRYLLFLTADHAGAHNP--NFMRQN---KL--P-ADGW--S----A---SNTV--RAI…
Ga0070662_1001789301_Uncharacterized_proteins_of_the_AP_superfamily	KLVIGLVVDQMRWDYLYYYY--------EDF-VE-------GG-LKRLVDEGYSFENCMINYVPTVTAIGHTSIYTGSTPALHGICGND-FFDR-TQGK--WTYCC-SDK---TVT-SPRNMMANTIGDQLRLSN-DF------KS-RVFGVALKDRAAILPAG---HSA--NAAYW--YD-N--SV--G--HFITSS-YY-MK--E-LPKW--VRDFN--KRYQ--TK----------------------------SEGVTLTFKMAEALLENEKLG-T-G-D--VTDMLCVSISSTDAISHEYG---TRGAQTIAAYKQLDKDLAHFLSLLDRRI--GRGRYLLFLSADHGGAHNP--NYMRRN---HL--P-AGGW--N----A---RGTV--EAI…
Ga0070663_1000126481_Uncharacterized_proteins_of_the_AP_superfamily	KLVVGLVVDQMRWDYLYYYY--------DKY-EA-------GG-LRRLVDEGFNCDNNLINYVPTITGIGHASIYTGSTPALHSIAGND-FYMD---GK--FTYCC-SDP---TVS-SPRKMTATTMGDMLKIAT-DY------KA-KVIGVAMKDRAAILPAG---QAA--DAAYW--WD-N--KA--G--HYITST-YY-MD--D-LPKW--VKDFN--KQNT-----------W---N----------------PVGVEKTFLMAQAAVEHEQLG-Q-R-G--VCDMLCVSVSPTDAIAHSYG---TRGPENYEVYMELDRDLAKFLDYLDRTI--GKNQYLLFLTADHGAAHNS--TLLNQH---RI--P-AGGW--S----I---SDAR--KRL…
Ga0070663_1000151264_Uncharacterized_proteins_of_the_AP_superfamily	KLVVGLVVDQMRWDYLYYYY--------DQY-ET-------GG-LKRLVNEGFNCENNLINYVPTVTGIGHASIYTGSTPALHSIAGND-FYMD---GK--FTYCC-SDS---NVN-SPRKMTATTIGDMLKVAT-DY------RS-KVIGVAMKDRAAILPAG---QAA--DAAYW--WD-N--SV--G--HYITST-YY-MN--E-LPAW--VKKFN--DQNT-----------W---N----------------PDGITKTFLMAEAAIENEQLG-Q-R-G--ETDMLCISVSPTDAIAHKFG---TRGKENWDAYKRLDQDLAKFLNYLDKKI--GKGQYLLFLTADHGGAHNS--NVLNEH---RI--P-AGGWS------I---GDAR--KAL…
Ga0070663_1000343592_Uncharacterized_proteins_of_the_AP_superfamily	KLVVGIVVDQMRWDYLYFYN--------KEY-VS-------DG-FKRLLSEGYSCQNTMVPYIPTVTAIGHSCVYTGSVPALMGILGNS-FYIN---GK--DTYCC-GDE---TVQ-SPRNLLASTIGDELKLAT-NY------KS-KVFGVALKDRASILPAG---HSA--DAAYW--WD-T--SA--G--HFVTST-YY-MN--Q-LPTW--VNDFNKAHQQK--PG-------Y--------------------VKGITVTFDMAEAILKNENLG-Q-G-T--ETDMLTVSISPTDAIGHKFS---TRGPENHDAYIQLDRDLARFFKTLDAQV--GRGNYLVFLTADHGGSHNP--NFMRSH---KM--P-AGGF--E----C---WNVV--KEL…
Ga0070663_1000816412_Uncharacterized_proteins_of_the_AP_superfamily	KLVVGIVVDQMRWDYLYYYY--------DQY-GE-------GG-IKRLLSEGFSCENNMIPYLPTITAVGHASIFTGTTPALHGIAGNS-YLLN---GK--FTYCV-ADS---TVH-SPRNMLASTIGDELKIAT-DF------KS-KVIGIALKDRAAILPAG---HSA--NAAYW--YD-S--SV--G--HFITSS-YY-MD--R-LPDY--VEQFN-----------QRYQTT---------------------NEGVDLTFKMAETVLDHEKMG-Q-G-D--VTDMLTISVSSTDAIGHAFG---TRGKENKEVFMELDKNLARFLATLDQKV--GKGNYLLFLTADHGAAHNY--NYLRNH---KI--P-AGGF--N----D---DALK--KEL…
Ga0070663_1001271122_Uncharacterized_proteins_of_the_AP_superfamily	RLVVGLVVDQMRWDYLYYYY--------NDY-RN-------GG-IRRLLKEGFSCENTKIPYVPTVTAIGHASIYTGTTPALHGICGNH-FYLD---GQ--RVYCC-DDS---TVQ-SPQMMMASTIGDELKIAT-DY------QA-KVIGVSIKDRAAILPAG---HAA--NAAYW--WD-N--KA--E--CFISST-FY-MQ--E-LPQW--VQKFN--KKHK-----GFVDGE---------------------PKGVTLTFEMAAAIVENEKMG-Q-D-D--ITDLLTISISSTDGIGHKFS---TRGPENKAAYMAVDQGLEQFFKLLDKKV--GAGNWLLFLSADHGAAQNY--NQMKEH---HI--P-AGGF-----------ENWKQMKPL…
Ga0070663_1001449851_Uncharacterized_proteins_of_the_AP_superfamily	RLVVGLVVDQMRWDYLYYYY--------NDY-SE-------GG-LKRLLSEGYSYENTQINYSPAVTAVGHSSIYTGSVPALNGIAGNW-FWED---GK--SKYCC-TDT---TVQ-SPRNLWGTTIGDELHLAT-NF------RS-KVIGVALKDRAAILPAG---HSA--DAAYW--WD-T--SA--G--HFVSST-FY-MT--D-LPQW--VKDFN--------KA-NHTKPGF--------------------DEGVTMTFRMAEAAVSNEKLG-QTG-G--QTDMLTISVSSTDAIGHVYS---TRGPENKSVYMRLDRDVASFLTYLDKTV--GKGNYLLFLTADHGASHNY--NFLKQH---RI--P-ADGW--D----Y---DKSV--KDL…
Ga0070663_1002199421_Uncharacterized_proteins_of_the_AP_superfamily	KLVVGVVVDQMRWDYLYYYQ--------NEY-GE-------GG-LKRVINEGFSCENTMINYAPTVTAIGHASVYTGTVPALHGIAGNY-FYQD---DA--GVYCC-GDN---QVA-SPSRMLATTIGDQLKIAT-DF------RS-KVIGVALKDRASILPAG---HSA--DGAYW--WD-T--SA--G--QFITST-FY-MD--K-LPDW--VTAFN-----------KIHRQK---------------------NIGVTLTFQMAEAALINEQLG-K-H-A--DTDMLTVSVSSTDAIGHEYG---TRGKENHDVYMQLDKDLTTFLNALDREV--GKGNYLLFLTADHGAAHNY--NLMKNH---RI--P-AGAW--N----Y---KKAT--AEL…
Ga0070664_10000302816_Uncharacterized_proteins_of_the_AP_superfamily	KLVVGLVVDQMRWDYLYYYY--------NEY-GN-------GG-LKRLLNEGFSCENTHLNYTPTVTAVGHSTIFTGAFPSVSGIAGNN-FAIN---DK--EVYCC-TDN---GVK-SPHNMLVTTIGDELRIAT-NY------QS-KVIGVSLKDRASILPAG---QSA--NAAYW--WD-T--KA--G--QFVTST-YY-MN--E-LPQW--VTDFN--------KA-NHTKPGF--------------------NLGVTVTFKMAEAALKNEQLG-K-H-D--GTDMLTVSISSTDAIGHTYS---TRGKENHDVYMQLDKDLTTFLNTLDSEV--GKGNYLLFLTADHGAAHNY--NQMKSH---KI--P-AGAW--D----Y---DKTT--TEL…
Ga0070664_1000034641_Uncharacterized_proteins_of_the_AP_superfamily	KLIVGLVVDQMRWDYLYFYQ--------NEY-GQ-------GG-LRLLLNEGFSFENTQINYAPTVTAIGHSSVFTGSVPALHGICGNSFWQDD----Q--YVYCC-TDT---TVRDSPHRLLTTTIGDELRLAT-DF------RS-KVIGVALKDRAAILPAG---HSA--NAAYW--WD-T--SA--G--HFVSSS-YY-MD--K-LPEW--VEKFN--KDNH--TA-PN-------------------------NEGVTMTFKMAEAALENEHLG-Q-G-K--ETDMLTVSISSTDAIGHQYS---TRGKENHDVYMQLDKDLAQFLNVLDAKV--GRGNYLLFLTADHGAAHNY--NFLKKH---RI--P-AGAF--E----Y---KKAV--EDL…
Ga0070664_1000089598_Uncharacterized_proteins_of_the_AP_superfamily	KLIVGLVVDQMRWDYLYFYQ--------NEY-GQ-------GG-LRRLLNEGFSFENTQINYAPTVTAIGHSSVFTGSVPALHGICGNSFWQDD----Q--YVYCC-TDT---TVRDSPHRLLTTTIGDELRLAT-DF------RS-KVIGVALKDRAAILPAG---HSA--NAAYW--WD-T--SA--G--HFVSSS-YY-MD--K-LPEW--VEKFN--KDNH--TA-PN-------------------------NEGVTMTFKMAEAALENEHLG-Q-G-K--ETDMLTVSISSTDAIGHQYS---TRGKENHDVYMQLDKDLAQFLNVLDAKV--GRGNYLLFLTADHGAAHNY--NFLKKH---RI--P-AGAF--E----Y---KKAV--EDL…
Ga0070664_1000099995_Uncharacterized_proteins_of_the_AP_superfamily	KLIIGLVVDQMRWDYLYFYQ--------NEY-GK-------GG-LRRLLDEGFSFENTQINYAPTVTAIGHSSVYTGSVPAIHGICGNN-FWQN---DQ--YVYCC-SDT---TVRNSPHRLLTTTIGDQLKLAT-NF------RS-KVIGVSLKDRAAILPAG---HSA--DAAYW--WD-T--SA--G--HFVTST-YY-MD--K-LPTW--VEKFN--KANR--TA-PD-------------------------NEGVTMTFKMAIAALENEHLG-Q-G-D--ETDMLAVSVSSTDAIGHKYG---TRGKENHDVYMQLDKDLTQFLNALDEKV--GRGNYLLFLTADHGAAHNY--NFLKKH---RI--P-GGAF--E----Y---KKAV--EDL…
Ga0070664_1000196436_Uncharacterized_proteins_of_the_AP_superfamily	KLIVGLVVDQMRWDYLYFYQ--------NEY-GK-------GG-LRRLLDEGFSFENTQINYAPTVTAIGHSSVYTGSVPAIHGICGNN-FWQN---DQ--YVYCC-TDT---TVRNSPHRLLTTTIGDQLKLAT-NF------RS-KVIGVSLKDRAAILPAG---HSA--DAAYW--WD-T--SA--G--HFVTST-YY-MD--K-LPAW--VEKFN--KANR--TA-PN-------------------------NEGVTMTFKMAIAALENERLG-Q-G-D--ETDMLAVSVSSTDAIGHKYG---TRGKENHDVYMQLDKDLTQFLNALDEKV--GRGNYLLFLTADHGAAHNY--NFLKKH---RM--P-GGAF--E----Y---KKAV--EDL…
Ga0070664_1000387962_Uncharacterized_proteins_of_the_AP_superfamily	KLIVGLVVDQMRWDYLYFYQ--------NEY-GK-------GG-LRRLLDEGFSFENTQINYAPTVTAIGHSSVYTGSVPAIHGICGNN-FWQN---DQ--YVYCC-SDT---TVRNSPHRLLTTTIGDQLKLAT-NF------RS-KVIGVSLKDRAAILPAG---HSA--DAAYW--WD-T--SA--G--HFVTST-YY-MD--K-LPTW--VEKFN--KANR--TA-PN-------------------------NEGVTMTFKMAIAALENERLG-Q-G-G--ETDMLAVSVSSTDAIGHKYG---TRGKENHDVYMQLDKDLTQFLNALDEKV--GRGNYLLFLTADHGAAHNY--NFLKKH---RI--P-GGAF--E----Y---KKAV--EDL…
Ga0070664_1000636622_Uncharacterized_proteins_of_the_AP_superfamily	KLIVGLVVDQMRWDYLYFYQ--------NEY-GK-------GG-LRRLLDEGFSFENTQINYAPTVTAIGHSSVYTGSVPAIHGICGNN-FWQN---DQ--YVYCC-SDT---TVRNSPHRLLTTTIGDQLKLAT-NF------RS-KVIGVSLKDRAAILPAG---HSA--DAAYW--WD-T--SA--G--HFVTST-YY-MD--K-LPAW--VEKFN--KANR--TA-PN-------------------------NEGVTMTFKMAIAALENERLG-Q-G-D--ETDMLAVSISSTDAIGHKYG---TRGKENHDVYMQLDKDLTQFLNALDEKV--GRGNYLLFLTADHGAAHNY--NFLKKH---RM--P-GGAF--E----Y---KKAV--EDL…
Ga0070664_1000904231_Uncharacterized_proteins_of_the_AP_superfamily	KLIVGLVVDQMRWDYLYFYQ--------NEY-GK-------GG-LRRLLDEGFSFENTQINYAPTVTAIGHSSVYTGSVPAIHGICGNN-FWQN---DQ--YVYCC-SDT---TVRNSPHRLLTTTIGDQLKLAT-NF------RS-KVIGVSLKDRAAILPAG---HSA--DAAYW--WD-T--SA--G--HFVTST-YY-MD--K-LPAW--VEKFN--KANR--TA-PN-------------------------NEGVTMTFKMAIAALENERLG-Q-G-D--ETDMLAVSISSTDAIGHKYG---TRGKENHDVYMQLDKDLTQFLNALDEKV--GRGNYLLFLTADHGAAHNY--NFLKKH---RM--P-GGAF--E----Y---KKAV--EDL…
Ga0100365_100002214_Uncharacterized_proteins_of_the_AP_superfamily	KLIVGLVVDQMRWDYLYFYQ--------NEY-GK-------GG-LRRLLDEGFSFENTQINYAPTVTAIGHSSVYTGSVPAIHGICGNN-FWQN---DQ--YVYCC-SDT---TVRNSPHRLLTTTIGDQLKLAT-NF------RS-KVIGVSLKDRAAILPAG---HSA--DAAYW--WD-T--SA--G--HFVTST-YY-MD--N-LPAW--VEKFN--KANR--TA-PN-------------------------NEGVTMTFKMAIAALENERLG-Q-G-D--ETDMLAVSVSSTDAIGHKYG---TRGKENHDVYMQLDKDLTQFLNALDEKV--GRGNYLLFLTADHGAAHNY--NFLKKH---RI--P-GGAF--E----Y---KKAV--EDL…
Ga0100365_10003236_Uncharacterized_proteins_of_the_AP_superfamily	KLIVGLVVDQMRWDYLYFYQ--------NEY-GK-------GG-LRRLLDEGFSFENTQINYAPTVTAIGHSCVYTGSVPAIHGICGNN-FWQN---DQ--YVYCC-SDT---TVRNSPHRLLTTTIGDQLKLAT-NF------RS-KVIGVSLKDRAAILPAG---DSA--DAAYW--WD-T--SA--G--HFVTST-YY-MD--K-LPAW--VEKFN--KANR--TA-PN-------------------------NEGVTMTFKMAIAALENERLG-Q-G-D--ETDMLAVSVSSTDAIGHKYG---TRGKENHDVYMQLDKDLTQFLNALDEKV--GRGNYLLFLTADHGAAHNY--NFLKKH---RI--P-GGAF--E----Y---KKAV--EDL…
Ga0100365_100048114_Uncharacterized_proteins_of_the_AP_superfamily	KLIVGLVVDQMRWDYLYFYQ--------NEY-GK-------GG-LRRLLDEGFSFENTQINYAPTVTAIGHSSVYTGSVPAIHGICGNN-FWQN---DQ--YVYCC-SDT---TVRNSPHRLLTTTIGDQLKLAT-NF------RS-KVIGVSLKDRAAILPAG---HSA--DAAYW--WD-T--SA--G--HFVTST-YY-MD--K-LPTW--VEKFN--KANR--TA-PN-------------------------NEGVTMTFKMAIAALENERLG-Q-G-D--ETDMLAVSVSSTDAIGHKYG---TRGKENHDVYMQLDKDLTQFLNALDEKV--GRGNYLLFLTADHGAAHNY--NFLKKH---RI--P-GGAF--E----Y---KKAV--EDL…
Ga0100365_10022064_Uncharacterized_proteins_of_the_AP_superfamily	KLIVGLVVDQMRWDYLYFYQ--------NEY-GK-------GG-LRRLLDEGFSFENTQINYAPTVTAIGHSSVYTGSVPAIHGICGNN-FWQN---DQ--YVYCC-SDT---TVRNSPHRLLTTTIGDQLKLAT-NF------RS-KVIGVSLKDRAAILPAG---HSA--DAAYW--WD-T--SA--G--HFVTST-YY-MD--K-LPTW--VEKFN--KANR--TA-PN-------------------------NEGVTMTFKMAIAALENERLG-Q-G-D--ETDMLAVSVSSTDAIGHKYG---TRGKENHDVYMQLDKDLTQFLNALDEKV--GRGNYLLFLTADHGAAHNY--NFLKKH---RI--P-GGAF--E----Y---KKAV--EDL…
Ga0100365_10024152_Uncharacterized_proteins_of_the_AP_superfamily	KLIVGLVVDQMRWDYLYFYQ--------NEY-GK-------GG-LRRLLDEGFSFENTQINYAPTVTAIGHSSVYTGSVPAIHGICGNN-FWQN---DQ--YVYCC-SDT---TVRNSPHRLLTTTIGDQLKLAT-NF------RS-KVIGVSLKDRAAILPAG---HSA--DAAYW--WD-T--SA--G--HFVTST-YY-MD--K-LPTW--VEKFN--KANR--TA-PN-------------------------NEGVTMTFKMAIAALENERLG-Q-G-D--ETDMLAVSVSSTDAIGHKYG---TRGKENHDVYMQLDKDLTQFLNALDEKV--GRGNYLLFLTADHGAAHNY--NFLKKH---RI--P-GGAF--E----Y---KKAV--EDL…
Ga0100365_10029637_Uncharacterized_proteins_of_the_AP_superfamily	KLIVGLVVDQMRWDYLYFYQ--------NEY-GK-------GG-LRRLLDEGFSFENTQINYAPTVTAIGHSSVYTGSVPAIHGICGNN-FWQN---DQ--YVYCC-SDT---TVRNSPHRLLTTTIGDQLKLAT-NF------RS-KVIGVSLKDRAAILPAG---HSA--DAAYW--WD-T--SA--G--HFVTST-YY-MD--K-LPAW--VEKFN--KANR--TA-PN-------------------------NEGVTMTFKMAIAALENERLG-Q-G-D--ETDMLAVSVSSTDAIGHKYG---TRGKENHDVYMQLDKDLTQFLNALDEKV--GRGNYLLFLTADHGAAHNY--NFLKKH---RI--P-GGAF--E----Y---KKAV--EDL…
Ga0100528_10018064_Uncharacterized_proteins_of_the_AP_superfamily	KLIVGLVVDQMRWDYLYFYQ--------NEY-GK-------GG-LRRLLDEGFSFENTQINYAPTVTAIGHSSVYTGSVPAIHGICGNN-FWQN---DQ--YVYCC-SDT---TVRNSPHRLLTTTIGDQLKLAT-NF------RS-KVIGVSLKDRAAILPAG---HSA--DAAYW--WD-T--SA--G--HFVTST-YY-MD--K-LPAW--VEKFN--KANR--TA-PN-------------------------NEGVTMTFKMAIAALENERLG-Q-G-D--ETDMLAVSVSSTDAIGHKYG---TRGKENHDVYMQLDKDLTQFLNALDEKV--GRGNYLLFLTADHGAAHNY--NFLKKH---RI--P-GGAF--E----Y---KKAV--EDL…
Ga0101039_10042021_Uncharacterized_proteins_of_the_AP_superfamily	KLVVGLVVDQMRWDYLYYYY--------NEY-GT-------DG-LRRLVDNGFSFENTHINYAPTVTAIGHSSVYTGSVPAITGIAGNY-FFQD---DK--NVYCC-EDP---NVK-SPHRLLASTIGDELQISN-DF------RS-KVIGVALKDRASILPAG---HAA--DAAYW--WD-T--SA--G--HFVTST-FY-TD--H-LPQW--VIDFN--EKN---------------------------------TQGVTMTFKMAEAALKNENLG-K-G-K--ETDMLAVSISSTDAIGHVYS---TRGKENHDVYMQLDKDLAHFLKTLDEQV--GKGNYLLFLTADHGAAHNY--NYMKEH---RI--P-AGGW--D----Y---RQSV--KDL…
Ga0102540_10066719_Uncharacterized_proteins_of_the_AP_superfamily	KLVVGLVVDQMRWDYLYYYY--------NEY-GN-------DG-LRRLLDHGFSYENTHINYAPTVTAIGHSSIFTGSVPAITGIAGNY-FYQD---DK--SVYCC-EDK---TVK-SPRRMLASTIGDELQIAT-DF------RS-KVIGVALKDRASILPAG---HAA--DGAYW--WD-T--SA--G--HFVTST-FY-MD--R-LPKW--VEAFN--EKN---------------------------------TQGVTMTFKMAEAALENEQLG-K-G-K--ETDMLTVSVSPTDIIGHKYS---TRGEENHAVYMQLDKDLAHFLKVLDKEV--GEGNYLLFLTADHGAAHNY--NYMREH---RI--P-AGGW--D----Y---KQTV--KDL…
Ga0102636_10002864_Uncharacterized_proteins_of_the_AP_superfamily	KLVVGLVVDQMRWDYLYYYY--------NEY-GN-------DG-LRRLIDQGFSYENTHINYAPTVTAIGHSSVYTGSVPAITGIAGNY-FYQD---DK--SVYCC-GDK---TVK-SPRRMLASTIGDELQIAT-DF------RS-KVIGVALKDRASILPAG---HAA--DGAYW--WD-T--SA--G--RFVTST-FY-MD--K-LPQW--VEDFN--AKN------------H--------------------PQGVTMTFKMAEAALRNEKLG-K-G-K--DTDMLTVSVSSTDIIGHRFS---TRGKENYDVYMQLDKDLAQFLKVLDKEV--GEGNYLLFLTADHGAAHNY--NYMREH---RI--P-AGGW--D----Y---KQTV--KGL…
Ga0102636_1001881_Uncharacterized_proteins_of_the_AP_superfamily	KLVVGLVVDQMRWDYLYYYN--------DEY-GN-------DG-LKRLLNQGFSFENTHINYAPTVTAIGHSSVYTGSIPAFTGIAGNY-FYQN---DK--SVYCC-EDN---TVK-SPRRMLTSTIGDELQVAT-DF------RS-KVIGVALKDRASILPAG---HAA--DAAYW--WD-T--SA--G--HFVSST-FY-MD--K-LPQW--VEDFN--AKN------------H--------------------TQGVTMTFKMAEAALKNEKLG-K-G-K--ETDMLTISVSSTDIIGHRFS---TRGKENHEVYMQLDKDLAWFLKVLDKEV--GEGNYLLFLTADHGAAHNY--NYMREH---RI--P-AGGW--D----Y---KQTV--KDL…
Ga0102636_1028303_Uncharacterized_proteins_of_the_AP_superfamily	KLVVGLVVDQMRWDYLYYYN--------DEY-GN-------DG-LKRLLNQGFSFENTHINYAPTVTAIGHSSVYTGSIPAFTGIAGNY-FYQN---DK--SVYCC-EDN---TVK-SPRRMLTSTIGDELQVAT-DF------RS-KVIGVALKDRASILPAG---HAA--DAAYW--WD-T--SA--G--HFVSST-FY-MD--K-LPQW--VEDFN--AKNHTAPN-------F--------------------TQGVTMTFKMAEAALKNEKLG-K-G-K--ETDMLTISVSSTDIIGHRFS---TRGKENHDVYMQLDKDLAWFLKVLDKEV--GEGNYLLFLTADHGAAHNY--NYMREH---RI--P-AGGW--E----Y---KQTV--KDL…
Ga0104346_10013927_Predicted_pyrophosphatase_or_phosphodiesterase_AlkP_superfamily	KLVVGLVVDQMRWDYFYYYY--------NEY-GN-------DG-LKRLLNQGFSFENTHINYAPTVTAIGHSSVYTGSIPAFTGIAGNY-FYQD---DK--SVYCC-EDK---TVK-SPRRMLTSTIGDELQVAT-DF------RS-KVIGVALKDRASILPAG---HAA--DAAYW--WD-T--SA--G--HFVSST-FY-MD--K-LPQW--VEDFN--AKNHTAPK-------F--------------------PQGVTMTFKMAEAALKNEKLG-K-G-K--ETDMLTVSISSTDIIGHRFS---TRGKENHEVYMQLDKDLAWFLKVLDKEV--GEGNYLLFLTADHGAAHNY--NYMREH---RI--P-AGGW--D----Y---KQTV--ADL…
Ga0105237_1000034015_Predicted_pyrophosphatase_or_phosphodiesterase_AlkP_superfamily	KLVVGLVVDQMRWDYLYYYN--------NEY-GN-------DG-LKRLLNQGFSFENTHINYAPTVTAIGHSSVYTGSIPAFTGIAGNS-FYQD---DK--SVYCC-EDN---TVK-SPRRMLTSTIGDELQVAT-DF------RS-KVIGVALKDRASILPAG---HAA--DAAYW--WD-T--SA--G--RFVSST-FY-MD--K-LPQW--VEDFN--AKNH--TD-PN-------------------------PQGVTMTFKMAEAALKNEKLG-K-G-K--ETDMLTVSISSTDIIGHRFS---TRGKENHEVYMQLDKDLAWFLKVLDKEV--GEGNYLLFLTADHGAAHNY--NYMREH---RI--P-AGGW--D----Y---KQTV--KDL…
Ga0105237_1000129221_Predicted_pyrophosphatase_or_phosphodiesterase_AlkP_superfamily/Predicted_pyrophosphatase_or_phosphodiesterase_AlkP_superfamily	KLVVGLVVDQMRWDYLYYYN--------NEY-GN-------DG-LKRLLNQGFSFENTHINYAPTVTAIGHSSVYTGSIPAFTGIAGNS-FYQD---DK--SVYCC-EDN---TVK-SPRRMLTSTIGDELQVAT-DF------RS-KVIGVALKDRASILPAG---HAA--DAAYW--WD-T--SA--G--RFVSST-FY-MD--K-LPQW--VEDFN--AKNH-------TDPN---------------------PQGVTMTFKMAEAALKNEKLG-K-G-K--ETDMLTVSISSTDIIGHRFS---TRGKENHEVYMQLDKDLAWFLKVLDKEV--GEGNYLLFLTADHGAAHNY--NYMREH---RI--P-AGGW--D----Y---KQTV--KDL…
Ga0105237_1000165023_Predicted_pyrophosphatase_or_phosphodiesterase_AlkP_superfamily	KLVVGLVVDQMRWDYLYYYN--------NEY-GN-------DG-LKRLLNQGFSFENTHINYAPTVTAIGHSSVYTGSIPAFTGIAGNS-FYQD---DK--SVYCC-EDN---TVK-SPRRMLTSTIGDELQVAT-DF------RS-KVIGVALKDRASILPAG---HAA--DAAYW--WD-T--SA--G--RFVSST-FY-MD--K-LPQW--VEDFN--AKNH--------------------------------PQGVTMTFKMAEAALKNEKLG-K-G-K--ETDMLTVSISSTDIIGHRFS---TRGKENHEVYMQLDKDLAWFLKVLDKEV--GEGNYLLFLTADHGAAHNY--NYMREH---RI--P-AGGW--D----Y---KQTV--KDL…
Ga0105237_100018738_Predicted_pyrophosphatase_or_phosphodiesterase_AlkP_superfamily/Predicted_pyrophosphatase_or_phosphodiesterase_AlkP_superfamily	KLVVGIMVDQMRWDYLYYYY--------NDF-CE-------GG-LRRLVDEGYSYENTMINYVPAVTAIGHSSVWSGSVPALTGIAGNT-WFED---GS--SIYCC-QDS---AVE-SPHRFQASTIGDQLKLAT-DF------RS-KVIGIALKDRAAILPAG---HSA--DAAYW--WD-Q--SA--G--NFVTST-YY-MK--Q-LPQW--VANFN--KQNQ--QK----------------------------DKGVVLTFGLAEAAVENEQLG-Q-H-S--DPDLLCISVSSTDAIGHTYS---TRGPENKSVYMELDRQMAAFLKMLDEKV--GAGNYLLFFTADHGAVHNP--NFLKEH---KI--P-AGGV--E----V---WNME--KEA…
Ga0105237_100018889_Predicted_pyrophosphatase_or_phosphodiesterase_AlkP_superfamily/Predicted_pyrophosphatase_or_phosphodiesterase_AlkP_superfamily	KLVVGLMVDQMRWDYLYYYY--------NDF-GE-------GG-LRRLVDEGYSYENTMINYVPAVTAIGHSSVWSGSVPALTGIAANT-WFED---GA--GVYCC-QDS---AVK-SPHRFQASTIGDQLKLAT-DF------RS-KVIGIALKDRAAILPAG---HSA--DAAYW--WD-E--SA--G--HFVTST-YY-MK--Q-LPQW--VIDFN-----------KLNQQK---------------------DKGVGLTFGLAEAALESEQLG-Q-H-S--DPDLLCISVSSTDAIGHVFS---TRGPENKSVYMELDRQMAAFLNLLDEKI--GRGNYLLFFTADHGAVHNP--NFLKQH---KI--P-AGGL--E----T---WNME--KEA…
Ga0105237_1000249018_Predicted_pyrophosphatase_or_phosphodiesterase_AlkP_superfamily	KLVVGLVVDQMRWDYLYYYY--------NEY-GE-------GG-LKRLVDEGFSCENNMIPYIPTITAIGHTSIYTGSTPALHGICGND-FFID---GK--PVYCC-GDS---TVK-SPRNLIASTIGDELKLAT-NW------KS-KVIGVALKDRAAILPAG---HAA--DAAYW--WD-T--KA--G--NFVTST-YY-MN--E-LPQW--VKDFN--KQNRTKPG-------Y--------------------NEGVTMTFKMAEAVLVNEQMG-Q-H-E--ETDMLTISVSSTDIIGHAVG---TRCPENKAVYMQLDKDLAAFLTKLDQQV--GKGNYLLFLSADHGAAHNH--NQLKEH---RI--P-AGGL-----------ESWKHVKAL…
Ga0105237_100032379_Predicted_pyrophosphatase_or_phosphodiesterase_AlkP_superfamily	KLVVGLVVDQMRWDYLYYYY--------DQY-RK-------DG-LRTLVDHGFSFENTLINYLPAVTAVGHSSIYTGSVPALTGIVSNN-FYLN---GK--WTYCC-DDP---NVK-SPRNLLATGLGDMLKIAT-NF------NG-KVIGVALKDRAAIMPAG---HGA--DAAYW--WD-S--SA--G--HFVTST-YY-MN--E-LPAW--VKETN-----------KRIGTK---------------------VVGVTKTFQMAEAALENEHLG-Q-D-S--ITDLLTISVSSTDAISHVYG---TRGKENHDAYMELDNQLAQFIKTLDEKV--GKGQWLMFLSADHGGSHNH--NFLKAH---HI--P-AGGLD------F---RNTL--KPY…
Ga0105237_100053793_Predicted_pyrophosphatase_or_phosphodiesterase_AlkP_superfamily/Predicted_pyrophosphatase_or_phosphodiesterase_AlkP_superfamily	KLVVGLMVDQMRWDYLYYYY--------NQY-GT-------DG-LRRLVDKGYSFENTLINYVPAVTAVGHSSVYTGSVPALTGIVSNN-FYIH---DK--WMYAC-DDA---TVK-SPRNLLASGLGDVMKMAS-DC------KS-KVIGIALKDRAAILPAG---HGA--DAAYW--WD-T--SA--G--HFITST-YY-MN--Q-LPDW--VKAIN--KKIA--VK----------------------------VAGVTKTFQMAEAALDGEQLG-Q-D-S--ITDLLAISVSSTDAIGHTYG---TRGQQNHDVYIELDRQLAQFMNMLDEKV--GKGQWLLFLTADHGASHNH--NLLKQR---HM--M-AGGLE------L---WNTL--KPM…
Ga0105237_100056679_Predicted_pyrophosphatase_or_phosphodiesterase_AlkP_superfamily	KLVVGLVVDQMRWDYLYYYY--------NQY-QT-------DG-LRRLLDQGFSFENTLINYVPAVTAVGHSSIYTGSVPAFTGIVSNN-FYLH---DK--WIYAC-DDA---TVK-SPRNLLASGLGDVLKMAT-DC------KA-KVIGIALKDRAAIMPAG---HGA--DAAYW--WD-T--SA--G--HFITST-YY-MN--Q-LPDW--VKAIN-----------KKIGTK---------------------TAGVTKTFQMAEAALYNEQLG-Q-D-S--VTDLLAVSVSSTDAIGHTYG---TRGQQNHDVYMELDRQLAQFMQTLDEKV--GKGQWLMFLSADHGASHNH--NLLKQR---HM--M-AGGLE------L---WNTL--KPT…
Ga0105237_1000595211_Predicted_pyrophosphatase_or_phosphodiesterase_AlkP_superfamily	KLVVGLVVDQMRWDYLYYYY--------DKF-QE-------GG-LKRLVDQGYSYENTMIDYIPTITAVGHSSIYTGTCPAFHGITGNN-FHVD---GK--NVYCC-TDT---NVQ-SPHRLKSTGIGDMLKMAT-DQ------KA-KVIGVALKDRAAILPAG---FSA--DGAYW--WD-T--SA--G--HFVTST-YY-CQ--E-LPEW--VKKIN-----------KKIGTK---------------------NMGVTKTFEMAEAAIENEQMG-Q-D-D--ITDLLAVSVSSTDVIGHAYG---TRGNENEGVYMELDKQLAHFFEILDSKV--GKGNYLLFLTADHGAEHNH--NVLKSH---KI--P-AGGL--Q----T---KTFI--KEV…
Ga0105237_1000636416_Predicted_pyrophosphatase_or_phosphodiesterase_AlkP_superfamily	KLVVGLMVDQMRWDYLYYYY--------PQF-GP-------DG-LRRLVDEGYSYENTLINYVPTVTAIGHSSVYTGSVPALTGIAGNN-FVKD---GK--QVYCC-DDD---NVR-SPRNLLASGIGDQLRIAT-DF------KG-KVIGIALKDRAAILPAG---HAA--NAAYW--WD-Q--SA--G--HFISST-YY-MK--E-LPQW--VKDIN-----------KKIQTK---------------------VPGVTKTFQMAEAAIDGEQLG-Q-D-S--ITDLLAMSVSSTDAIGHQYG---TRGQENHDVYMELDRQVGLFLKFLDEKV--GRGNYLLFLTADHGAAHNP--NFLKAH---NL--P-SGGL--N----TWGKDSWL--NSR…
Ga0105237_100080156_Predicted_pyrophosphatase_or_phosphodiesterase_AlkP_superfamily	KLVVGLMVDQMRWDYLYYYY--------PQF-GP-------DG-LRRLVDEGYSYENTLINYVPTVTAIGHSSVYTGSVPALTGIAGNN-FVKD---GK--QVYCC-DDD---NVR-SPRNLLASGIGDQLRIAT-DF------KG-KVIGIALKDRAAILPAG---HAA--NAAYW--WD-Q--SA--G--HFISST-YY-MK--E-LPQW--VKDIN-----------KKIQTK---------------------VPGVTKTFQMAEAAIDGEQLG-Q-D-S--ITDLLAMSVSSTDAIGHQYG---TRGQENHDVYMELDRQVGLFLKFLDEKV--GRGNYLLFLTADHGAAHNP--NFLKAH---NL--P-SGGL--D----TWGKDSWL--NSR…
Ga0105237_100083326_Predicted_pyrophosphatase_or_phosphodiesterase_AlkP_superfamily	RLVVGIVVDQMRWDYLYYYH--------DQY-GP-------DG-LRRLMDGGFSFENTMINYVPTVTAIGHASVYTGSVPALHGIAGNN-FYID---GR--KTYCC-SDT---TVQ-SPRNLLASGLGDVLKTAT-DF------RA-KVIGVALKDRAAILPAG---HAA--DAAYW--WD-T--SA--G--HFVSST-YY-MQ--E-LPRW--VQQQN-----------RRLGAK---------------------VEGITKTFQMAEAALEHEQLG-Q-D-S--VTDLLAVSISSTDAIGHTFG---TRGQQNHDAYMELDRQLARFLHVLDERV--GRGNYLLFLTADHGAAHNH--NLLRRH---RI--P-AGGLE------T---WTWM--DSV…
Ga0105237_100120367_Predicted_pyrophosphatase_or_phosphodiesterase_AlkP_superfamily	KLIVGLVVDQMRWDYLYYYY--------DQF-QD-------GG-LRRLVDEGFSFENTMINYVPTVTSIGHTCIYTGAVPALNGIAGNN-FYEN---GV--KMYCC-GDS---TVK-SPRNLIATGIGDMLKIAT-DF------QG-KVFGVALKDRAAILPAG---HAA--DAAYW--WD-Q--SA--G--HFITSS-YY-MN--E-LPNW--VKKTN--KQLC--VK----------------------------PIGIVKTFQMAEATLLNEHLG-E-D-G--ATDLLAISVSSTDAIGHTYG---TRGKENYDTYMELDRQLAHFLRVLDDKV--GRGNYLFFLTADHGASHNP--NFLKDH---KI--P-AGGL--ETWTSW---KSMR--DRL…
Ga0105237_100134396_Predicted_pyrophosphatase_or_phosphodiesterase_AlkP_superfamily	KLVVGLVVDQMRWDYLYYYY--------DQY-GE-------GG-LKKLVDEGYSFENTMINYVPTVTAIGHTSIYTGSVPALHGICANS-FYID---GK--MTYCC-SDS---TVL-SPRNLLASGIGDVLKIAT-DY------KA-KVIGVALKDRASILPAG---FAA--DAAYW--WD-K--SA--G--HYVTST-YY-MN--E-LPDW--VKKIN--------KE-ICVKPGY--------------------PEGVTKTFQMAAAALENEQMG-Q-D-D--ITDLLAISISSTDAIGHAFG---TRGKENYDVYMELDRQLAAFFKLLDEKV--GKGNYLMFLSADHGGAHNH--NVMKAH---KI--P-SGGLE------M---WGKA--KVI…
Ga0105237_100195192_Predicted_pyrophosphatase_or_phosphodiesterase_AlkP_superfamily	KLVVGLVVDQMRWDYLYYYY--------DQY-GE-------GG-LRKLVDEGFSFENTMINYVPTVTAIGHTSIYTGTTPALHGICGND-FYIN---GK--RTYCC-GDE---TVQ-SPRNNLASGIGDVLKIAT-DY------KA-KVIGVALKDRAAILPAG---HGA--DAAYW--WD-G--SA--G--HFVSST-YY-MN--E-LPKW--AQEMN-----------KKIGVK---------------------PEGVTKTFQMAIAALENEQMG-Q-D-N--ITDMLAISISSTDVIGHAIG---TRGPENYDAYMELDRQLANFFKVLDEKV--GKGNYLLFLSADHGAAHNP--NVMKAH---NI--PSGGLE--M----W---NKL---KVV…
Ga0105237_100234712_Predicted_pyrophosphatase_or_phosphodiesterase_AlkP_superfamily	RLVVGLVIDQMRWDYLTRYQ--------DRY-SD-------GG-FRRLMREGYNCNRTLINYIPAITAVGHTSVYTGSVPAMTGIVGNN-FYIN---RQ--PVYCT-SDT---TVLNSPRNLLVTTMTDQLRLAT-NF------RS-KVIGVALKDRAAILPAG---HAA--NAAYW--MD-S--KS--Y--NFVSST-YY-MD--K-LPEW--VNTFN--SRHL--GA-QYVNQNW---PLLHD---------AKTPWGMTITFDMARAAIEGEDLG-N-N-PNHVPDFIAVSISSTDMIGHKVS---PNSIWMEDTYLRLDRDIESFLNYLDSCV--GKGNYLFFLTADHAGSHNP--VFRQEH---NI--P-GDTW--K----G---ALVQ--EDL…
Ga0105237_100263316_Predicted_pyrophosphatase_or_phosphodiesterase_AlkP_superfamily	KLVVGIVVDQMRWDYLMRYQ--------ERY-SQ-------GG-FLRLMNGGYNCNRTLINYLPSVTAVGHTCIYTGSVPAITGIISND-MY---VDGE--DVKSV-EDQ---AFKDSPHYLQVTTVTDELRMAT-NF------KA-KVIGVSLKDRGAILPAG---HTA--NAAYW--LD-V--ET--G--RFISSS-YY-MK--S-LPAW--VKDFN--KKGL--AD-QYLEKGW---TFLYE---------EDSPYGNTIVLDFAMEAVAHEQLG-Q-D-N--IPDFLTVSLSATDHIGHRVG---PNSSYVEDMYLRLDQDLAHFLDFLDQKV--GKDNYVVFLTADHGGAHNL--HFLDQH---KI--P-AGYL--M----D---DVLT--DEL…
Ga0105237_100297983_Predicted_pyrophosphatase_or_phosphodiesterase_AlkP_superfamily	KLVVGIVVDQMRWDYLQYYK--------ERF-GS-------DG-FNRLQREGFSFDNTQIGYVPTVTACGHSCLYTGSIPALTGIAGNN-FYVD---GK--RTYCT-EDK---TVQNSPRNLEVSTIGDELKVAT-NY------QS-KVIGISLKDRGAILPAG---HAA--DAAYW--YD-A--RN--G--IFISST-YY-QK--E-LPAW--VKKFN--ATHH--------------------------------SMGNTLVADMAIEALGNENLG-K-D-D--ITDLLTVSFSSTDYVGHRYG---PFSAQLDSVYISLDHDLGRLLTALDEKV--GKGNYIVFLSADHAAPINY--KKQNAH---GI--P-AGVR--------------------…
Ga0105237_100491392_Predicted_pyrophosphatase_or_phosphodiesterase_AlkP_superfamily	RLVVGMVVDQMSWEYLYRFN--------SRF-GQ-------SG-FRRLLDEGFNCDNARINYLPSVTAIGHSTVYTGSVPSLHGIAGNN-FYDN---GK--PMYCT-EDK---SVQESPRNLRATTITDELRIAT-NF------TS-RVVGVALKDRGAILPAG---HAA--NAAYW--FD-D--KS--G--NFISST-YY-MD--K-LPQW--VNDFN--SKRL--PE-QYLAGGW---QPLYP---------LNTPMGNELTLDMAKAAIEGESLG-M-R-K-DSTDFLAISLSSTDYVGHRYG---TFSVELEDTYLRLDRQLASFFSYLDSKY--GKDGYVFFITADHAAGHNI--QFLADK---HL--P-GDKW-------R---VDET--KKL…
Ga0105237_100587132_Predicted_pyrophosphatase_or_phosphodiesterase_AlkP_superfamily/Predicted_pyrophosphatase_or_phosphodiesterase_AlkP_superfamily	RIVVTMMVDQMTWDYLYRYQ--------ARF-VE-------GG-FKRLLTQGFNCENTRINYIPAYTAIGHSSVHTGSVPSIHGIAGND-FFKD---GN--PIYCT-QDT---TVSPSPRNLLTTTISDELRIAT-NF------RS-KTIGVAIKDRASILPAG---HTA--NGAYW--LD-D--KT--G--NFITST-YY-MQ--D-LPEW--VKKFN--ARGR--VA-ELLKDGW---NTLYP---------IDTPMGNTLTFEMAKAAIEGESLG-S-R-A-DETDFLAMSHSATDYVGHRYG---TFAVETEDTYLRLDKDLADFFRYLDGRF--GRDGYLFILTADHAAAHNL--TFDRDH---KI--P-GQAF--R--------SDLA--RRI…
Ga0105237_100929102_Predicted_pyrophosphatase_or_phosphodiesterase_AlkP_superfamily	RLVVTMMVDQMTWDYLYRYQ--------ARF-VE-------GG-FKRLLTQGFNCENTRINYLPAYTAIGHSSVHTGSVPTLHGIAGND-FFKD---GN--PIYCT-QDT---TVRPSPRNLLTTTISDELRIAS-NF------RS-KTIGVAIKDRASILPAG---HAA--NGAYW--LD-D--KT--G--RFITST-YY-MQ--D-LPEW--VKQFN--ARGR--VA-ELLKDGW---NTLYP---------INTPFGNTLTFEMAKAAIEGESLG-A-R-T-DETDFLAMSHSATDYVGHRYG---TFAVETEDTYLRLDKDLADFLSYLDGRF--GRDGYLFVLTADHAAAHNI--AFDRDH---KL--P-GDVF-------R---SDLA--RQI…
Ga0105237_101852121_Predicted_pyrophosphatase_or_phosphodiesterase_AlkP_superfamily/Arylsulfatase_A	-----IVVDQMRWDYLYRYY--------DRY-GN-------DA-FTRLMNEGFNCQQAMINYLPSFTAPGHSCVYTGSVPALHGIAGNF-WVEG---GK--LVYCT-DDK---SVT-SPRNLNATTITDELRLAT-NF------RS-RTFGISLKDRSSILPAG---HLA--SGAFW--FD-D--ST--G--NFMTSS-YY-RN--G-LPRW--VQTFN--ERRL--PD-SLLSKDW---TLLQD---------RSLPAGNWITLQLARACIREEGLG-T-K-A--DPDFLAVSLSATDYAGHQFG---PNALEMEDMYIRLDEEIARFLHYLDNNI--GEGQYVVFLTADHGAAHNA--DFLKDN---KI--P-SANL--F----E---SKMR--EEL…
Ga0105238_1000133521_Predicted_pyrophosphatase_or_phosphodiesterase_AlkP_superfamily/Predicted_pyrophosphatase_or_phosphodiesterase_AlkP_superfamily	KLVIGIVVDQMRWDYLYRYY--------DRF-GD-------GG-FKRMINEGFNCQNTFINYLPSFTAPGHACIYTGSVPSIHGIAAND-WVAD-EEGT--NCYCT-SDK---GRKGSAKNLQVTTITDELRLAT-NM------HS-RVFGIALKDRAIILPAG---HLA--NGAYW--FD-D--ST--G--NFVSSD-AY-GD--A-LPHW--LVRFN--SKRL--TD-TLMKSKW---NLLYP---------ENTPAGNTLTLMAAKACISGAHLG-Q-S-S--ATDFLCISFSSTDYIGHKYG---PSAMEVEDMYLRLDQALGELFDYLDEYV--GKGNYVTFLTADHGGAHNA--KYLEDI---NI--P-AGNN--D----E---VKTI--IEL…
Ga0105238_1000147823_Predicted_pyrophosphatase_or_phosphodiesterase_AlkP_superfamily	KLVVGIVVDQMRWDYLYRYY--------DRY-GN-------DG-FKRLLKGGYSCQTTMLSYIPSFTGPGHTCIYTGSVPSIHGIAAND-WIDN-LSGK--GYYCV-DDS---TVH-SPRNLLVTTMTDELRLSN-NL------QS-RVYGVAIKDRGSILPAG---HLA--NAAYW--FD-D--ST--G--NFCSSS-YY-PD--P-APQW--LQAFN--KRHI--AD-SLIKQNW---DLLYP---------SNSPAGNELTFDMASACVDGTKLG-Q-G-K--VTDFLCVSLSSTDYAGHQFA---PNSMEVEDMYLRLDKQLAVFLKFLDQTI--GNGNYLLFLTADHGAAHNP--QYLLDE---DV--P-AGFL-------W---SGIR--EDL…
Ga0105238_1000427910_Predicted_pyrophosphatase_or_phosphodiesterase_AlkP_superfamily	KLVVGIVVDQMRWDYLYRYY--------DRY-GN-------DG-FKRLLKGGYSCQTTMLSYIPSFTGPGHTCIYTGSVPSIHGIAAND-WIDN-LSGK--GYYCV-DDS---TVH-SPRNLLVTTMTDELRLSN-NL------QS-RVYGVAIKDRGSILPAG---HLA--NAAYW--FD-D--ST--G--NFCSSS-YY-PD--P-APQW--LQAFN--KRHI--AD-SLIKQNW---DLLYP---------SNSPAGNELTFDMASACVDGTKLG-Q-G-K--VTDFLCVSLSSTDYAGHQFA---PNSMEVEDMYLRLDKQLAVFLKFLDQTI--GNGNYLLFLTADHGAAHNP--QYLLDE---DV--P-AGFL-------W---SGIR--EDL…
Ga0105238_100086683_Predicted_pyrophosphatase_or_phosphodiesterase_AlkP_superfamily/Predicted_pyrophosphatase_or_phosphodiesterase_AlkP_superfamily	KLVVGIVVDQMRWDYLYRYY--------DRY-GN-------DG-FKRLLKGGYSCQTTMLSYIPSFTGPGHTCIYTGSVPSIHGIAAND-WIDN-LSGK--GYYCV-DDS---TVH-SPRNLLVTTMTDELRLSN-NL------QS-RVYGVAIKDRGSILPAG---HLA--NAAYW--FD-D--ST--G--NFCSSS-YY-PD--P-APQW--LQAFN--KRHI--AD-SLIKQNW---DLLYP---------SNSPAGNELTFDMASACVDGTKLG-Q-G-K--VTDFLCVSLSSTDYAGHQFA---PNSMEVEDMYLRLDKQLAVFLKFLDQTI--GNGNYLLFLTADHGAAHNP--QYLLDE---DV--P-AGFL-------W---SGIR--EDL…
Ga0105238_100196775_Predicted_pyrophosphatase_or_phosphodiesterase_AlkP_superfamily/Arylsulfatase_A	KLVVGIVIDQMRWDYLYRYY--------DRY-SN-------DG-FKRLMNDGFNCDNTFINYLPAYTGPGHTCVYTGSVPSIHGIAAND-WIDN-ATGE--SVYCV-DDP---SVQ-SPRNLLVTTVTDELKLAT-NL------RS-RVYGVALKDRGSVLPAG---HLA--NAAYW--YD-D--KT--G--NFTTST-YY-PN--K-FPEW--LRKFD--MRLV--AD-SLMKQNW---KLLYP---------ASTPAGNTYTLMMAKACIDGEKLG-R-G-S--DADFLCVSLSSTDYIGHQFG---PNSIEAEDTYLRLDKDLASFLHYLDEKV--GQGNYLLFLTADHGAAHNA--SFLSDL---DV--P-AGST-------A---ADML--ESL…
Ga0105238_100229406_Predicted_pyrophosphatase_or_phosphodiesterase_AlkP_superfamily	KLVVGIVIDQMRWDYLYRYY--------DRY-SN-------DG-FKRLMNDGFNCDNTFINYLPAYTGPGHTCVYTGSVPSIHGIAAND-WIDN-ATGE--SVYCV-DDP---SVQASPRNLLVTTVTDELKLAT-NL------RS-RVYGVALKDRGSVLPAG---HLA--NAAYW--YD-D--KT--G--NFTTST-YY-PN--K-FPEW--LRKFD--MRLV--AD-SLMKQNW---KLLYP---------ASTPAGNTYTLMMAKACIDGEKLG-R-G-S--DADFLCVSLSSTDYIGHQFG---PNSIEAEDTYLRLDKDLASFLHYLDEKV--GQGNYLLFLTADHGAAHNA--SFLSDL---DV--P-AGST-------A---ADML--ESL…
Ga0105238_100233174_Predicted_pyrophosphatase_or_phosphodiesterase_AlkP_superfamily/Predicted_pyrophosphatase_or_phosphodiesterase_AlkP_superfamily	KLVVGIVIDQMRWDYLYRYY--------ERY-GN-------DG-FKRLINGGFNCDNTLINYLPAYTGPGHTCIYTGSVPSIHGIAAND-WIDN-ATGK--SVYCV-DDP---AVQNSPRNLLVTTVTDELKLAT-NM------RS-KVYGVALKDRGSVLPAG---HLA--NAAYW--YD-D--KT--G--NFTTST-YY-PN--K-FPEW--LRKFD--MRLV--AD-SLIKQNW---NLLYP---------ANTPAGNTYSLLMAKACMEGEKLG-Q-G-S--DADFLCVSLSSSDYVGHQFG---PNSMEVEDMYLHLDKDIASFLHYLDEKV--GKDNYLLFLTADHGAAHNA--SFLNDL---DV--P-AGST-------A---ADML--DAL…
Ga0105238_100313392_Predicted_pyrophosphatase_or_phosphodiesterase_AlkP_superfamily/Predicted_pyrophosphatase_or_phosphodiesterase_AlkP_superfamily	KLVVGIVIDQMRWDYLYRYY--------ERY-GN-------DG-FKRLINGGFNCDNTLINYLPAYTGPGHTCIYTGSVPSIHGIAAND-WIDN-ATGK--SVYCV-DDP---AVQASPRNLLVTTVTDELKLAT-NM------RS-KVYGVALKDRGSVLPAG---HLA--NAAYW--YD-D--KT--G--NFTTST-YY-PN--K-FPEW--LRKFD--MRLV--AD-SLIKQNW---NLLYP---------ANTPAGNTYSLLMAKACMDGEKLG-Q-G-S--DADFLCVSLSSSDYVGHQFG---PNSMEVEDMYLHLDKDIASFLHYLDEKV--GKDNYLLFLTADHGAAHNA--SFLNDL---DV--P-AGST-------A---ADML--DAL…
Ga0105238_100474972_Predicted_pyrophosphatase_or_phosphodiesterase_AlkP_superfamily	KIVICMVVDQMRWDYLYRFH--------DRY-GE-------GG-FKRLLKDGFSCDQTLISYAPTITGCGHASIFTGATPAVHGIVGND-WPDF-EKGY--SVNCV-GDE---NVSDSPRNLLTTTVGDELKIAT-NF------RS-KVIGISIKDRAAILPAG---HTA--DAAFW--FD-K--SN--N--SFITST-YY-MN--E-LPEW--VTSFN--SRGV--PQ-KYLSQGW---ETLYP---------IDSPFGNSLLLAFAKEAIEACQLG-T-G-S--DTDLLTVSLSSPDAIGHRFG---PNSIEIEDNYLRLDRDLADFFSYLDNAF--GKDQYLFFITADHGASQSP--GYLAAN---KL--P-FGFM--N----E---KYLL--DSI…
Ga0105238_101124002_Predicted_pyrophosphatase_or_phosphodiesterase_AlkP_superfamily	KIVICMVVDQMRWDYLYRFH--------DRY-GE-------GG-FKRLLKDGFSCDQTLISYAPTITGCGHASIFTGATPAVHGIVGND-WPDF-EKGY--SVNCV-GDE---NVSDSPRNLLTTTVGDELKIAT-NF------RS-KVIGISIKDRAAILPAG---HTA--DAAFW--FD-K--SN--N--SFITST-YY-MN--E-LPEW--VTSFN--SRGV--PQ-KYLSQGW---ETLYP---------IDSPFGNSLLLAFAKEAIEACQLG-T-G-S--DTDLLTVSLSSPDAIGHRFG---PNSIEIEDNYLRLDRDLADFFSYLDNAF--GKDQYLFFITADHGASQSP--GYLAAN---KL--P-FGFM--N----E---KYLL--DSI…
Ga0105238_101213592_Predicted_pyrophosphatase_or_phosphodiesterase_AlkP_superfamily	KIVVGLMVDQMRWDYLYKYQ--------DRY-GD-------GG-FKRLLEQGFSCENTMIRHAPTVTAAGHASVYTGSVPAINGIVGND-WYDR-SWGR--EISNV-EDS---TVT-SPRNLLTTTIGDELRIAT-NY------QS-KVVGISIKDRGAILPGG---HTA--NAAFW--ED-----S--G--KFTTNT-YY-MN--M-LPSW--VKKFN--EKDW--GK-IFMPKGW---KTLYP---------IDTPFGNTWTLEFAKAAIEGYQLG-Q-S-D--FTDLIAISLSSPDKIGHAYG---PNSIEVEDNYLRLDRDLEDLFNYLDKQY--GKDGFLFFITADHGANHSP--GYLEEH---NI--P-TGVL-------T---DDVF--INL…
Ga0105238_101460522_Predicted_pyrophosphatase_or_phosphodiesterase_AlkP_superfamily	KIVVGIVVDQMRWDYLMRYN--------DRY-CD-------GG-FKRMMREGVSCNNMMINYIPTITAVGHTCIFTGSVPALTGITGNS-FFIE-QEQR--KIYCC-QDD---SVEKSPHNMLVTTITDELRLAY-NF------RN-KTIGIALKDRAAILPAG---HTA--NGAYW--YD-T--KD--N--CFITST-YY-MN--E-LPKW--VKDFN--KQEL--GK-KYLKQGW--GNLLFD---------ESTHWGNNLTLAMAKAAIEGEKLG-Q-N-G--LCDFLTVSFSAPDAISHLVG---PNSILMEDCYLRLDRELADFFNYLDGKF--GKDGYLAFLTADHAGAHNP--SFLIDH---KL--P-GGAW--D----D---KTVC--KEL…
Ga0105238_101718521_Predicted_pyrophosphatase_or_phosphodiesterase_AlkP_superfamily	KIVVGIIVDQMRWDYLMRYN--------DRY-CD-------GG-FKRMMREGVSCNNMMINYIPTITAVGHTCIFTGSVPALTGITGNS-FFIE-QEQR--KIYCC-QDD---SVEKSPHNLLVTTITDELRLAY-NF------RN-KTIGVALKDRAAILPAG---HTA--NGAYW--YD-T--KD--N--CFITST-YY-MN--E-LPKW--VKDFN--KQEL--GK-KYLKQGW--GNLLFD---------ESTHWGNNLTLAMAKAAIEGEKLG-Q-N-G--LCDFLTVSFSAPDAISHLVG---PNSILMEDCYLRLDRELADFFNYLDGKF--GKDGYLAFLTADHAGAHNP--SFLIDH---KL--P-GGAW--D----D---KTVC--KEL…
Ga0105238_102077002_Predicted_pyrophosphatase_or_phosphodiesterase_AlkP_superfamily	KLVVGIVVDQMRWDYVNKFK--------PFFKSQ-------NG-FLHFLNQGATCDNTMIPYVPTVTACGHTCVYTGSVPALHGIAGNN-WYDN-VKQK--QVYCV-EDA---SVQTSPVNVWTSTIGDELKLAT-NF------KS-KVIGVSLKDRGAIIPAG---HAA--DAAYW--YD-T--KS--G--NFISST-YY-AA--T-LPAW--VTNYN--NAHH--VD-SLYSKGW---DLSLA---------KSIPYGNNLVIDIAKQALLNEHLG-A-D-N--ITDLLAVSFSSPDYIGHSFG---PNSWETLDGYVKLDEILADFFSFLDKQV--GKDNYTVFLTADHAVANIP--AYAKKH---NL--P-GENY--D----D---GAVK--NDI…
Ga0105239_1000000830_Predicted_pyrophosphatase_or_phosphodiesterase_AlkP_superfamily/Predicted_pyrophosphatase_or_phosphodiesterase_AlkP_superfamily	KLVVGIMIDQMRWDYLYRYY--------DRY-PE-------GG-FKRLLNGGFKCENTMIPYIPTYTACGHSCVYTGSVPAVHGMTGNS-WFDN-DKGR--EVYCT-EDD---SVQTSPRNLLATTVTDELRLAT-NF------GS-KVIGISFKDRASILPAG---HLA--NAAYW--YD-H--KT--G--AFITST-YY-QK--D-LPDW--VKAFN--AQKL--PD-AYYKEGW---NTVYP---------LASPFGNSIVEEMCKAALTGENLG-K-G-E--HTDFLAVSFSSTDYVGHAFG---PNSIEAEDTYLRLDRTLADLLATLDEKV--GKGQYLVFLTADHGAAHAA--GFLQEH---NV--P-AGTV--S----L---AAWR--KGL…
Ga0105239_1000011534_Predicted_pyrophosphatase_or_phosphodiesterase_AlkP_superfamily	KLVVGIVVDQMRWDYLYRYY--------DRYAEN-------GG-FKRLIKQGFNCDNTFIPYVPTITACGHACIYTGSVPSINGMTGNF-WWDN-QLNR--TVYCT-EDS---SVKNSPRNLLTTTIGDELRLAT-NL------KS-KVTGIALKDRGSILPAG---HNA--SSAYW--FD-I--KT--G--GWITSD-YY-MK--S-LPEW--VKNFS--SQKL--ID-TYYKEGW---KTLYP---------LNTPFGNVLTVEFAKQAIINEQLG-T-D-S--VTDLLAVSFSSPDYVGHSFG---PNSVEEEDTYLRLDKELGDFLNFLDSKV--GKGQYVIFLSADHGIAHVP--AFARDH---NI--P-AGSI--D----L---LSLA--DTM…
Ga0105239_1000029919_Predicted_pyrophosphatase_or_phosphodiesterase_AlkP_superfamily	RLVVGIVVDQMRWDYLYRYY--------DRYAEN-------GG-FKRLIKQGFSCDNTFIPYVPTITACGHACIYTGSVPSINGMTGNF-WWDN-RLNR--TVYCT-EDS---SVKNSPRNLLTTTIGDELRLAT-NF------KS-KVTGIALKDRGSILPAG---HNA--SSAYW--FD-I--KT--G--GWITSD-YY-MK--N-LPEW--VKKFS--SQKL--ID-TYYKEGW---KTLYP---------LNTPFGNILTAEFAKQAIINEQLG-T-D-S--TTDLLAVSFSSPDYVGHSFG---PNSVEEEDTYLRLDKDLGDFLNFLDNKI--GKGQYVIFLSADHGVAQVP--AFSRDH---NI--P-AGTI--D----F---LSLA--DTM…
Ga0105239_1000076425_Predicted_pyrophosphatase_or_phosphodiesterase_AlkP_superfamily	KLVVGIVVDQMRWDYLYRYY--------DKYSVT-------GG-FKRLLNKGFTCENTLIPYIPTVTGAGHASIYTGSVPAINGITGNT-WWDK-DKGR--SVYCT-EDD---SVKNSPRNLLVTSICDELRFAT-NF------KN-KVIGIALKDRGCIFPAG---HSA--NGVYW--YD-E--AT--G--NWITSS-FY-MN--D-LPQW--VKDFN--TKRS--VD-KFYEQGW---NTMYP---------INTPFGNTLTAQFAQAAVTNENLG-A-D-N--ITDFLAVSFKATDYVGHSFG---PNSIEVEDVYLRLDKDLGELFNFLDNKI--GKDQYTVFLSADHGVAPVP--EFMQES---KI--P-AGRI--F----M---STVM--AQL…
Ga0105239_100027273_Predicted_pyrophosphatase_or_phosphodiesterase_AlkP_superfamily/Predicted_pyrophosphatase_or_phosphodiesterase_AlkP_superfamily	RLVVGFVLDQMRWDYLYRYA--------DRFSEK-------GG-FRRMLGEGHSCEQTLIPYTPTVTACGHSAVYTGTVPAINGITGNA-WWDG-QLRR--TVYCT-EDK---SVSSSPKNMLVTSIADELRLAT-NF------QG-KVIGVAIKDRGAILPAG---HSA--NGAFW--YD-N--SV--G--SWITSS-YY-TP--D-LPNW--VQGFN--QRKL--PD-SFYAAGW---SLLYP---------APSPMGNDMTFAFAKAALLGESLG-T-D-A--VTDLLAVSLSSPDYIGHSFG---PNSVEAEDAMLRLDIALGQFFDLLDRQV--GKGMYTTFLTADHGAAHVP--EFSQEH---RL--P-GGRV--F----M---GKIV--DKL…
Ga0105239_100038172_Predicted_pyrophosphatase_or_phosphodiesterase_AlkP_superfamily	RLVVGFVLDQMRWDYLYRYA--------DRFSEK-------GG-FRRMLGEGHSCEQTLIPYTPTVTACGHSAVYTGTVPAINGITGNA-WWDG-QLRR--TVYCT-EDK---SVSSSPKNMLVTSIADELRLAT-NF------QG-KVIGVAIKDRGAILPAG---HSA--NGAYW--YD-N--SV--G--SWITSS-YY-TP--D-LPNW--VQGFN--QRKL--PD-SFYAAGW---SLLYP---------APSPMGNDMTFAFAKAALLGESLG-T-D-A--VTDLLAVSLSSPDYIGHSFG---PNSVEAEDAMLRLDIALGQFFDLLDRQV--GKGMYTTFLTADHGAAHVP--EFSQEH---RL--P-GGRV--F----M---GKIV--DKL…
Ga0105239_100057439_Predicted_pyrophosphatase_or_phosphodiesterase_AlkP_superfamily/Predicted_pyrophosphatase_or_phosphodiesterase_AlkP_superfamily	KLVVGIVIDQMRWDYLYRYY--------DRYDPK-------GG-FKRLITQGFSCDNTLIPYIPTITACGHSCIYTGSVPAISGIAGNI-WWDY-NLGK--NVYCT-DDS---TVKASPRNLLVTTIGDELKLAT-NF------RS-KVVGIAIKDRGGILPAG---HSA--NAAYW--YD-A--KT--G--DWVTST-YY-ME--E-LPAW--VKALN--SKKL--VD-KYYSQDW---NTLYP---------LNTPYGNNLTVELAKAAILGEKLG-A-D-A--ETDLLAISFSSPDYIGHTFG---PNSIEAEDGFLRLDKELGDLFNFLDEKV--GKGEWLAFLSADHGVAHAP--GFLKDH---KI--P-AASI--D----P---LIME--REI…
Ga0105239_100075703_Predicted_pyrophosphatase_or_phosphodiesterase_AlkP_superfamily	KLVVGIVIDQMRWDYLYRYY--------DRYAAN-------GG-FKRMLSQGFSCENTLIPYVPTVTAPGHTSIYTGSVPAINGIAGNF-WWDN-AEQH--DVYCT-EDK---TVQASPRNLLVTTIGDELRLAT-NF------QG-KVIGIAIKDRGGILPAG---HSA--NGAYW--YD-S--QE--G--NWITST-YY-MA--E-LPQW--VKDLN--AKKL--VD-KYYTQGW---STLYP---------VNTPYGNSFTIEMAKAAIEGEKLG-A-D-A--ITDLLAVSFSAPDYIGHGYG---PNSMEQEDDFLRLDKDLGEFLNYLDSKI--GQGQYTVFLSADHGVAHVP--AFMKEN---KM--P-GGTF--N----E---GAVL--EQL…
Ga0105239_100096265_Predicted_pyrophosphatase_or_phosphodiesterase_AlkP_superfamily	KLVVGIVIDQMRWDYLYRYY--------DRYAAN-------GG-FKRMLNQGFSCENTLIPYAPTVTAPGHTCIYTGSVPAIHGIVGNF-WWDN-AEQR--SVYCT-EDK---TVQASPRNLLVTTICDELRLAT-NF------QS-KVIGVAIKDRGGILPAG---HSA--NAAYW--YD-S--QE--G--KWITST-YY-MT--D-LPQW--VKDLN--AKKL--VD-KYYEQGW---TTLYP---------ENTPQGNSFTIEMAKAAIEGEKLG-A-D-A--ITDILAVSFSSPDYIGHGYG---PNSMEQEDDFLRLDKDLGEFLNYLDNKI--GQGQYTVFLSADHGVAHIP--AFMKEN---KM--P-AGNF--N----E---GAVL--EQL…
Ga0105239_100102747_Predicted_pyrophosphatase_or_phosphodiesterase_AlkP_superfamily	----GIVIDQMRWDYLYRYY--------DRYAAN-------GG-FKRMMNQGFSCENTLIPYAPTVTAPGHTCIYTGSVPAIHGITGNF-WWDN-AEQR--SVYCT-EDK---TVQASPRNLLVTTICDELRLAT-NF------QG-KVIGVAIKDRGGILPAG---HSA--NAAYW--YD-S--QE--G--NWITST-YY-MT--E-LPKW--VKDLN--AKKL--VD-KYYEQGW---STMYP---------V
Ga0105239_1001199610_Predicted_pyrophosphatase_or_phosphodiesterase_AlkP_superfamily	KLVVGITIDQMRWDYLYRYY--------DRYAAN-------GG-FKRMLNQGFSCENTLIPYAPTVTAPGHTCIYTGSVPAIHGITGNF-WWDV-AEQR--NVYCT-EDK---TVQASPRNLLVTTICDELRLAT-NF------QS-KVIGIAIKDRGGILPAG---HSA--NAAYW--YD-S--QE--G--NWITST-YY-MK--E-LPKW--VKDLN--AKKL--VD-KYYEQGW---NTVYP---------VNTPYGNSFTVEMAKAAIEGEKLG-A-D-A--ITDILAVSFSAPDYIGHGYG---PNSMEQEDDFYRLDKDLGEFLNYLDSKI--GQGQYTVFLSADHGVAHVP--SFMKEN---KL--P-GGNF--N----E---GAVL--EQL…
Ga0105239_100129858_Predicted_pyrophosphatase_or_phosphodiesterase_AlkP_superfamily	KLVVGIVIDQMRWDYLYRYY--------DRYEAN-------GG-FKRMLNQGFSCENTLIPYTPTVTAPGHTCIYTGSVPAIHGIAGNF-WWDN-AEQR--NVYCT-EDK---DVQASPKNLLVTTICDELRLAT-NF------QG-KVIGIAIKDRGGILPAG---HSA--NAAYW--YD-S--QE--G--KWITST-YY-MK--E-LPPW--VKDLN--AKKL--VD-KYYEKGW---ATLYP---------INTPYGNNLTIDMAKAAIEGEKLG-S-D-A--ITDLLAVSFSSPDYIGHGYG---PNSIEQEDDFYRLDKDLGDFLNYLDSKV--GQGQYTVFLSADHGVANVP--AFMKEN---KI--P-AGNF--N----E---GAVL--EQL…
Ga0105239_100157672_Predicted_pyrophosphatase_or_phosphodiesterase_AlkP_superfamily	KLVVGIVIDQMRWDYLYRYY--------DRYAAN-------GG-FKRMLNQGFSCENTLIPYAPTITAPGHTCIYTGSVPAIHGIAGNF-WWDN-AEQR--NVYCT-EDK---TVQASPRNLLVTTICDELRLAT-NF------QG-KVIGIAIKDRGGILPAG---HSA--NAAYW--YD-S--QE--G--KWITST-YY-MT--E-LPQW--AKDLN--AKKL--VD-KYYEMGW---NTLYP---------INTPYGNSYTVDMTKAAIEGEKLG-A-D-A--ITDMLAVSFSSPDYIGHGYG---PNSIEQEDDFLRLDKDLGDFLNYLDSKI--GQGQYTVFLSADHGVANVP--AFMKEN---KI--P-AGNF--N----E---GAVL--EQL…
Ga0105239_100217885_Predicted_pyrophosphatase_or_phosphodiesterase_AlkP_superfamily	KLVVGIVIDQMRWDYLYRYY--------DRYAAN-------GG-FKRMLNQGFSCENTLIPYAPTITAPGHTCIYTGSVPAIHGIAGNF-WWDN-AEQR--NVYCT-EDK---TVQASPRNLLVTTICDELRLAT-NF------QG-KVIGIAIKDRGGILPAG---HTA--NAAYW--YD-S--QE--G--KWITST-YY-MT--E-LPQW--AKDLN--AKKL--VD-KYYEMGW---KTLYP---------VNTPYGNSYTIDMAKAAIEGEKLG-E-D-A--ITDMLAVSFSSPDYIGHGYG---PNSIEQEDDFLRLDKELGDFLNYLDSKI--GQGQYTVFLSADHGVAHVP--AFMKEN---KI--P-AGNF--N----E---GAVV--EQL…
Ga0105239_100229706_Predicted_pyrophosphatase_or_phosphodiesterase_AlkP_superfamily/Predicted_pyrophosphatase_or_phosphodiesterase_AlkP_superfamily	KLVVGIVVDQMRWDYLYRYY--------DRYSAD-------GG-FKRLLHNGFTCENTFIPYTPTYTACGHTCVYTGSVPAIHGITGNN-WYDN-ELKR--TVYCA-EDK---SVKTSPKNMLATTVADELRLAT-NF------RS-KVVGVAIKDRGAILPAG---HSA--NGAYW--YD-S--KT--G--DFITST-FY-MN--D-LPQW--VKDFN--SQRL--VD-KYYEQGW---NLLYP---------ANTPYGNTLTAEMAKAAVINEQLG-A-D-E--ITDFLAVSFSSPDYIGHAFG---PNSMEAEDGFLRLDKELGSLFDFLDNKV--GKGQYLLFISADHGVSHVP--GFNNEN---RL--P-GGTV--D----D---GKWL--KEL…
Ga0105239_100244183_Predicted_pyrophosphatase_or_phosphodiesterase_AlkP_superfamily/Predicted_pyrophosphatase_or_phosphodiesterase_AlkP_superfamily	KLVVGIVIDQMRWDYLYRFY--------DRYAAD-------GG-FKRFLNQGYSCENTMVPYVPTITACGHTCIYTGSVPAIHGIIGNN-WYDP-QKMR--IAYCT-EDS---SVNESPRNMLVTTVCDELRLAT-NF------RS-KVIGIAIKDRGGILPAG---HAA--NAAYW--YD-S--RN--G--NWITST-YY-MK--E-LPKW--VQDFN--AQKI--VD-KYYALGW---NTLYP---------ANTPYGNTMTVEMAKAAVINEQLG-A-D-N--ITDMLAVSFSSPDYIGHAFG---PNSMEQEDDYLRLDKDLGSFFNFLDAKV--GKGQYVVFLSADHAVAHVP--GFMAEH---NL--P-GGTA--P----S---NRWI--QDL…
Ga0105239_100255886_Predicted_pyrophosphatase_or_phosphodiesterase_AlkP_superfamily/Predicted_pyrophosphatase_or_phosphodiesterase_AlkP_superfamily	KLVVGIVIDQMRWDYLYRFY--------DRYAAD-------GG-FKRFLNQGYSCENTMVPYVPTITACGHTCIYTGSVPAIHGIIGNN-WYDP-QKMR--IAYCT-EDS---SVSESPRNLLVTTVCDELRLAT-NF------RS-KVIGIAIKDRGGILPAG---HAA--NAAYW--YD-S--RN--G--NWITST-YY-MK--E-LPKW--VQNFN--AQKL--VD-KYYALGW---NTLYT---------AGTPYGNTMTIEMAKTATTNEHLS-A-D-D--ITDMLAVSFSSPDYIGHAFG---PNSIEQEDDYLRLDKDLGSFFNFLDAKV--GKGQYVVFLSADHAVAHVP--GFMKEH---DL--P-GGIA--P----S---NRWI--QDL…
Ga0105239_100261855_Predicted_pyrophosphatase_or_phosphodiesterase_AlkP_superfamily	KLVVGIVIDQMRWDYLYRFY--------DRYAAD-------GG-FKRFLNQGYSCENTMVPYVPTITACGHTCIYTGSVPAIHGIIGNN-WYDP-QKMR--IAYCT-EDS---SVSESPRNLLVTTVCDELRLAT-NF------RS-KVIGIAIKDRGGILPAG---HAA--NAAYW--YD-S--RN--G--NWITST-YY-MK--E-LPKW--VQNFN--AQKL--VD-KYYALGW---NTLYP---------AGTPYGNTMTIEMAKAAITNEQLG-A-D-D--ITDMLAVSFSSPDYIGHAFG---PNSIEQEDDYLRLDKDLGSFFNFLDAKV--GKGQYVVFLSADHAVAHVP--GFMKEH---DL--P-GGIA--P----S---NRWI--QDL…
Ga0105239_100346674_Predicted_pyrophosphatase_or_phosphodiesterase_AlkP_superfamily	KLVVGIVIDQMRWDYLYRFY--------DRYAAD-------GG-FKRFLNQGYSCENTMVPYVPTITACGHTCIYTGSVPAIHGIIGNN-WYDP-QKMR--IAYCT-EDS---SVSESPRNLLVTTVCDELRLAT-NF------RS-KVIGIAIKDRGGILPAG---HAA--NAAYW--YD-S--RN--G--NWITST-YY-MK--E-LPKW--VQNFN--AQKL--VD-KYYALGW---NTLYP---------AGTPYGNTMTIEMAKAAITNEQLG-A-D-D--ITDMLAVSFSSPDYIGHAFG---PNSIEQEDDYLRLDKDLGSFFNFLDAKV--GKGQYVVFLSADHAVAHVP--GFMKEH---DL--P-GGIA--P----S---NRWI--QDL…
Ga0105239_100431642_Predicted_pyrophosphatase_or_phosphodiesterase_AlkP_superfamily	KLVVGIVIDQMRWDYLYRFY--------DRYAAD-------GG-FKRFLNQGYSCENTMVPYVPTITACGHTCIYTGSVPAIHGIIGNN-WYDP-QKMR--IAYCT-EDS---SVSESPRNLLVTTVCDELRLAT-NF------RS-KVIGIAIKDRGGILPAG---HAA--NAAYW--YD-S--RN--G--NWITST-YY-MK--E-LPKW--VQNFN--AQKL--VD-KYYALGW---NTLYP---------AGTPYGNTMTIEMAKAAITNEQLG-A-D-D--ITDMLAVSFSSPDYIGHAFG---PNSIEQEDDYLRLDKDLGSFFNFLDAKV--GKGQYVVFLSADHAVAHVP--GFMKEH---DL--P-GGIA--P----S---NRWI--QDL…
Ga0105239_100658642_Predicted_pyrophosphatase_or_phosphodiesterase_AlkP_superfamily/Predicted_pyrophosphatase_or_phosphodiesterase_AlkP_superfamily	KLVVGIVIDQMRWDYLYRFY--------DRYAAD-------GG-FKRFLNQGYSCENTMVPYVPTITACGHTCIYTGSVPAIHGIIGNN-WYDP-QKMR--IAYCT-EDS---SVSESPRNLLVTTVCDELRLAT-NF------RS-KVIGIAIKDRGGILPAG---HAA--NAAYW--YD-S--RN--G--NWITST-YY-MK--E-LPKW--VQNFN--AQKL--VD-KYYALGW---NTLYP---------AGTPYGNTMTIEMAKAAITNEQLG-A-D-D--ITDMLAVSFSSPDYIGHAFG---PNSIEQEDDYLRLDKDLGSFFNFLDAKV--GKGQYVVFLSADHAVAHVP--GFMKEH---DL--P-GGIA--P----S---NRWI--QDL…
Ga0105239_100991743_Predicted_pyrophosphatase_or_phosphodiesterase_AlkP_superfamily/Predicted_pyrophosphatase_or_phosphodiesterase_AlkP_superfamily	KLVVGIVIDQMRWDYLYRFY--------DRYAAD-------GG-FKRFLNQGFSCENTMVPYVPTITACGHTCIYTGSVPAIHGIVGNG-WYDP-QRNK--NVYCT-EDS---TVSESPFNMKVTTIGDELRMAT-NF------KG-KVIGVAVKDRGGILPAG---HSA--NAAYW--YD-S--RN--G--NWITST-YY-MK--E-LPKW--MQDFN--AQKL--AD-KYYSMGW---NTLYP---------INSPYGNSMTVEIAKAAVIGEQLG-A-D-N--ITDMLAVSFSSPDYIGHAFG---PNSVEQEDDYLRLDKDLGSFFNFLDAKV--GKGQYVVFLSADHAVAHVP--GFSKEN---KL--P-GGIA--P----A---ARWS--TDL…
Ga0105239_101165831_Predicted_pyrophosphatase_or_phosphodiesterase_AlkP_superfamily	KLVVGIVIDQMRWDYLYRFY--------DRYAAD-------GG-FKRFLNQGFSCENTMVPYVPTITACGHTCIYTGSVPAIHGIVGNG-WYDP-QRNK--NVYCT-EDS---TVSESPFNMKVTTIGDELRMAT-NF------KG-KVIGVAVKDRGGILPAG---HSA--NAAYW--YD-S--RN--G--NWITST-YY-MK--E-LPKW--MQDFN--AQKL--AD-KYYSMGW---NTLYP---------INSPYGNSMTVEIAKAAVIGEQLG-A-D-N--ITDMLAVSFSSPDYIGHAFG---PNSVEQEDDYLRLDKDLGSFFNFLDAKV--GKGQYVVFLSADHAVAHVP--GFSKEN---KL--P-GGIA--P----A---ARWS--TDL…
Ga0105239_101206951_Predicted_pyrophosphatase_or_phosphodiesterase_AlkP_superfamily	KLVVGIVIDQMRWDYLYRFY--------DRYAAD-------GG-FKRFLNQGFSCENTLIPYVPTITACGHTCIYTGSVPAIHGIVGNG-WYDP-IKQR--SIYCT-EDS---NVAASPYNMKVTTIGDELNLAT-NF------RS-KVIGIAVKDRGGILPAG---HSA--NAAYW--YD-S--RN--G--NWITST-YY-MK--E-LPKW--VQDFN--NQKL--VD-KYYGLGW---NTLYP---------INSPYGNTMTVEMAKAAVTNEQLG-A-D-N--ITDMLAISFSSPDYIGHAWG---PNSIEQEDDYLRLDKEIGDFFSFLDAKV--GKGQWMVFLSADHAVAHVP--GFSKEH---KL--P-GGQA--P----A---GRWL--QDL…
Ga0105239_101272081_Predicted_pyrophosphatase_or_phosphodiesterase_AlkP_superfamily/Arylsulfatase_A	KLVVGIVIDQMRWDYLYRFY--------DRFAAD-------GG-FKRFLNQGFTCENTMIPYVPTITACGHTCIYTGSVPAIHGIVGNG-WYDP-LKQR--SVYCT-EDS---SVAASPRNMLVTTIGDELNLAT-NF------RS-KVIGVAVKDRGGILPAG---HSA--NAAYW--YD-S--RN--G--NWITST-YY-MK--E-LPKW--AQDFN--NQKL--VD-KYYGMGW---NTLYP---------INSPYGNAMTIEMAKAALTGEQLG-A-D-N--ITDMLAISFSSPDYIGHAFG---PNSIEQEDDYLRLDKDLGSFFNFLDAKV--GKNQYLVFLSADHAVAHVP--GFNEEH---KL--P-GGLA--P----S---GKWT--QDL…
Ga0105239_101355303_Predicted_pyrophosphatase_or_phosphodiesterase_AlkP_superfamily	KLVVGIVVDQMRWDYLYRYY--------DRYLPA-------GG-FKRLLSEGFSCENTMIPYVPTITACGHTCIYTGSVPAIHGITGND-WFDY-KQNG--IISCT-EDD---SVKNSPHNLLVTTIGDELRLAT-NF------RS-KVVGIAIKDRGAILPAG---HSA--NAAYW--YD-N--KT--G--DWVTSS-YY-RD--S-LPSW--VKELN--AKKL--PD-KYYGLDW---NTLYP---------LNTAYGNSFTFDMAKAAIAGEKLG-D-N-S--VTDMLTLSLSSPDYIGHAYG---PNSIEEEDCYLRLDKDLGEFLDYLDSKI--GKGQYFVFLTADHGAANEP--AFLKAH---KI--P-AGNF--D----D---QKAT--DEL…
Ga0105239_101412981_Predicted_pyrophosphatase_or_phosphodiesterase_AlkP_superfamily	KLVVGIVVDQMRWDYLYRYS--------DRYAAN-------GG-FKRLLNNGFSCENTMIPYVPTVTACGHASIYTGSVPAINGITGNE-WWDY-DTSK--ATYCA-GDD---NVKDSPHHLLVTTIGDELHLAT-NY------HS-KVIGIALKDRAAILTTG---HTA--NAAYW--FD-E--EK--G--DWITSS-YY-MN--E-LPKW--VQDLN--AKKL--AD-KYFAQNW---LTLYP---------IETPYGNTVTFDMAKAAVTGEQLG-A---N--TTDMLAISISTPDYIGHNFG---PNSVEAEDDFLRLDKDLGDFLDFLDDKI--GKGEYLVFLTADHGAAHVP--YFLNQH---KI--P-SGNA--V----D---ANYA--DEL…
Ga0105240_1000003669_Predicted_pyrophosphatase_or_phosphodiesterase_AlkP_superfamily	KLVVGIVVDQMRWDYLYRYS--------DRYAAN-------GG-FKRLLNNGFSCENTMIPYVPTVTACGHASIYTGSVPAINGITGNE-WWDY-DTSK--ATYCA-GDD---NVKDSPHHLLVTTIGDELHLAT-NY------HS-KVIGIALKDRAAILTTG---HTA--NAAYW--FD-E--EK--G--DWITSS-YY-MN--E-LPKW--VQDLN--AKKL--AD-KYFAQNW---LTLYP---------IETPYGNTVTFDMAKAAVTGEQLG-A---N--TTDMLAISISTPDYIGHNFG---PNSVEAEDDFLRLDKDLGDFLDFLDDKI--GKGEYLVFLTADHGAAHVP--YFLNQH---KI--P-SGNA--V----D---ANYA--DEL…
Ga0105240_1000021920_Predicted_pyrophosphatase_or_phosphodiesterase_AlkP_superfamily	KLVVGLVIDQMRWDFLYRYY--------DRYQED-------GG-FKRLLNQGFSCENTFIPYIPTVTACGHTSIYTGSVPAIDGITGND-WWDY-DLSK--QVYCT-DDD---NAKNSPHNLLVTTIGDELHLAT-NF------HN-KVIGIALKDRAAILPAG---HSA--NGAYW--YD-H--TT--G--DWITSS-YY-MK--E-LPQW--VKDLN--ARKM--VD-GYFSQDW---NTLYP---------LNTPFGNTLTVEMAEAAITGEQLG-T-G-T--TTDLLTVSFSTPDYIGHTFG---PNSVEQEDDYLRLDKDLGAFFQFLDKQV--GKGEYLVFLSADHGVAQVP--EFLKSH---KI--P-AGNV--D----D---QAIV--DGL…
Ga0105240_1000028828_Predicted_pyrophosphatase_or_phosphodiesterase_AlkP_superfamily	KLVVGLVIDQMRWDFLYRYY--------DRYQED-------GG-FKRLLNQGFSCENTFIPYIPTVTACGHTSIYTGSVPAIDGITGND-WWDY-DLSK--QVYCT-DDD---NAKNSPHNLLVTTIGDELHLAT-NF------HN-KVIGIALKDRAAILPAG---HSA--NGAYW--YD-H--TT--G--DWITSS-YY-MK--D-LPQW--VKDLN--ARKL--VD-GYFAQDW---NTLYP---------LNTPFGNTLTVEMAEAAITGEQLG-T-G-T--TTDLLTVSFSTPDYIGHTFG---PNSVEQEDDYLRLDKDLGAFFQFLDKQV--GKGEYLVFLSADHGVAQVP--EFLKSH---KI--P-AGNV--D----D---QAIV--DGL…
Ga0105240_1000028978_Predicted_pyrophosphatase_or_phosphodiesterase_AlkP_superfamily	KLVVGLVIDQMRWDFLYRYY--------DRYQED-------GG-FKRLLNQGFSCENTFIPYIPTVTACGHTSIYTGSVPAIDGITGND-WWDY-DLSK--QVYCT-DDD---NAKNSPHNLLVTTIGDELHLAT-NF------HN-KVIGIALKDRAAILPAG---HSA--NGAYW--YD-H--TT--G--DWITSS-YY-MK--D-LPQW--VKDLN--ARKL--VD-GYFAQDW---NTLYP---------LNTPFGNTLTVEMAEAAITGEQLG-T-G-T--TTDLLTVSFSTPDYIGHTFG---PNSVEQEDDYLRLDKDLGAFFQFLDKQV--GKGEYLVFLSADHGVAQVP--EFLKSH---KI--P-AGNV--D----D---QAIV--DGL…
Ga0105240_1000073612_Predicted_pyrophosphatase_or_phosphodiesterase_AlkP_superfamily	KLVVGLVIDQMRWDFLYRYY--------DRYQED-------GG-FKRLLNQGFSCENTFIPYIPTVTACGHTSIYTGSVPAIDGITGND-WWDY-DLSK--QVYCT-DDD---NAKNSPHNLLVTTIGDELHLAT-NF------HN-KVIGIALKDRAAILPAG---HSA--NGAYW--YD-H--TT--G--DWITSS-YY-MK--D-LPQW--VKDLN--ARKL--VD-GYFAQDW---NTLYP---------LNTPFGNTLTVEMAEAAITGEQLG-T-G-T--TTDLLTVSFSTPDYIGHTFG---PNSVEQEDDYLRLDKDLGAFFQFLDKQV--GKGEYLVFLSADHGVAQVP--EFLKSH---KI--P-AGNV--D----D---QAIV--DGL…
Ga0105240_100016816_Predicted_pyrophosphatase_or_phosphodiesterase_AlkP_superfamily	KLVVGLVIDQMRWDFLYRYY--------DRYQED-------GG-FKRLLNQGFSCENTFIPYIPTVTACGHTSIYTGSVPAIDGITGND-WWDY-DLSK--QVYCT-DDD---NAKNSPHNLLVTTIGDELHLAT-NF------HN-KVIGIALKDRAAILPAG---HSA--NGAYW--YD-H--TT--G--DWITSS-YY-MK--D-LPQW--VKDLN--AKKL--VD-GYFAQDW---NTLYP---------LNTPFGNTLTVEMAEAAITGEQLG-T-G-T--TTDLLTVSFSTPDYIGHTFG---PNSVEQEDDYLRLDKDLGAFFQFLDKQV--GKGEYLVFLSADHGVAQVP--EFLKSH---KI--P-AGNV--D----D---QAIV--DGL…
Ga0105240_100033905_Predicted_pyrophosphatase_or_phosphodiesterase_AlkP_superfamily	KLVVGLVIDQMRWDFLYRYY--------DRYQED-------GG-FKRLLNQGFSCENTFIPYIPTVTACGHTSIYTGSVPAIDGITGND-WWDY-DLSK--QVYCT-DDD---NAKNSPHNLLVTTIGDELHLAT-NF------HN-KVIGIALKDRAAILPAG---HSA--NGAYW--YD-H--TT--G--DWITSS-YY-MK--E-LPQW--VKDLN--AKKL--VD-GYFAQDW---NTLYP---------LNTPFGNTLTVEMAEAAITGEQLG-T-G-T--TTDLLTVSFSTPDYIGHTFG---PNSVEQEDDYLRLDKDLGAFFQFLDKQV--GKGEYLVFLSADHGVAQVP--EFLKSH---KI--P-AGNV--D----D---QAIV--DGL…
Ga0105240_1000641017_Predicted_pyrophosphatase_or_phosphodiesterase_AlkP_superfamily	KLVVGLVIDQMRWDFLYRYY--------DRYQED-------GG-FKRLLNQGFSCENTFIPYIPTVTACGHTSIYTGSVPAIDGITGND-WWDY-DLSK--QVYCT-DDD---NAKNSPHNLLVTTIGDELHLAT-NF------HN-KVIGIALKDRAAILPAG---HSA--NGAYW--YD-H--TT--G--DWITSS-YY-MK--E-LPQW--VKDLN--AKKL--VD-GYFAQDW---NTLYP---------LNTPFGNTLTVEMAEAAITGEQLG-T-G-T--TTDLLTVSFSTPDYIGHTFG---PNSVEQEDDYLRLDKDLGAFFQFLDKQV--GKGEYLVFLSADHGVAQVP--EFLKSH---KI--P-AGNV--D----D---QAIV--DGL…
Ga0105240_100155363_Predicted_pyrophosphatase_or_phosphodiesterase_AlkP_superfamily	KLVVGLVIDQMRWDFLYRYY--------DRYQED-------GG-FKRLLNQGFSCENTFIPYIPTVTACGHTSIYTGSVPAIDGITGND-WWDY-DLSK--QVYCT-DDD---NAKNSPHNLLVTTIGDELHLAT-NF------HN-KVIGIALKDRAAILPAG---HSA--NGAYW--YD-H--TT--G--DWITSS-YY-MK--E-LPQW--VKDLN--AKKL--VD-GYFAQDW---NTLYP---------LNTPFGNTLTVEMAEAAITGEQLG-T-G-T--TTDLLTVSFSTPDYIGHTFG---PNSVEQEDDYLRLDKDLGAFFQFLDKQV--GKGEYLVFLSADHGVAQVP--EFLKSH---KI--P-AGNV--D----D---QAIV--DGL…
Ga0105240_100186074_Predicted_pyrophosphatase_or_phosphodiesterase_AlkP_superfamily	KLVVGIVIDQMRWDYLYRYY--------NLYQPD-------GG-FKRLLNNGFSCENTFIPYTPTVTACGHTSIYTGSVPAINGIAGNQ-WWDY-NSSQ--LVYCT-EDD---NVTNSPHNLLVTTIGDELHLAT-NF------RS-KVIGIALKDRAAILPAG---HSA--NAAYW--CD-E--KN--G--TWITSS-YY-MK--E-LPQW--VKELN--AKKL--VD-SYFAKDW---NTLYP---------INQPYGNTFTFAMAKAAIEGEKLG-K-D-S--ATDMLAISLSTPDYIGHTFG---PNSVEQEDDYLRLDKDLGDFLNYLDTQI--GKGEYVIFLSADHGAAHVP--AFLKEH---KI--P-AGNI--N----D---ASIT--TDL…
Ga0105240_100280322_Predicted_pyrophosphatase_or_phosphodiesterase_AlkP_superfamily	KLVVGIVIDQMRWDYLYRYY--------NLYAED-------GG-FKRLISQGFSCDNTMIPYIPTVTACGHTSIFTGSVPAIDGITGND-WWDY-DLSK--IVYCS-GDD---SVNNSPRNLLVTTIGDELRLAT-NF------HN-KVIGVALKDRGAILPAG---HSA--NAAFW--YD-D--KT--G--DWITSS-YY-MN--E-LPPW--LKDLN--AKKL--VD-KYFAQNW---NTLYP---------IDKPYGNTFTFDIARAAINGENLG-A-G-T--NTDMLTISLSTPDYVGHSFG---PNSVEAEDDFLRLDKDLGSFLDFLDKQI--GKGQYLVFLTADHGAAHVP--AFLKEH---KI--P-AGNV--D----D---QKIS--DQL…
Ga0105240_100338962_Predicted_pyrophosphatase_or_phosphodiesterase_AlkP_superfamily	KLVVGIVIDQMRWDYLYRYY--------NLYAED-------GG-FKRLISQGFSCDNTMIPYIPTVTACGHTSIFTGSVPAIDGITGND-WWDY-DLSK--IVYCS-GDD---SVNNSPRNLLVTTIGDELRLAT-NF------HN-KVIGVALKDRGAILPAG---HSA--NAAFW--YD-D--KT--G--DWITSS-YY-MN--E-LPPW--LKDLN--AKKL--VD-KYFAQNW---NTLYP---------IDKPYGNTFTFDIARAAINGENLG-A-G-T--NTDMLTISLSTPDYVGHSFG---PNSVEAEDDFLRLDKDLGSFLDFLDKQI--GKGQYLVFLTADHGAAHVP--AFLKEH---KI--P-AGNV--D----D---QKIS--DQL…
Ga0105240_100347513_Predicted_pyrophosphatase_or_phosphodiesterase_AlkP_superfamily	KLVIGIVIDQMRWDYLYRYY--------NLYSED-------GG-FKRLISQGFSCDNTMIPYIPTVTACGHTSIFTGSVPAIDGITGND-WWDY-DLSK--IVYCS-EDD---SVNNSPRNLLVTTIGDELRLAT-NF------HN-KVIGIALKDRAAILPAG---HNA--NGAYW--YD-D--KT--G--DWITSS-YY-MN--E-LPQW--VKDLN--AKKL--VD-NYFTQNW---NTLYP---------IDKPYGNTLTFDMARAAINGENLG-A-G-S--NTDLLTISLSTPDYIGHSFG---PNSVEAEDDFLRLDKDLGSFLDFLDKQI--GKGSYLVFLTADHGAAHVP--AFLKEH---KI--P-AGNV--D----D---QKIS--DQL…
Ga0105240_100658393_Predicted_pyrophosphatase_or_phosphodiesterase_AlkP_superfamily	KLVVGIVIDQMRWDYLYRYY--------NLYQPD-------GG-FRRLLSQGFSCENTMIPYIPTFTACGHTSIYTGSVPAINGITGND-WWDY-DLSK--YVYCS-EDD---SVKNSPRNMIVTTIGDELRLAT-NF------RS-KVIGIALKDRSAIFPAG---HSA--NGAYW--YD-D--ST--G--NWITSS-YY-MN--D-LPAW--VKDVN--AKKL--VD-KYYEQNW---NTLYP---------IEKPYGNTFTFDMARAAVGGEQLG-K-N-S--GTDMLTISLSTPDYIGHTFG---PNSVEQEDDFLRLDKDIGAFLDFLDTEI--GKGRYLLFLSADHGVTQVP--AFLKEH---KI--P-AGSF--D----D---QKIP--DQL…
Ga0105240_100678283_Predicted_pyrophosphatase_or_phosphodiesterase_AlkP_superfamily	KLIVGIVIDQMRWDYLYRYY--------NLY-QP-------GGGFKRLLIGGFSCENTMIPYIPSFTACGHTSIYTGSVPAIDGITGND-WWDF-DVSK--LVYCV-ADD---SVKNSPRRMLVTTIGDELRLAT-NF------RS-KVIGIALKDRAAILPAG---HSA--NGAFW--YD-D--ST--G--NWITSS-YY-MN--D-LPKW--VKDLN--SKKL--VD-SYYEKDW---NTLYP---------LNEPYGNTFTFEMAKAAIAGEQLG-K-D-S--GTDLLTISISTPDYIGHTFG---PNSIEAEDDFLRLDKDIGTFLNLLDQQI--GKGEYLVFLTADHGVAHVP--AFLKQH---SI--P-AGNV--N----D---QNIN--DQL…
Ga0105240_100731494_Predicted_pyrophosphatase_or_phosphodiesterase_AlkP_superfamily	KLIVGIVIDQMRWDYLYRYY--------NLY-QP-------GGGFKRLLIGGFSCENTMIPYIPSFTACGHTSIYTGSVPAIDGITGND-WWDF-DVSK--LVYCV-ADD---SVKNSPRRMLVTTIGDELRLAT-NF------RS-KVIGIALKDRAAILPAG---HSA--NGAFW--YD-D--ST--G--NWITSS-YY-MN--D-LPKW--VKDLN--SKKL--VD-SYYEKDW---NTLYP---------LNEPYGNTFTFEMAKAAIAGEQLG-K-D-S--GTDLLTISISTPDYIGHTFG---PNSIEAEDDFLRLDKDIGTFLNLLDQQI--GKGEYLVFLTADHGVAHVP--AFLKQH---SI--P-AGNV--N----D---QNIN--DQL…
Ga0105240_100845501_Predicted_pyrophosphatase_or_phosphodiesterase_AlkP_superfamily	KLIVGIVIDQMRWDYLYRYY--------NLY-QP-------GGGFKRLLIGGFSCENTMIPYIPSFTACGHTSIYTGSVPAIDGITGND-WWDF-DVSK--LVYCV-ADD---SVKNSPRRMLVTTIGDELRLAT-NF------RS-KVIGIALKDRAAILPAG---HSA--NGAFW--YD-D--ST--G--NWITSS-YY-MN--D-LPKW--VKDLN--SKKL--VD-SYYEKDW---NTLYP---------LNEPYGNTFTFEMAKAAIAGEQLG-K-D-S--GTDLLTISISTPDYIGHTFG---PNSIEAEDDFLRLDKDIGTFLNLLDQQI--GKGEYLVFLTADHGVAHVP--AFLKQH---SI--P-AGNV--N----D---QNIN--DQL…
Ga0105240_100854833_Predicted_pyrophosphatase_or_phosphodiesterase_AlkP_superfamily	KLIVGIVIDQMRWDYLYRYY--------NLY-QP-------GGGFKRLLIGGFSCENTMIPYIPSFTACGHTSIYTGSVPAIDGITGND-WWDF-DVSK--LVYCV-VDD---SVKNSPRRMLVTTIGDELRLAT-NF------RS-KVIGIALKDRAAILPAG---HSA--NGAFW--YD-D--ST--G--NWITSS-YY-MN--D-LPKW--VKDLN--SKKL--VD-SYYEKDW---NTLYP---------LNEPYGNTFTFEMAKAAIAGEQLG-K-D-S--GTDLLTISISTPDYIGHTFG---PNSIEAEDDFLRLDKDIGTFLNLLDQQI--GKGEYLVFLTADHGVAHVP--AFLKQH---SI--P-AGNV--N----D---QNIN--DQL…
Ga0105240_103413771_Predicted_pyrophosphatase_or_phosphodiesterase_AlkP_superfamily/Predicted_pyrophosphatase_or_phosphodiesterase_AlkP_superfamily	KLVVGIVIDQMRWDYLYRYY--------TLYQQD-------GG-FKRLLSQGFSCENTMIPYIPSFTACGHASIYTGSVPAIDGITGND-WWDY-DVSK--LVYCA-GDD---SVKNSPRRMLVTTIGDELRLAT-NF------QN-KVIGIALKDRAAILPAG---HSA--NGAFW--YD-D--ST--G--NWITSS-YY-MN--D-LPQW--VKELN--SKKL--VD-TYYEKDW---NTLYP---------LNEPYGNTFTFEMAKAAIGGEQLG-K-D-S--VTDILAISISTPDYIGHTFG---PNSVEAEDDFLRLDKDLGTFLNFLDQQI--GKGQYLVFFTADHGVAHVP--AFLKQH---FI--P-AGNV--D----D---QKIS--NQL…
Ga0105241_1000040428_Predicted_pyrophosphatase_or_phosphodiesterase_AlkP_superfamily	KLVVGIVIDQMRWDYLYRYY--------NLYQQD-------GG-FKRLLSQGFSCENTMIPYIPSFTACGHTSIYTGSVPAIDGITGND-WWDY-DVSK--LVYCA-GDD---SVKNSPRRMLVTTIGDELRLAT-NF------QN-KVIGIALKDRAAILPAG---HSA--NGAFW--YD-D--ST--G--NWITSS-YY-MN--D-LPQW--VKELN--SKKL--VD-TYYEKDW---NTLYP---------LNEPYGNTFTFEMAKAAIGGEQLG-K-D-S--ATDILAISISTPDYIGHTFG---PNSVEAEDDFLRLDKDLGTFLNFLDQQI--GKGQYLVFLTADHGVAHVP--AFLKQH---SI--P-AGNV--D----D---QKIS--DQL…
Ga0105241_100016109_Predicted_pyrophosphatase_or_phosphodiesterase_AlkP_superfamily	KLVVGIVIDQMRWDYLYRYY--------TLYQQD-------GG-FKRLLSQGFSCENTMIPYIPSFTACGHTSIYTGSVPAIDGITGND-WWDY-DVSK--LVYCA-GDD---SVKNSPRRMLVTTIGDELRLAT-NF------QN-KVIGIALKDRAAILPAG---HSA--NGAFW--YD-D--ST--G--NWITSS-YY-MN--D-LPQW--VKELN--SKKL--VD-TYYEKDW---NTLYP---------LNEPYGNTFTFEMAKAAIGGEQLG-K-D-S--VTDILAISISTPDYIGHTFG---PNSVETEDDFLRLDKDLGAFLNFLDQQI--GKGQYLVFLTADHGVAHVP--AFLKQH---FI--P-AGNV--D----D---QKIS--DQL…
Ga0105241_100027544_Predicted_pyrophosphatase_or_phosphodiesterase_AlkP_superfamily	KLIIGIVIDQMRWDFLYRYY--------DRYQAD-------GG-FKQMLSQGFSCENTLIPYTPTTTACGHSCIYTGSVPAINGIVGND-WWDY-ASSK--MMYCT-EDL---NTKVSPNNLLVTTIGDEMRLAC-NF------RN-KVIGIALKDRAAILPAG---HSA--NGAYW--YD-D--KT--G--GWISSS-YY-IS--D-LPNW--VKELN--AKKM--VD-QYYAQDW---KTLYP---------IESPYGNSFTFEMAKAAVQGEQLG-A-G-S--FTDLLAISLSTPDYIGHTFG---PNSIEAEDDFLRLDKDFGDFLRFLDKQV--GKGNYLLFLSADHGVAQVP--GFLKDH---KI--P-AGSV--D----E---ASVT--DQL…
Ga0105241_100054197_Predicted_pyrophosphatase_or_phosphodiesterase_AlkP_superfamily	KLVVGIVVDQMRWDYLYRYY--------DRYAED-------GG-FKILLKQGFACENTLIPYTPTVTACGHTCIYTGSVPAIHGITGND-WWNY-DLNE--LEYCT-ADN---SVKTSPKNLMVTTIGDEIRLAT-NF------RS-KVIGIALKDRGAILPAG---HSA--NGAYW--YD-D--KT--G--DWISSS-YY-GT--D-LPAW--VKDLN--AKKL--TD-TYFAQDW---NTLYP---------LDTPYGNTITFEVAKAAIQGEKLG-A-D-D--FTDLLAVSLSTPDYIGHTFG---PNSVEAEDIFLRLDRDLGDFFRFLDKQV--GKGEYLVFLSADHGVDQVP--AFLKQH---QI--P-AGSV--N----A---STME--DQL…
Ga0105241_100079915_Predicted_pyrophosphatase_or_phosphodiesterase_AlkP_superfamily	KLVVGIIVDQMRWDYLYRYY--------DRYAAN-------GG-FKRLLGQGFSCDNTFIPYTPTYTACGHAGIYTGSVPAITGITGNA-WWDN-QLNK--IVYCV-QDD---SVKNSPRNLTVTTVCDELKLAT-NF------RS-KVIGFAIKDRGSILPAG---HTA--DAAYW--YD-D--KT--G--VWISSS-YY-IN--N-LPQW--MNDFN--AQKF--PD-KYYAAGW---STLYP---------VNTPFGNTFTFEAAKAGFTGEELS-K-D-S--ITDFLAISLSSPDYIGHTFG---PNSIEAEDGFLRLDKDLGDFLDFLDEKA--GKGQYLLFLSADHGAAHAP--GFLADH---KI--P-TGRM--N----D---ETLL--NSL…
Ga0105241_100085276_Predicted_pyrophosphatase_or_phosphodiesterase_AlkP_superfamily	KLVVGIIVDQMRWDYLYRYY--------DRYAAN-------GG-FKRLLGQGFSCDNTFIPYTPTYTACGHAGIYTGSVPAITGITGNA-WWDN-QLNK--IVYCV-QDD---SVKNSPRNLTVTTVCDELKLAT-NF------RS-KVIGFAIKDRGSILPAG---HTA--DAAYW--YD-D--KT--G--VWISSS-YY-IN--N-LPQW--MNDFN--AQKF--PD-KYYAAGW---STLYP---------VNTPFGNTFTFEAAKAGFTGEELS-K-D-S--ITDFLAISLSSPDYIGHTFG---PNSIEAEDGFLRLDKDLGDFLDFLDEKA--GKGQYLLFLSADHGAAHAP--GFLADH---KI--P-TGRM--N----D---ETLL--NSL…
Ga0105241_100150925_Predicted_pyrophosphatase_or_phosphodiesterase_AlkP_superfamily	KLVVGIVVDQMRWDFLYRYY--------DRYQQN-------GG-FKRLVHEGFSCENTMIPYTPTFTACGHTCIYSGSVPAITGITGNE-WWDN-ELNK--YVYCT-QDD---SVKNSPRNLKVTTVCDELKIAT-NF------RS-KVIGIAIKDRGGILPAG---HSA--DAAYW--YD-N--KT--G--DWITSS-YY-MN--T-LPRW--LVEFN--AKKM--VD-KYYSEDW---NTLYP---------INTPAGNTFTFEMAKAALTAEKLG-V-D-S--ITDFLAVSLSSTDYIGHSFG---PNSIETEDAYLRLDRDLGDFLRFLDEKV--GNGQYLFFLSADHGVSQVP--GFLKEH---KI--P-SGTL--D----E---QKIF--DEL…
Ga0105241_100260333_Predicted_pyrophosphatase_or_phosphodiesterase_AlkP_superfamily	KLVVGIVVDQMRWDYLYRYY--------DRYAAN-------GG-FKRLMNQGFSCENTLIPYTPTVTAPGHACIYTGSVPAIHGITGNF-WWEN-YSGH--DMYCT-QDD---MEKSSPRNLLVTTIGDELRLAT-NS------RS-KVIGIALKDRGCIIPAG---HTA--NAAYW--YD-A--SK--G--NFITST-YY-MQ--N-LPTW--VKDFN--TKKL--VD-KYYDQGW---NTLYP---------INTPFGNTLTAEFAKAAVINEQLG-A-D-A--ETDLLTVSFSSTDYIGHGFG---PNSIEQEDDFLRLDKELADFLDFLDNKV--GKDQYIVFLSADHGVAHVP--AFMAEN---KL--P-SGSI--N----P---ENSK--KEI…
Ga0105241_100324552_Predicted_pyrophosphatase_or_phosphodiesterase_AlkP_superfamily/Predicted_pyrophosphatase_or_phosphodiesterase_AlkP_superfamily	KLVVGIVIDQMRWDYLYRFY--------DRYENN-------GG-FKRMLNQGFTCENTLIPYAPTITACGHSSIYSGSVPAISGITGNF-WWDR-EQMR--SVYCT-EDK---SVNTSPRNMLVTTICDELRLAT-NF------KS-KVIGVAIKDRGGILPAG---HSA--NAAYW--YD-G--TA--G--SWITST-YY-MN--E-LPKW--VSSFN--DQKI--VD-KYYQQGW---KLLYP---------AESPMGNSMTAEFAKAAVTGEQLG-A-D-N--ITDFLAVSFSSPDYIGHTFG---PNSVEAEDGYLRLDKELGSLLDFLDAKI--GKNQYTVFLSADHGVAQIP--EFMQEN---KL--P-GGRV--Y----L---AKIM--AQL…
Ga0105241_100353923_Predicted_pyrophosphatase_or_phosphodiesterase_AlkP_superfamily/Predicted_pyrophosphatase_or_phosphodiesterase_AlkP_superfamily	KLVVGIVVDQMRWDYLYRYY--------DRYDNK-------GG-FKRMLGQGFTCENTMIPYAPTVTACGHSCIYTGSVPAISGITGNI-WWDR-EQSR--PVYCA-EDR---TVKASPRNMLVTSVCDELRLAT-NF------KS-KVIGIALKDRGGIFPAG---HSA--NAAYW--YD-L--TV--G--KWISST-YY-MN--E-LPAW--ANDFN--EKKW--VD-QYYQQGW---DLLYP---------SNTPMGNSLTAEFAKAAITGEQMG-A-D-N--ITDFLAVSFSSTDYIGHSFG---PNSVEAEDGMLRLDKDLGALLDFLDAKV--GKGQYTVFLSADHGVAQAP--EFMQEN---KL--P-GGRL--F----M---NTLI--VNI…
Ga0105241_100414731_Predicted_pyrophosphatase_or_phosphodiesterase_AlkP_superfamily	RLVVGIVVDQMRWDFLYRYY--------DRYDAK-------GG-FKRMLSQGFTCENTLVPYAPTVTACGHSSIYSGTVPAISGITGNM-WWDK-EKNK--VVYCT-EDK---TVNVSPRNMLVTTVCDELRMAT-NF------KS-KVIGIAIKDRGGILPAG---HSA--NAAYW--YD-N--SV--G--KWITST-YY-MN--E-LPSW--VADYN--KQGN--PD-KYYEKGW---NTLYP---------IDSPMGNTMTAEFAKAAISGEQLG-A-D-A--VTDFLAVSFSSTDYIGHSFG---PNSVEAEDGMLRLDRDLGSLLDYLDTKV--GKGQYLVFLSADHGVSPVP--EFLQEN---KL--P-GGRV--F----L---STIV--SNI…
Ga0105241_100501313_Predicted_pyrophosphatase_or_phosphodiesterase_AlkP_superfamily	KLVVGIVIDQMRWDNLYRFA--------NRYAAN-------GG-FRRLLKQGFSCENTMINYAPTITAPGHSSIYTGSVPAISGIAGNS-WFDN-ELGH--EVYCT-DDK---SVNSSPRNLLVTTICDEMRLAT-NF------KS-KTIGIAIKDRGGILPAG---HSA--NAAYW--YD-N--TT--G--DWISST-YY-MN--D-LPKW--VKDFN--AQKL--VD-KYYAQGW---TTLYP---------IGTPQGCTLTTELAKAAIIGEELG-K-D-V--NTDFLALSYSSPDYIGHSFG---PNSIETEDCYLRLDKELAGLLDFLDAHV--GKGQYLVFLSADHGVLQTP--GFLKSH---HI--P-AGNI--E----I---NPLV--RAI…
Ga0105241_100605382_Predicted_pyrophosphatase_or_phosphodiesterase_AlkP_superfamily/Predicted_pyrophosphatase_or_phosphodiesterase_AlkP_superfamily	KIVVGIVVDQMRWDFLYRYY--------DRYLEN-------GG-FKRLLNKGFSCENTMIPYAPTITACGHAGIYTGSVPAIHGIIGNG-WWDS-KLNT--GVYCT-QDN---NVKTSPVNMLTTSICDELKLAT-NF------KS-KVIGVALKDRGSILPAG---HSA--NAAYW--YD-S--KT--G--DWITST-YY-MN--E-LPKW--VKDFN--AKKL--VD-KYYAEGW---STLYP---------LDTPHGNTFTFEMAKAALTAEQLG-K-D-S--IPDFLAISLSSPDYIGHSFG---PNSVEAEDDFLRLDKTLGEFLDFLNKEI--GEGQYLLFLSADHGAAHVP--EFLKEN---HI--P-AGNV--D----V---ENLY--TGL…
Ga0105241_100961722_Predicted_pyrophosphatase_or_phosphodiesterase_AlkP_superfamily	KMVVGIVVDQMRWDYLYRYY--------DRYAAN-------GG-FKRLLNQGFSCENTMIPYAPSLTACGHSSIYTGSVPAINGITGND-WYDS-HLDK--NIYCT-QDD---DVKTSPRNLLTTTICDELRLAT-NF------KS-KVVGLALKDRGSILPAG---HSG---SAYW--YD-S--KT--G--DWITST-YY-MN--D-LPQW--VKDFN--AKKL--VD-KYYTEGW---STLYP---------LNTPHGNTFTLEMAKAAVTAEQLG-K-D-S--TTDFLAISLSSPDYIGHSFG---PNSVEAEDGFLRLDKSLGEFLDFLNSTV--GTGQYLLFLSADHGAAHVP--AFLQEN---YI--P-AGSA--D----A---EALY--TNL…
Ga0105241_101042572_Predicted_pyrophosphatase_or_phosphodiesterase_AlkP_superfamily	KLVVGIVIDQMRWDYLYRYS--------ERYAPN-------GG-FKRLLNQGFTCENTMIPYTPAVTAPGHSSIYSGSVPAINGITGNM-WWDN-EQGR--EVYCT-EDK---TVKNSPRNLLVTTICDELRLAT-NF------QS-KVIGVALKDRGCILPAG---YSA--NAAYW--YD-T--TT--G--NWITST-YY-MN--E-LPKW--VNDLN--SKKL--VN-KYYQQGW---NTMFP---------LNTPQGNTLTVEMGKAAITGEQLG-E-D-D--ITDFLTISFSSPDLIGHAFG---PNSIEEEDSYLRLDKDLGDFLNFLDAKV--GKNQWLAFLSADHGVAQAP--GFLKDH---NI--S-AGNV--T----M---LDLK--KLL…
Ga0105888_10011720_Predicted_pyrophosphatase_or_phosphodiesterase_AlkP_superfamily	KLVVGLIVDQMRWDYLYRYY--------DRYAAT-------GG-FKRLLNQGFTCENTMIPYTPSVTACGHSSIYTGSVPAISGITGNF-WWDN-ELGR--QVYCT-EDK---TVKNSPRNLLVTTVCDELKLAT-NF------QS-KVIGVALKDRGGIITAG---HSA--NAAYW--YD-N--TT--G--DWITST-YY-MT--D-LPQW--VKDFN--AKKI--VD-KYYEQGW---NTLYK---------INTPQGNTLTTEMAKAAIAGEQLG-A-D-D--ITDFLAVSFSSPDYIGHTFG---PNSIEEEDCFLKLDKDLGDLLNYLDTKV--GKDQYLVFLSADHGVAHVP--DYLKSK---NI--P-NGKI--E----L---INLR--KQM…
Ga0111022_1009597_Predicted_pyrophosphatase_or_phosphodiesterase_AlkP_superfamily	KLVVGLVVDQMRWDYLYRYY--------DRYATN-------GG-FKRLLNQGFTCENTMIPYTPSITACGHSSIYTGSVPAITGITGNF-WWDY-DLNR--EVYCT-EDK---SVKNSPKNLLTTTVCDELRLAT-NF------QS-KVIGVALKDRGGIITAG---HSA--NAAYW--YD-N--TT--G--DWITST-YY-MT--D-LPQW--VKDFN--AKKL--VD-KYYGQGW---NTLYK---------INTPQGNTLTAEMAKAAIEGEQLG-A-D-N--ITDFLAISFSSPDYIGHTFG---PNSIEEEDCFLRLDTDLGNLLTYLDTKI--GKGQYLVFLSADHGVAQAP--AYLKSK---NI--P-AGNF--E----L---MSLK--KQM…
Ga0113880_100031041_Predicted_pyrophosphatase_or_phosphodiesterase_AlkP_superfamily	KLVVGLVVDQMRWDYLYRYY--------DRYAVN-------GG-FKRLLNQGFACENTMIPYTPTVTGCGHSCIYTGSIPAISGITGNL-WWDK-DQKR--EVYCT-EDK---TVKNSPRNLLVTTVCDELKLTT-NF------RS-KVIGIALKDRGGILTAG---HSA--DAAYW--CD-S--TT--G--DWITST-YY-MN--D-LPKW--VKDFN--AQKL--VD-KYYKQGW---NTLYP---------INTPQGNTLTLEFAKAAVNSEQLG-A-D-N--VTDFLAISLSSPDYIGHSFG---PNSVEEEDCYLRLDKEIGELLNFLDNKI--GKNQYLFFLSADHGAAHVP--AFLKEH---HI--P-AGRV--N----M---IGLS--KAM…
Ga0114180_10019846_Type_I_phosphodiesterase_/_nucleotide_pyrophosphatase	KLVVGLVVDQMRWDFLYRYY--------DRYASN-------GG-FKRLLNQGFTCENTLIPYTPTVTACGHSSIYSGSVPAISGITGNL-WWDN-EQNR--EVYCT-EDK---TVKNSPRNMLVTSICDELRLAT-NF------RS-KVIGIALKDRGGILTAG---HSA--NAAYW--YD-I--TT--G--DWVTST-YY-MK--E-LPKW--AKDFN--AQKW--AD-KYYQQGW---NTLYP---------INTPFGNTLTAEFAKTAITNEQLG-A-D-N--ITDFLAISFSSTDYIGHSFG---PNSIEQEDDYLRLDKELGDLLDFLDTKV--GKNQYLVFLSADHGVAHVP--GFLKEH---SI--P-SGNT--D----L---SGLV--TIL…
Ga0114180_1011838_Predicted_pyrophosphatase_or_phosphodiesterase_AlkP_superfamily	KLMVGIVVDQMRWDYLYRFY--------DLY-KT-------GG-FKRLMNKGYSCDNTMVPYLPTVTACGHTCIYTGSVPAIHGITGNN-WFDN-KIQK--SVYCT-EDN-NDSVKCSPQNVLVTTITDELRLAS-NF------QS-KVIGLSIKDRGAIIPAG---HAA--NGAYW--YD-G--KT--G--NFISST-YY-IK--E-LPDW--MQDFN--KRKL--TD-SLYNLNW---NTLLP---------SSVPYGNNLLFEAAKAAISAEQLG-K-G-E--MTDFICISFSSTDYVGHGFG---PNSWELADTYIRLDETLSNLLDYLDKTV--GQNQYSLFLTSDHAGAHVP--EFLNKH---HI--N-GGRM--D----D---GDIN--KEL…
Ga0114180_1013609_Type_I_phosphodiesterase_/_nucleotide_pyrophosphatase	KLVVGIVVDQMRWDYLYRFY--------DLYKAN-------GG-FKKLLGEGFSCDNTFVPYLPTVTACGHTCVYTGSVPAIHGITGNN-WFDN-NLQR--PVYCV-EDK---SVQSSPNNVFVTTITDELRLAT-NF------RS-KVIGISMKDRGAIIPAG---HSA--NAAYW--YD-R--KS--G--NFITST-YY-TK--D-LPDW--MKAFN--NKKL--VD-SFYAKDW---NTVLP---------KEVPYANDLLLELAKANISSEHLG-K-N-D--VTDFLAVSFSSPDYVGHSFG---PNSWELLDTYVRLDETLGQLFDYLDKTI--GKDQYTVFLTADHSGAHIP--EFLAKH---NI--P-GGRW--D----D---GEIT--KDL…
Ga0117820_10000012_Predicted_pyrophosphatase_or_phosphodiesterase_AlkP_superfamily	KLVVGIVVDQMRWDYLYRFN--------DLYKPN-------GG-FKRLLGEGFSCDNTFVPYLPTVTACGHTCVYTGTVPAIHGITGNN-WWDN-NLNK--AVYCV-EDK---TVTNSPKNVWATTITDELRLAT-NF------KS-KVIGLSMKDRGSIIPAG---HSA--NAAYW--YD-G--KS--G--NFITST-YY-MK--E-LPEW--MQQFN--NKKL--AD-SLYDKDW---NLLFN---------KDVPYGNTLLAEAAKTAIAKEALG-K-H-T--VTDFLAVSFSSTDYVGHSFG---PNSWELLETYVRLDETIGNLLDYLDKTV--GKNQYTVFLTADHAGAHVP--EFLNKH---GI--E-GGRW--D----D---GDIK--KDL…
Ga0120375_100006490_Predicted_pyrophosphatase_or_phosphodiesterase_AlkP_superfamily	KLVVGIVVDQMRWDYLYRYY--------DLFSET-------GG-FKRMITQGFSCDNTFIPYTPTITAAGHTCIYTGSVPAIHGIVGNV-WFDK-LENK--VVYCA-DDD---SVESSPKNCLVTTVGDELRIAT-NF------SS-KVIGISIKDRAAIFPAG---HAA--NAAYW--YD-G--ET--G--DFISSS-YY-MN--K-LPSW--VNKFN--DRNL--PD-SFFNLNW---NLSLP---------ANVPYGNSLLEDFAKTVISNENMG-N-N-V--STDFLTVSFSSPDYIGHAYG---PNSWEQMDDYIKLDSTLGDFFSFLDNKI--GKNNYVVFLSADHGAANSV--GFAKIH---KL--P-GDVF--S----E---TSYL--NAI…
Ga0120375_100023344_Predicted_pyrophosphatase_or_phosphodiesterase_AlkP_superfamily	KLVVGIVVDQMRWDYLYRYY--------PLF-SE-------TG-FKRMLTQGFSCENTLIPYTPTVTAAGHTCIYTGSVPAVNGIVGNI-WFDK-LENK--VVYCA-DDD---SVKSSPKNLLATTVGDELRIAT-NF------SS-KVIGISIKDRAAIFPAG---HAA--NAAYW--YD-G--AN--G--NFITSS-YY-MD--K-LPSW--IKKFN--DRDL--PD-SFFKLNW---NLSLP---------ASVPYGNSLLEALAENVIASENMG-K-N-N--GTDFLAVSFSSPDYIGHAYG---PNSWEQMDDYIKLDSLLGDFFSFLDTYI--GKNNYTVFLTADHGAANSV--GFSKMH---NL--P-GDVF--N----E---TSYL--NAV…
Ga0120375_100027816_Predicted_pyrophosphatase_or_phosphodiesterase_AlkP_superfamily	KFVVGIVVDQMRWDYLYRYY--------NLF-SE-------TG-FKRMITQGFSCDNTLIPYIPTITAAGHTCIYTGSVPAIHGIVGNI-WFDN-VANK--VVYCA-DDD---SVKTSPKNCFATTVGDELRIAT-NF------SS-KVIGISIKDRAAIFPAG---HAA--NAAYW--YD-G--ES--G--KFITSS-YY-MD--K-LPAW--IDKFN--NRDL--PD-SLFKLNW---NLSLP---------ASVPYGNSLLEAFAENVVVNENMG-N-N-N--NTDFLTVSFSSPDYIGHAYG---PNSWEQMDDYIKLDSLLGNFLSFLDNKV--GKGNYVVFLTADHGAANSV--GFSKMH---KL--P-GDIF--S----E---TSYL--NAM…
Ga0120375_100050033_Predicted_pyrophosphatase_or_phosphodiesterase_AlkP_superfamily	KLIVGIVVDQMRWDYLYRYY--------NLF-SE-------TG-FKRMITQGFSCDNTLIPYIPTITAAGHTCIYTGSVPAIHGIVGNI-WFDK-GENK--VVYCA-DDD---SVKTSPKNCFATTVGDELRIAT-NF------SS-KVIGISIKDRAAIFPAG---HVA--NAAYW--YD-G--EN--G--KFITSS-YY-MD--K-LPTW--IDKFN--NRDL--PD-SLFKLNW---NLSLP---------ASVPYGNSLLEAFAENVVVNENMG-N-N-N--NTDFLTVSFSSPDYIGHAYG---PNSWEQMDDYIKLDSLLGNFLSFLDNKV--GKGNYVVFLTADHGAANSV--GFSKMH---KL--P-GDIF--S----E---TSYL--NAM…
Ga0120375_100092814_Predicted_pyrophosphatase_or_phosphodiesterase_AlkP_superfamily	KLVVGIVVDQMRWDYLYRFY--------SLYSND-------GG-FKRMLNEGFTCDNTMIPYTPTVTGAGHTCIYTGAVPATNGIVGNI-WYDD-IHHK--AVYCC-DDE---SVQPSPRNMLVTTVGDELRIAT-NF------SS-KVIGVSIKDRASILPAG---HAA--NAAYW--YD-A--AT--G--NFITSS-YY-MN--E-LPSW--VKKFN--KRDL--TD-SFFKQNW---NLSLA---------PEIPYGNDLLAAMAESAIIDENLG-K-N-N--ATDFLTVSFSSPDYIGHTFG---PDSWEQMDDYIKLDKLLGDFLSFLDARV--GKGNYTVFLTADHGVANSP--GFAEMH---HL--P-GGTY--D----E---VSFL--NTL…
Ga0120375_10010644_Predicted_pyrophosphatase_or_phosphodiesterase_AlkP_superfamily	KLVVGIVVDQMRWDYLYRFY--------SLYQND-------GG-FKRMLSQGFTCDNTMIPYTPTVTAAGHSCIFTGGTPATNGIVGNL-WYDN-ILNK--PVYCC-EDE---KVESSPHNLLVTTVGDELRVAT-NF------AS-KVIGISIKDRAAILPAG---HAA--NAAYW--YD-A--VN--G--NFISSN-YY-MN--E-LPSW--VKTFN--KRNL--TD-SFYKQNW---NLSLS---------PDIPYGNDLLLAMAEAAIVNESLG-K-N-A--ATDFLAVSFSSPDYIGHTFG---PQSWEQMDDFIKLDKVLGDFLSFLDTEI--GKGNYTIFLTADHGVANSP--GFDKLH---NL--P-GGVF--R----E---DAFP--NTL…
Ga0120375_100177211_Predicted_pyrophosphatase_or_phosphodiesterase_AlkP_superfamily	KLVVGIVVDQMRWDFLYRFY--------SLYPSD-------GG-FKRLITQGFSCDNTLIPYTPTVTAAGHASIYTGGVPATNGIVGNI-WYDN-MLNT--TMYCV-QDD---TAKSSPRNLLSTTIGDELRIAT-NF------AS-KVIGISIKDRGAILPAG---RSA--NAAYW--YD-A--AN--G--DFISSN-YY-MN--E-LPDW--VKDFN--KRNL--PD-SFFKLNW---KLSLS---------SDVPYGNDLLADLAKAAVINENLG-K-N-K--GTDILAVSFSAPDYIGHTFG---PESWEQMDDFIKLDKVIGDFLSFLDAQV--GKGNYTLFLTADHGVANSP--GFEKIH---KL--P-GGIF--R----E---DAFP--NTL…
Ga0120375_10142701_Predicted_pyrophosphatase_or_phosphodiesterase_AlkP_superfamily	KLVVGIVVDQMRWDFLYRFY--------PLYQGN-------GG-FKRLMTQGFSCDNTLIPYTPTVTAAGHACIYTGGVPATNGIVGNL-WYDD-LLNT--AMYCV-EDD---TTKSSPRNLLATTIGDELRIAT-NF------AS-KVIGISIKDRGSILPAG---RGA--NAAYW--YD-A--AN--G--DFISSN-YY-MN--E-LPSW--VKDFN--KRNL--PD-SFYKLNW---KLSLS---------PDVPHGNNLLAALAEAAIINENLG-K-N-K--GTDFLSVSFSSPDYIGHTFG---PDSWEQMDDFIKLDQLLGDFLSFLDAQV--GKGNYTVFLTADHGTASSP--GFLKVH---KL--P-GGVF--R----E---DAFP--NTL…
Ga0134377_100040017_Predicted_pyrophosphatase_or_phosphodiesterase_AlkP_superfamily	KLVVGIVVDQMRWDFLYRFY--------PLYQSD-------GG-FKRLMTQGFSCDNTLIPYTPTVTAAGHACVYTGGVPATNGIVGNL-WYDD-MLNT--PTYCV-ADD---TAKSSPKNLLATTIGDELRIAT-NF------AS-KVIGVSIKDRGSVLPAG---RSA--NAAYW--YD-A--AN--G--NFISSN-YY-MN--D-LPSW--IKDFN--KRNL--PD-SFYKLNW---KLSLS---------PDVPYGNNLLAALAEAAIINENLG-K-D-K--GTDLLAVSFSAPDYIGHTFG---PDSWEQMDDFIKLDKVLGDFFSFLDTQV--GKGNYTVFLTADHGTANSP--GFLKLH---RL--P-GGIF--R----E---DAFP--NTL…
Ga0134377_100067712_Predicted_pyrophosphatase_or_phosphodiesterase_AlkP_superfamily	KLVIGIVVDQMRWDYLYKFY--------SLYDEN-------GG-FKRLLNKGFSCENTLIPYTPTVTAAGHTSVYTGSVPAINGIVGNL-WFDN-ILNK--AVYCS-DDD---TAKASPRNLAVTTITDELRLAT-NF------SS-KVIGISIKDRGAIFPAG---HLA--NAAYW--YD-P--RI--G--DFISSS-YY-MQ--K-LPDW--LSSFN--RRKL--TD-SLYALDW---TLSLP---------EKTPHGNTLLEALAETTVINEQLG-K-N-K--SPDFLTVSFSSPDYIGHTFG---SESWEQLDDYVKLDKTLGKFLSFLDKQV--GDGNYLVFLTADHAVASSP--GFAKIH---RL--P-GGDF--N----D---DGLM--NTL…
Ga0134377_100083316_Predicted_pyrophosphatase_or_phosphodiesterase_AlkP_superfamily	KLVVGIVVDQMRWDYLYKYY--------PLYSNS-------GG-FKRMLNKGFSAENTFVPYTPTVTAAGHACVYTGSVPAINGIVGND-WYDN-VEDK--KMYCV-QDD---AVSSSPRNNVVTTITDELRIAT-NY------AS-KVIGVSMKDRGSILPAG---HVA--NAAYW--YN-P--KA--G--KFITST-YY-MK--E-LPEW--VNAFN--NRRL--QD-SLYKLNW---TLSLP---------ENLPHGNTFLEAMAEAAVINEQLG-K-G-N--ATDFLAVSFSSPDYVGHAFG---PDSWEQMDDYIKLDSTLGRFLSFLDKQV--GEGNYLVFLTADHAGANSP--GYSVKH---NL--P-GGPF--S----V---GTFG--KEL…
Ga0134427_1000019106_Predicted_pyrophosphatase_or_phosphodiesterase_AlkP_superfamily	KLVVGIVVDQMRWDYLYKFY--------DLYNKN-------GG-FKRFLNQGFSCENTLVPYTPTVTAAGHTCVYTGSVPAINGIVGND-WYDN-IENK--EVYCT-EDE---SVNSSPRNNVVTTVTDELRIAT-NY------AS-KVIGISMKDRGAILPAG---HVA--NAAYW--YN-P--NA--G--KFITST-YY-MT--E-LPAW--VNTFN--NRRL--QD-SLYKLNW---TLSLP---------ESVPYGNTFLEALAEAAVVNENLG-K-N-N--VTDFLAVSFSSPDYIGHAFG---PDSWEQLDDYIKLDSTIGRLFSFLDKQV--GEGNYLVFLTADHAVASSP--GYSVKH---HL--P-GGAF--N----T---STLI--NGL…
Ga0134427_100012714_Predicted_pyrophosphatase_or_phosphodiesterase_AlkP_superfamily	KLVVGIVIDQMRWDYLYRYY--------NIYKAD-------GG-FKRFLNEGFTCENTFIPYVPTVTAAGHTCIYTGSVPAINGIIGNS-WYDR-QQNK--EIYCA-EDD---TAKNSPRNMLTTTITDELRLAT-NF------KS-KVIGIALKDRGAILPAG---HSA--NAAYW--YD-I--QT--G--NFVTST-YY-MT--Q-LPGW--VQNFN--SRKI--VD-SLYKLNW---NLSLP---------KEVPYGNTVTLELAKAALLAEDLG-K-S-D--ATDFLAISISSPDYIGHTFG---PNSWEQLDDYARLDNDLGKFFSFLDDAV--GKGQYTVFLSADHGVVQVP--GYLKEH---KL--P-AGLF--N----S---LGAI--NEI…
Ga0134487_10031110_Predicted_pyrophosphatase_or_phosphodiesterase_AlkP_superfamily	KLVVGIVIDQMRWDYIYRYY--------DVYKAD-------GG-FKKFLNDGFTCENTFIPYTPTVTAAGHTCIYTGSVPAIHGIVGNE-WYDK-ELKK--EVYCA-EDD---SVKQSPKNMLTTTITDELRLGT-NF------KS-KVVGVAIKDRGAILPAG---HAA--NAAYW--YD-Y--ST--G--NFITST-YY-MN--N-LPAW--VQNFN--NRKV--VD-SLYKLNW---DLFLS---------KDVPHGNNLTLEMAKAALIGEGLG-K-S-D--ATDFLAISISSPDYIGHSFG---PNSWEQLDDYARLDDALGKFFSFLDATI--GKGEYVVFLSADHGVVQVP--EYMKEH---KL--P-AGLF--N----Q---QMVF--DDL…
Ga0134487_1003198_Predicted_pyrophosphatase_or_phosphodiesterase_AlkP_superfamily	KLVVGIVIDQMRWDYIYRYY--------DVYKAD-------GG-FKKFLNDGFTCENTFIPYTPTVTAAGHTCIYTGSVPAIHGIVGNE-WYDK-ELKK--EVYCA-EDD---SVKQSPKNMLTTTITDELRLGT-NF------KS-KVVGVAIKDRGAILPAG---HAA--NAAYW--YD-Y--ST--G--NFITST-YY-MN--N-LPAW--VQNFN--NRKV--VD-SLYKLNW---DLFLS---------KDVPHGNNLTLEMAKAALIGEGLG-K-S-D--ATDFLAISISSPDYIGHSFG---PNSWEQLDDYARLDDALGKFFSFLDAII--GKGEYVVFLSADHGVVQVP--EYMKEH---KL--P-AGLF--N----Q---QMVF--DDL…
Ga0157369_1000049834_Predicted_pyrophosphatase_or_phosphodiesterase_AlkP_superfamily	KLVVGIVIDQMRWDYIYRYY--------DVYKAD-------GG-FKKFLNDGFTCENTFIPYTPTVTAAGHTCIYTGSVPAIHGIVGNE-WYDK-ELKK--EVYCA-EDD---SVKQSPKNMLTTTITDELRLGT-NF------KS-KVVGVAIKDRGAILPAG---HAA--NAAYW--YD-Y--ST--G--NFITST-YY-MN--N-LPAW--VQNFN--NRKV--VD-SLYKLNW---DLFLS---------KDVPHGNNLTLEMAKAALIGEGLG-K-S-D--ATDFLAISISSPDYIGHSFG---PNSWEQLDDYARLDDALGKFFSFLDATI--GKGEYVVFLSADHGVVQVP--EYMKEH---KL--P-AGLF--N----Q---QMVF--DDL…
Ga0157369_1000133725_Predicted_pyrophosphatase_or_phosphodiesterase_AlkP_superfamily/Predicted_pyrophosphatase_or_phosphodiesterase_AlkP_superfamily	KLVVGIVIDQMRWDYIYRYY--------DVYKAD-------GG-FKKFLNDGFTCENTFIPYTPTVTAAGHTCIYTGSVPAIHGIVGNE-WYDK-ELKK--EVYCA-EDD---SVKQSPKNMLTTTITDELRLGT-NF------KS-KVVGVAIKDRGAILPAG---HAA--NAAYW--YD-Y--ST--G--NFITST-YY-MN--N-LPAW--VQNFN--NRKV--VD-SLYKLNW---DLFLS---------KDVPHGNNLTLEMAKAALIGEGLG-K-S-D--ATDFLAISISSPDYIGHSFG---PNSWEQLDDYARLDDALGKFFSFLDATI--GKGEYVVFLSADHGVVQVP--EYMKEH---KL--P-AGLF--N----Q---QMVF--DDL…
Ga0157369_1000400415_Predicted_pyrophosphatase_or_phosphodiesterase_AlkP_superfamily	KLVVGIVIDQMRWDYIYRYY--------DVYKAD-------GG-FKKFLNDGFTCENTFIPYTPTVTAAGHTCIYTGSVPAIHGIVGNE-WYDK-ELKK--EVYCA-EDD---SVKQSPKNMLTTTITDELRLGT-NF------KS-KVVGVAIKDRGAILPAG---HAA--NAAYW--YD-Y--ST--G--NFITST-YY-MN--N-LPAW--VQNFN--NRKV--VD-SLYKLNW---DLFLS---------KDVPHGNNLTLEMAKAALIGEGLG-K-S-D--ATDFLAISISSPDYIGHSFG---PNSWEQLDDYARLDDALGKFFSFLDATI--GKGEYVVFLSADHGVVQVP--EYMKEH---KL--P-AGLF--N----Q---QMVF--DDL…
Ga0157369_1000535713_Predicted_pyrophosphatase_or_phosphodiesterase_AlkP_superfamily	KLVVGIVIDQMRWDYIYRYY--------DVYKAD-------GG-FKKFLNDGFTCENTFIPYTPTVTAAGHTCIYTGSVPAIHGIVGNE-WYDK-ELKK--EVYCA-EDD---SVKQSPKNMLTTTITDELRLGT-NF------KS-KVVGVAIKDRGAILPAG---HAA--NAAYW--YD-Y--ST--G--NFITST-YY-MN--N-LPAW--VQNFN--NRKV--VD-SLYKLNW---DLFLS---------KDVPHGNNLTLEMAKAALIGEGLG-K-S-D--ATDFLAISISSPDYIGHSFG---PNSWEQLDDYARLDDALGKFFSFLDATI--GKGEYVVFLSADHGVVQVP--EYMKEH---KL--P-AGLF--N----Q---QMVF--DDL…
Ga0157369_100078675_Predicted_pyrophosphatase_or_phosphodiesterase_AlkP_superfamily/Predicted_pyrophosphatase_or_phosphodiesterase_AlkP_superfamily	KLVVGIVIDQMRWDYIYRYY--------DVYKAD-------GG-FKKFLNDGFTCENTFIPYTPTVTAAGHTCIYTGSVPAIHGIVGNE-WYDK-ELKK--EVYCA-EDD---SVKQSPKNMLTTTITDELRLGT-NF------KS-KVVGVAIKDRGAILPAG---HAA--NAAYW--YD-Y--ST--G--NFITST-YY-MN--N-LPAW--VQNFN--NRKV--VD-SLYKLNW---DLFLS---------KDVPHGNNLTLEMAKAALIGEGLG-K-S-D--ATDFLAISISSPDYIGHSFG---PNSWEQLDDYARLDDALGKFFSFLDATI--GKGEYVVFLSADHGVVQVP--EYMKEH---KL--P-AGLF--N----Q---QMVF--DDL…
Ga0157369_1000909811_Predicted_pyrophosphatase_or_phosphodiesterase_AlkP_superfamily	KLVVGIVIDQMRWDYIYRYY--------DVYKAD-------GG-FKKFLNDGFTCENTFIPYTPTVTAAGHTCIYTGSVPAIHGIVGNE-WYDK-ELKK--EVYCA-EDD---SVKQSPKNMLTTTITDELRLGT-NF------KS-KVVGVAIKDRGAILPAG---HAA--NAAYW--YD-Y--ST--G--NFITST-YY-MN--N-LPAW--VQNFN--NRKV--VD-SLYKLNW---DLFLS---------KDVPHGNNLTLEMAKAALIGEGLG-K-S-D--ATDFLAISISSPDYIGHSFG---PNSWEQLDDYARLDDALGKFFSFLDATI--GKGEYVVFLSADHGVVQVP--EYMKEH---KL--P-AGLF--N----Q---QMVF--DDL…
Ga0157369_100091648_Predicted_pyrophosphatase_or_phosphodiesterase_AlkP_superfamily	KLVVGIVIDQMRWDYIYRYY--------DVYKAD-------GG-FKKFLNDGFTCENTFIPYTPTVTAAGHTCIYTGSVPAIHGIVGNE-WYDK-ELKK--EVYCA-EDD---SVKQSPKNMLTTTITDELRLGT-NF------KS-KVVGVAIKDRGAILPAG---HAA--NAAYW--YD-Y--ST--G--NFITST-YY-MN--N-LPAW--VQNFN--NRKV--VD-SLYKLNW---DLFLS---------KDVPHGNNLTLEMAKAALIGEGLG-K-S-D--ATDFLAISISSPDYIGHSFG---PNSWEQLDDYARLDDALGKFFSFLDATI--GKGEYVVFLSADHGVVQVP--EYMKEH---KL--P-AGLF--N----Q---QMVF--DDL…
Ga0157369_100172732_Predicted_pyrophosphatase_or_phosphodiesterase_AlkP_superfamily	KLVVGIVIDQMRWDYIYRYY--------DVYKAD-------GG-FKKFLNDGFTCENTFIPYTPTVTAAGHTCIYTGSVPAIHGIVGNE-WYDK-ELKK--EVYCA-EDD---SVKQSPKNMLTTTITDELRLGT-NF------KS-KVVGVAIKDRGAILPAG---HAA--NAAYW--YD-Y--ST--G--NFITST-YY-MN--N-LPAW--VQNFN--NRKV--VD-SLYKLNW---DLFLS---------KDVPHGNNLTLEMAKAALIGEGLG-K-S-D--ATDFLAISISSPDYIGHSFG---PNSWEQLDDYARLDDALGKFFSFLDATI--GKGEYVVFLSADHGVVQVP--EYMKEH---KL--P-AGLF--N----Q---QMVF--DDL…
Ga0157369_100196012_Predicted_pyrophosphatase_or_phosphodiesterase_AlkP_superfamily	KLVVGIVIDQMRWDYIYRYY--------DVYKAD-------GG-FKKFLNDGFTCENTFIPYTPTVTAAGHTCIYTGSVPAIHGIVGNE-WYDK-ELKK--EVYCA-EDD---SVKQSPKNMLTTTITDELRLGT-NF------KS-KVVGVAIKDRGAILPAG---HAA--NAAYW--YD-Y--ST--G--NFITST-YY-MN--N-LPAW--VQNFN--NRKV--VD-SLYKLNW---DLFLS---------KDVPHGNNLTLEMAKAALIGEGLG-K-S-D--ATDFLAISISSPDYIGHSFG---PNSWEQLDDYARLDDALGKFFSFLDATI--GKGEYVVFLSADHGVVQVP--EYMKEH---KL--P-AGLF--N----Q---QMVF--DDL…
Ga0157369_100396663_Predicted_pyrophosphatase_or_phosphodiesterase_AlkP_superfamily	KLVVGIVIDQMRWDYIYRYY--------DVYKAD-------GG-FKKFLNDGFTCENTFIPYTPTVTAAGHTCIYTGSVPAIHGIVGNE-WYDK-ELKK--EVYCA-EDD---SVKQSPKNMLTTTITDELRLGT-NF------KS-KVVGVAIKDRGAILPAG---HAA--NAAYW--YD-Y--ST--G--NFITST-YY-MN--N-LPAW--VQNFN--NRKV--VD-SLYKLNW---DLFLS---------KDVPHGNNLTLEMAKAALIGEGLG-K-S-D--ATDFLAISISSPDYIGHSFG---PNSWEQLDDYARLDDALGKFFSFLDATI--GKGEYVVFLSADHGVVQVP--EYMKEH---KL--P-AGLF--N----Q---QMVF--DDL…
Ga0157369_100515564_Predicted_pyrophosphatase_or_phosphodiesterase_AlkP_superfamily	KLVVGIVIDQMRWDYIYRYY--------DVYKAD-------GG-FKKFLNDGFTCENTFIPYTPTVTAAGHTCIYTGSVPAIHGIVGNE-WYDK-ELKK--EVYCA-EDD---SVKQSPKNMLTTTITDELRLGT-NF------KS-KVVGVAIKDRGAILPAG---HAA--NAAYW--YD-Y--ST--G--NFITST-YY-MN--N-LPAW--VQNFN--NRKV--VD-SLYKLNW---DLFLS---------KDVPHGNNLTLEMAKAALIGEGLG-K-S-D--ATDFLAISISSPDYIGHSFG---PNSWEQLDDYARLDDALGKFFSFLDATI--GKGEYVVFLSADHGVVQVP--EYMKEH---KL--P-AGLF--N----Q---QMVF--DDL…
Ga0157369_101425431_Predicted_pyrophosphatase_or_phosphodiesterase_AlkP_superfamily/Predicted_pyrophosphatase_or_phosphodiesterase_AlkP_superfamily	KLVVGIVIDQMRWDYIYRYY--------DVYKAD-------GG-FKKFLNDGFTCENTFIPYTPTVTAAGHTCIYTGSVPAIHGIVGNE-WYDK-ELKK--EVYCA-EDD---SVKQSPKNMLTTTITDELRLGT-NF------KS-KVVGVAIKDRGAILPAG---HAA--NAAYW--YD-Y--ST--G--NFITST-YY-MN--N-LPAW--VQNFN--NRKV--VD-SLYKLNW---DLFLS---------KDVPHGNNLTLEMAKAALIGEGLG-K-S-D--ATDFLAISISSPDYIGHSFG---PNSWEQLDDYARLDDALGKFFSFLDATI--GKGEYVVFLSADHGVVQVP--EYMKEH---KL--P-AGLF--N----Q---QMVF--DDL…
Ga0157369_101640142_Predicted_pyrophosphatase_or_phosphodiesterase_AlkP_superfamily	KLVVGIVIDQMRWDYIYRYY--------DVYKAD-------GG-FKKFLNDGFTCENTFIPYTPTVTAAGHTCIYTGSVPAIHGIVGNE-WYDK-ELKK--EVYCA-EDD---SVKQSPKNMLTTTITDELRLGT-NF------KS-KVVGVAIKDRGAILPAG---HAA--NAAYW--YD-Y--ST--G--NFITST-YY-MN--N-LPAW--VQNFN--NRKV--VD-SLYKLNW---DLFLS---------KDVPHGNNLTLEMAKAALIGEGLG-K-S-D--ATDFLAISISSPDYIGHSFG---PNSWEQLDDYARLDDALGKFFSFLDAII--GKGEYVVFLSADHGVVQVP--EYMKEH---KL--P-AGLF--N----Q---QMVF--DDL…
Ga0157369_101859032_Predicted_pyrophosphatase_or_phosphodiesterase_AlkP_superfamily	KLVVGIVIDQMRWDYIYRYY--------DVYKAD-------GG-FKKFLNDGFTCENTFIPYTPTVTAAGHTCIYTGSVPAIHGIVGNE-WYDK-ELKK--EVYCA-EDD---SVKQSPKNMLTTTITDELRLGT-NF------KS-KVVGVAIKDRGAILPAG---HAA--NAAYW--YD-Y--ST--G--NFITST-YY-MN--N-LPAW--VQNFN--NRKV--VD-SLYKLNW---DLFLS---------KDVPHGNNLTLEMAKAALIGEGLG-K-S-D--ATDFLAISISSPDYIGHSFG---PNSWEQLDDYARLDDALGKFFSFLDAII--GKGEYVVFLSADHGVVQVP--EYMKEH---KL--P-AGLF--N----Q---QMVF--DDL…
Ga0157369_102038342_Predicted_pyrophosphatase_or_phosphodiesterase_AlkP_superfamily	KLVVGIVIDQMRWDYLYRYY--------DVFKST-------GA-FKRMLGEGFTCENTFIPYTPTVTAAGHSCVYTGSVPAVHGIVGNN-WHDN-ILNK--DFYCT-DDD---SVQNSPRNMFATTIGDELRLAT-NF------KS-KVIGVAIKDRGAILPAG---HSA--NAAYW--YD-Y--KT--G--DFITST-YY-MN--A-LPAW--VNTFN--SRKL--TD-SLYALNW---NTILP---------KDVPYGNTLTEAMAEATVKAEHLG-K-N-N--VTDFLAVSFSSPDYIGHSFG---PNSWEQLDDYVRLDETLGKFLSFLDATV--GKGQYTVFLTADHGVAHIP--NFSIEN---KL--P-GGAF--N----D---AKLV--TQI…
Ga0157369_102683522_Predicted_pyrophosphatase_or_phosphodiesterase_AlkP_superfamily	KLVVGIVIDQMRWDYLYRYY--------DVFKPD-------GG-FKRFLSQGFSCENTFIPYTPTVTAAGHTCAYTGSVPAIHGIVGNN-WWDR-QKNK--LVYCT-DDD---SAQNSPRNMFATTVGDELRLAT-NF------QS-KVIGIALKDRGAILPAG---HSA--NAAYW--YD-Y---A--G--RFITST-YY-MK--E-LPAW--VQAFN--NRNL--VD-SLYKYKW---DISLP---------KSTPYGNVFTEAMAEAAVTAERLG-R-N-S--ATDFLAVSFSSPDYIGHAFG---PNSWEQLDDYARLDQTLGKFFAFLDGYV--GKGNYTVFLTADHAVAHIP--NFSIEN---KL--P-GGAF--P----D---LEIT--KRM…
Ga0157370_1000017573_Predicted_pyrophosphatase_or_phosphodiesterase_AlkP_superfamily	KLVVGIVVDQMRWDYLYRFS--------PVFKAN-------GG-FKRFLNEGYSCENTFIPYTPTYTAAGHASVYTGSVPAVNGITGNN-WYDN-QLNK--AVYCA-DDN---TVSDSPRNMLATTVTDELRIAT-NF------NS-KVIGIALKDRGAIMPAG---HSA--NGAFW--YD-G--KS--G--NFITST-WY-TQ--E-LPEW--VSQFN--ERKL--PD-SLYNLNW---NLSLS---------KDVPHGNTITAEMAKTAIVAERLG-K-G-I--NTDFLAVSFSSPDYIGHSFG---PNSWEQLDGYIKLDETLGKLFEFLDAQV--GKNQYTVFLTADHGVAHVP--GFSKEN---NL--P-GGSF-------G---ETLQ--KDI…
Ga0157370_100005692_Predicted_pyrophosphatase_or_phosphodiesterase_AlkP_superfamily	KLVVGIVVDQMRWDYLYRFN--------PVFKAT-------GG-FKRFLNEGYSCENTFIPYTPTYTAAGHASVYTGSVPAVNGVTGNN-WYDN-LLNK--AVYCA-EDN---TVSNSPRNMLATTVTDELRLAT-NF------NS-KVIGIALKDRGAIMPAG---HSA--NGAFW--YD-G--KS--G--NFITST-WY-TQ--E-LPDW--VSNFN--ARKL--PD-SLYNLNW---NLSLS---------KEVPHGNTITAELAKAAIAAERLG-K-G-T--NTDFLTISFSSPDYIGHTFG---PNSWEQLDGYIKLDETLGKLFEYLDAQV--GRNQYTVFLTADHGVAHVP--GFSKEN---NL--P-GGVF-------G---ETLQ--KDI…
Ga0157370_1000095631_Predicted_pyrophosphatase_or_phosphodiesterase_AlkP_superfamily	KLVVGIVIDQMRWDYLYRYY--------DVFKNS-------GG-FKRFLNDGFSCDNTFIPYTPTVTAAGHTCVYTGSVPAIHGIMGNE-WYDN-IHHA--TVYCA-DDS---TVQGSPRNLLTTTITDELRIAS-NF------QS-KVIGVALKDRGSILPAG---HAA--NAAYW--YD-T--KS--G--NFISSS-YY-MN--V-LPEW--VQQFN--GKKI--VD-SLYQLNW---TPGLP---------KEMPHGNTLTAEMAKAAVVNERLG-K-G-S--ATDFLTISFSSPDAIGHTFG---PNSWEQLDDYAKLDETLGKLFDFLDASV--GKGQWTVFLTADHAVAHVP--GFMKEN---KL--P-GGTI--N----E---GGLM--KYM…
Ga0157370_1000247715_Predicted_pyrophosphatase_or_phosphodiesterase_AlkP_superfamily	KLVVGIVIDQMRWDYLYRYY--------DVFKNS-------GG-FKRFLNDGFSCDNTFIPYTPTVTAAGHTCVYTGSVPAIHGIMGNE-WYDN-IHHA--TVYCA-DDS---TVQGSPRNLLTTTITDELRIAS-NF------QS-KVIGVALKDRGSILPAG---HAA--NAAYW--YD-T--KS--G--NFISSS-YY-MN--V-LPEW--VQQFN--GKKI--VD-SLYQLNW---TPGLP---------KEMPHGNTLTAEMAKAAVVNERLG-K-G-S--ATDFLTISFSSPDAIGHTFG---PNSWEQLDDYAKLDETLGKLFDFLDASV--GKGQWTVFLTADHAVAHVP--GFMKEN---KL--P-GGTI--N----E---GGLM--KYM…
Ga0157370_100043684_Predicted_pyrophosphatase_or_phosphodiesterase_AlkP_superfamily/Predicted_pyrophosphatase_or_phosphodiesterase_AlkP_superfamily	KLVVGIVIDQMRWDYLYRYY--------DVFKNS-------GG-FKRFLNDGFSCDNTFIPYTPTVTAAGHTCVYTGSVPAIHGIMGNE-WYDN-IHHA--TVYCA-DDS---TVQGSPRNLLTTTTTDELRIAS-NF------QS-KVIGVALKDRGSILPAG---HAA--NAAYW--YD-T--KS--G--NFISSS-YY-MN--V-LPEW--VQQFN--GKKI--VD-SLYQLNW---TPGLP---------KEMPHGNTLTAEMAKAAVVNERLG-K-G-S--ATDFLTISFSSPDAIGHTFG---PNSWEQLDDYAKLDETLGKLFDFLDASV--GKGQWTVFLTADHAVAHVP--GFMKEN---KL--P-GGTI--N----E---GGLM--KYM…
Ga0157370_1000444013_Predicted_pyrophosphatase_or_phosphodiesterase_AlkP_superfamily	QLVVGIVVDQMRWDYLTRYY--------PLFQAN-------GG-FRRMLGEGFSCDNTLINYTPTVTACGHTAIYTGSVPALHGIVGNN-WWEN-RSNK--GMYCS-EDK---SVKKSPKNMLTTTICDELRMSN-QF------AS-KVVGIAIKDRGAILPAG---HSA--NAAYW--YE-G--KS--G--NFISST-YY-FN--E-LPAW--AQAFN--QRKL--PD-SLYQNGW---KLALP---------AETPMGNTLTAEMAKAAIIGEKLG-K-G-S--ATDFIAISFSSPDYIGHSFG---PNSWENADDYVRLDQELGKLLQFLDAQI--GKNAYTVFLSADHAVAHIP--GFMKEN---KL--P-GGLL--E----D---AGMM--REM…
Ga0157370_100052945_Predicted_pyrophosphatase_or_phosphodiesterase_AlkP_superfamily/Predicted_pyrophosphatase_or_phosphodiesterase_AlkP_superfamily	RLVVGIVVDQMRWDYLERFA--------PLFKSN-------GG-FNRMMSQGFSNDNCQIGYTPSVTACGHTGIYTGTVPAIHGITGNA-WYDT-QLKR--NVYCS-EDR---TVDASPKNMLTTSIADELRMAN-NF------KS-KVVGIALKDRGAILPAG---HSA--NGAYW--FD-A--KS--G--NFITST-YY-YK--E-LPNW--VKQFN--DRQI--PD-SLMKLGW---KKSLA---------DDVPWGNTLTVELAKAAVLAEEMG-K-D-G--VTDMLAVSFSSPDYVGHSFG---PNSWEIVDNYIKLDEELGRMFDFLDATV--GKGKYTAFLSADHAVAHVP--GFMKEN---KL--P-GGLL--D----D---KAAI--SEM…
Ga0157370_1000548310_Predicted_pyrophosphatase_or_phosphodiesterase_AlkP_superfamily	RLVVGIVVDQMRWDYLERFA--------PLFKSN-------GG-FNRMMSQGFSNDNCQIGYTPSVTACGHTGIYTGTVPAIHGITGNA-WYDT-QLKR--NVYCS-EDR---TVDASPKNMLTTSIADELRMAN-NF------KS-KVVGIALKDRGAILPAG---HSA--NGAYW--FD-A--KS--G--NFITST-YY-YK--E-LPNW--VKQFN--DRQI--PD-SLMKLGW---KKSLA---------DDVPWGNTLTVELAKAAVLAEEMG-K-D-G--VTDMLAVSFSSPDYVGHSFG---PNSWEIVDNYIKLDEELGRMFDFLDATV--GKGKYTAFLSADHAVAHVP--GFMKEN---KL--P-GGLL--D----D---KAAI--SEM…
Ga0157370_100055572_Predicted_pyrophosphatase_or_phosphodiesterase_AlkP_superfamily/Predicted_pyrophosphatase_or_phosphodiesterase_AlkP_superfamily	KLVVGIVIDQMRWDYLYRFA--------PLFKAN-------GG-FKRMMNNGFSCDNTQIGYTPSVTACGHTGIYTGSVPAIHGITGNA-WYDG-QLKR--TVYCS-EDK---TVDKSPRNMLTTSICDELRLAT-NF------KS-KVIGVALKDRGSILPAG---HSA--NGAYW--FD-S--KS--G--YFITST-YY-MN--Q-LPEW--VNNFN--KRNL--PD-SLMKLGW---TKKLK---------DEEPHGNTLTAEMAKAAVIAEELG-K-D-A--ITDFLAVSFSSPDYIGHAFG---PNSWENLDDYIRLDEELGKLFDFLDATV--GKGTYTSFLSADHAVAHVP--AFMKEN---KL--P-GGVI--S----D---SKVS--ADL…
Ga0157370_100065344_Predicted_pyrophosphatase_or_phosphodiesterase_AlkP_superfamily	KLVVGIVIDQMRWDYLYRFN--------PLFKST-------GG-FKRMLNDGFSCENTFIPYTPTVTACGHTCVYTGSVPAIHGITGNS-WWDS-QLMR--TVYCS-EDK---SVKVSPKNMLTTTICDELRLAT-NF------RS-KVVGIALKDRGAILPAG---HSA--NAAFW--YE-G--KS--G--NFITST-YY-MN--Q-LPDW--VQQFN--QRKL--AD-SLYKLNW---NTALP---------AAQPQGNTLTVEMAKAAVIGENLG-K-G-A--VTDFLAVSFSSPDYIGHSFG---PNSVEQVDNYIRLDEELGRLFAFLDATV--GKNQYTAFLTADHAVSHVP--GFLKEN---KL--P-NGLY--S----A---SGTM--RDL…
Ga0157370_100067863_Predicted_pyrophosphatase_or_phosphodiesterase_AlkP_superfamily/Predicted_pyrophosphatase_or_phosphodiesterase_AlkP_superfamily	KLVVGIVIDQMRWDYLYRFN--------PLYKAN-------GG-FKRLLGEGFSCENTLVPYTPTVTAAGHTCVYTGSVPSIHGIAGNN-WWDN-QLMK--GVYCS-EDK---TVNKSPRNMLTTTICDELRLAT-NF------QS-KVIGVALKDRGSILPAG---HSA--NAAYW--YE-G--KS--G--NFITST-YY-MN--Q-LPDW--VNNFN--NRKI--VD-SLYKLGW---NTALS---------KDIPYGNTLTAEMAKAAVLAEKLG-K-G-T--ATDFLAVSFSSPDYVGHSFG---PNSWEIVDNYVRLDDELGKLFAFLDATV--GKNQYTVFLTADHAVAHIP--GFMKEN---KL--P-GGVI--D----D---MGMM--KDM…
Ga0157370_100089403_Predicted_pyrophosphatase_or_phosphodiesterase_AlkP_superfamily	KLVVGIVIDQMRWDYLYRFN--------PLYKAN-------GG-FKRLLGEGFSCENTLIPYTPTVTAAGHTCVYTGSVPSIHGIAGNN-WWDN-QLMK--GVYCS-EDK---TVNKSPRNMLTTTICDELRLAT-NF------QS-KVIGVALKDRGSILPAG---HSA--NAAYW--YE-G--KS--G--NFITST-YY-MN--Q-LPDW--VNRFN--NRKI--VD-SLYKLGW---NTALS---------KDIPYGNTLTAEMAKAAVLAEKLG-K-G-T--ATDFLAVSFSSPDYVGHSFG---PNSWEIVDNYVRLDDELGKLFSFLDATV--GKNQYTVFLTADHAVAHVP--GFMKEN---KL--P-GGVI--D----D---MGMM--KDM…
Ga0157370_100103855_Predicted_pyrophosphatase_or_phosphodiesterase_AlkP_superfamily	KLVVGMVVDQMRWDYLYRYY--------DRY-GA-------NG-FKRLLREGFSCENTMIPYAQTITAPGHTCVYTGSVPAIHGIMGND-WYDR-TLKR--TQYCV-GDD---SVK-SPKNLWVTTIGDELRLAT-NF------KS-KVISIALKDRAAVLPAG---HSA--NAAYW--YD-N--FT--A--NWVSST-YY-MD--A-LPAW--VNDFN--KKRW--VD-SFYSKNW---NTLYP---------INTPYGNTFTFNFAKEAIKSESLG-K-S-G--VTDFLAISFSSPDAIGHQFG---PNSIEQEDDYLRLDKDLADFFTYLDKEI--GKGQYLFFISADHAVAQVP--AFLQQH---KI--D-AA----T----L---TSPI--AEV…
Ga0157370_100105346_Predicted_pyrophosphatase_or_phosphodiesterase_AlkP_superfamily	KLVVGMVVDQMRWDYLYRYY--------DRY-GA-------NG-FKRLLREGFSCENTMIPYAQTITAPGHTCVYTGSVPAIHGIMGND-WYDR-TLKR--TQYCV-GDD---SVK-SPKNLWVTTIGDELRLAT-NF------KS-KVISIALKDRAAVLPAG---HSA--NAAYW--YD-N--ST--A--NWVSST-YY-MD--A-LPAW--VNDFN--KKRW--VD-SFYSKNW---NTLYP---------INTPYGNTFTFNFAKEAIKSESLG-K-S-G--VTDFLAISFSSPDAIGHQFG---PNSIEQEDDYLRLDKDLADFFTYLDKEI--GKGQYLFFISADHAVAQVP--AFLQQH---KI--D-AA----T----L---TSPI--AEV…
Ga0157370_100124647_Predicted_pyrophosphatase_or_phosphodiesterase_AlkP_superfamily	KIVVGLMVDQMRWDFLYRYA--------DRY-TE-------GG-FKRLVREGFNCENTMIPYAQTVTACGHATVYTGSVPAINGIMGNE-WFSR-ELNR--QVYCV-EDP---TVKSSPRNLQVTTMCDELRISN-NY------QS-KVVGIAIKDRGGILPAG---HTA--NAAYW--YD-G--ST--G--NWVSST-YY-MQ--Q-LPDW--VDAFN--NRKM--PD-SLYKLNW---NTLFP---------IDTPYGNTLTLEFAKAAIVAEGLG-A-D-Q--YTDFLAVSLSSPDYIGHQYG---PNSVEVEDTYLRLDRELAAFFSYLDKKF--GKNGYLFFITADHGVANTP--EYSVEH---KL--P-GGRN-----------GAMT--TKA…
Ga0157370_100169492_Predicted_pyrophosphatase_or_phosphodiesterase_AlkP_superfamily	KLVVGVMVDQMRWDFIYRYQ--------SRY-GE-------GG-FKRILREGFSCENTFIPYAQTATAAGHASVYTGSVPALNGMVGNE-WYDR-SLKR--EVYCV-EDD---SVKGSPKNLISTTITDELELAT-NF------KS-KVVGIAIKDRGSILPAG---HAG--DAAYW--YE-P--NS--G--NFVSST-WY-MS--A-LPTW--AVAFN--QRRV--VD-SFYKMNW---ALSHP---------LETPWGNTLTLGFSKAALEAEEMG-K-D-E--VTDFLAISLSSPDYIGHSFG---PNSVEIEDTYIKLDKEIADFLSYLDQKV--GKGQYLFFMTADHGVAHVP--SFLEAN---QI--P--AKA-----------MKPG--KEA…
Ga0157370_100171455_Predicted_pyrophosphatase_or_phosphodiesterase_AlkP_superfamily	KLVVGVMVDQMRWDYLYRFQ--------HRY-GQ-------NG-LKRVLRDGFSCENAQISYAQTVTAAGHASVYTGSVPAINGIMGNE-WYDR-SLKR--DVYCV-EDD---AVKGSPKNLITTTITDELELAT-NF------RS-KVIGVAIKDRGSILPAG---HAA--DGAYW--YD-P--SS--G--NFVSST-WY-MK--E-ISPW--AAAFN--QRKL--ID-SLYRLNW---NLSHP---------IETPWGNTLTLEFSKAAVEAEAMG-M-D-S--ITDFLAISLSSPDYIGHAFG---PNAVEIEDNYIKLDKEFELFFNYLDKKV--GKGNYLFFLTADHAVAHVP--AFLQEH---QI--P--AKT-----------MKTS--KKA…
Ga0157370_100177532_Predicted_pyrophosphatase_or_phosphodiesterase_AlkP_superfamily	KIVVGMMVDQMRWDYLYRYS--------ARY-GN-------GG-FKRLLREGFKCEQTYINYAPTVTACGHTSVYTGSSPAVHGIVDND-WYSR-ELQR--GVYCT-EDS---TETESPRNLLVSTVTDELRLAT-NF------RS-KVVGVALKDRASILPAG---HTA--NAAFW--YD-G--KS--G--NFISST-YY-MK--A-LPDW--AQRFN--AQQL--PV-KYLAKGW---ETLYP---------LNSPYGNTLTFAFAKAAIEGYSLG-A-G-T--ETDFLAVSFSSPDAVGHQFG---PNSIEEEDLYLRLDKDLEEFFTYLDKRF--GKGNYLYFITADHGVSQSP--GFLEEH---KL--P-TGLL--D----A---DALV--KDI…
Ga0157370_100179555_Predicted_pyrophosphatase_or_phosphodiesterase_AlkP_superfamily	KLVVGIVVDQMRWDYLYRFY--------DRY-SA-------GG-FKRLLGEGFSCENMFIPYTPTYTAAGHSCVYTGSVPALHGIMGNS-WYDR-AQKK--IIYCT-DDS---AANNSPRNLWANTLGDEMRLAT-NF------RS-KTISIALKDRASILPGG---HAS--NGSFW--FD-N--AT--G--SWISST-FY-MN--E-LPVW--MQQFN--AKKL--PD-GYLKDNW---NTLYP---------VASPMSNTYTFETAKAAIEGEQLG-G-R-N--VTDLLALSFSAPDLIGHAFG---PYSVEVEDTYLRFDRDLAGFINYLDGKL--GKGQYLIFLTADHGASLNP--AFLKAN---KL--P-IGTF--N----I---NNLR--RQM…
Ga0157370_100219014_Predicted_pyrophosphatase_or_phosphodiesterase_AlkP_superfamily	KLVVGLVVDQMRWDYLYRYY--------NRY-NT-------GG-FKRLLSEGFSCENTFIPYLPTHTAPGHSCIYTGSVPAFHGIMGNS-WYDK-GQKK--VVYCT-DDT---SAHSSPSNLWANTVTDQLRLAT-NF------KS-KTIAIALKDRASILPGG---HLS--NASYW--FD-N--AS--G--GWITSS-YY-MN--D-LPSW--VKAFN--ARKI--PD-SYLKQNW---NTLYP---------ISSPFGNTYALEMAREAIKAEQLG-K-R-G--VTDFLALSLSSTDYIGHTFG---PNSIEVEDTYLRLDKDLSAFFQYLDANI--GKGQYLLFLTADHGVAHNS--AFLKDN---KV--E-LESF--D----E---SALR--VPL…
Ga0157370_100220131_Predicted_pyrophosphatase_or_phosphodiesterase_AlkP_superfamily	KLVVGLVVDQMRWDYLYRYY--------DRY-GD-------GG-FKRLLSEGFNCENTFIPYLPAHTAAGHSCIYTGSVPALHGIMGNY-WYDK-SQKK--VVYCT-DDT---TVSSSPASLWANTITDQLRLAT-NF------KS-KTISIALKDRASILPGG---HLS--NASYW--FD-N--AS--G--GWISSS-YY-MK--D-LPTW--VKAFN--AKKT--PD-VYLKQNW---NTLYP---------IASPFGNTYTLEMAREAIKAEQLG-K-R-G--VTDFLALSLSSTDYIGHSFG---PNSIEVEDTYLRLDKDLSTFFKYLDVTV--GKGQYLLFLTSDHGVAHNP--SFLHDN---KI--N-VAGL--E----E---AALR--VSL…
Ga0157370_100220132_Predicted_pyrophosphatase_or_phosphodiesterase_AlkP_superfamily	KLVVGLVVDQMRWDYLYRYY--------DRY-GD-------GG-FKRLLSEGFNCENTFIPYLPAHTAAGHSCIYTGSVPALHGIMGNY-WYDK-SQKK--VVYCT-DDT---TVSSSPASLWANTITDQLRLAT-NF------KS-KTISIALKDRASILPGG---HLS--NASYW--FD-N--AS--G--GWISSS-YY-MK--D-LPTW--VKAFN--AKKT--PD-VYLKQNW---NTLYP---------IASPFGNTYTLEMAREAIKAEQLG-K-R-G--VTDFLALSLSSTDYIGHSFG---PNSIEVEDTYLRLDKDLSTFFKYLDVTV--GKGQYLLFLTSDHGVAHNP--SFLHDN---KI--N-VAGL--E----E---AALR--VSL…
[truncated: 1,017 more rows]
