# Supplementary material for: A widely distributed phosphate-insensitive phosphatase presents a route for rapid organophosphorus remineralization in the biosphere
Source: Proc Natl Acad Sci U S A. 2022 Jan 26;119(5):e2118122119. doi: 10.1073/pnas.2118122119 (PMC8812569; doi:10.1073/pnas.2118122119)
Supplement: Supplementary File [file pnas.2118122119.sd02.xlsx]

## Sheet: PafAMG
Gene_ID	base taxonomy	Taxonomy	TARA_004_DCM_0.22-1.6	TARA_004_SRF_0.22-1.6	TARA_007_DCM_0.22-1.6	TARA_007_SRF_0.22-1.6	TARA_009_DCM_0.22-1.6	TARA_009_SRF_0.22-1.6	TARA_018_DCM_0.22-1.6	TARA_018_SRF_0.22-1.6	TARA_023_DCM_0.22-1.6	TARA_023_SRF_0.22-1.6	TARA_025_DCM_0.22-1.6	TARA_025_SRF_0.22-1.6	TARA_030_DCM_0.22-1.6	TARA_030_SRF_0.22-1.6	TARA_031_SRF_0.22-1.6	TARA_032_DCM_0.22-1.6	TARA_032_SRF_0.22-1.6	TARA_033_SRF_0.22-1.6	TARA_034_DCM_0.22-1.6	TARA_034_SRF_0.22-1.6	TARA_036_DCM_0.22-1.6	TARA_036_SRF_0.22-1.6	TARA_037_MES_0.22-1.6	TARA_038_DCM_0.22-1.6	TARA_038_MES_0.22-1.6	TARA_038_SRF_0.22-1.6	TARA_039_DCM_0.22-1.6	TARA_039_MES_0.22-1.6	TARA_041_DCM_0.22-1.6	TARA_041_SRF_0.22-1.6	TARA_042_DCM_0.22-1.6	TARA_042_SRF_0.22-1.6	TARA_045_SRF_0.22-1.6	TARA_048_SRF_0.22-1.6	TARA_052_DCM_0.22-1.6	TARA_052_SRF_0.22-1.6	TARA_056_MES_0.22-3	TARA_056_SRF_0.22-3	TARA_057_SRF_0.22-3	TARA_058_DCM_0.22-3	TARA_062_SRF_0.22-3	TARA_064_DCM_0.22-3	TARA_064_MES_0.22-3	TARA_064_SRF_0.22-3	TARA_065_DCM_0.22-3	TARA_065_MES_0.22-3	TARA_065_SRF_0.22-3
OM-RGC.v2.001730524	Biota; Bacteria; Bacteroidetes; Flavobacteriia; Flavobacteriales; Flavobacteriaceae; Flavobacterium	Flavobacteriia	0	0	0	0	0	0	0	0	0	0	0	0	0	0	0	0	0	0	0	0	0	0	0	0	0	0	0	0	0	0	0	0	0	0	0	0	0	0	0	0	0	0	0	0	0	0	0
OM-RGC.v2.001729856	Biota; Bacteria; Bacteroidetes; Flavobacteriia; Flavobacteriales; Flavobacteriaceae; Flavobacterium	Flavobacteriia	0	0	0	0	0	0	0	0	0	0	0	0	0	0	0	0	0	0	0	0	0	0	0	0	0	0	0	0	0	0	0	0	0	0	0	0	0	0	0	0	0	0	0	0	0	0	0
OM-RGC.v2.001739669	Biota; Bacteria; Bacteroidetes; Flavobacteriia; Flavobacteriales; Flavobacteriaceae; Flavobacterium	Flavobacteriia	0	0	0	0	0	0	0	0	0	0	0	0	0	0	0	0	0	0	0	0	0	0	0	0	0	0	0	0	0	0	0	0	0	0	0	0	0	0	0	0	0	0	0	0	0	0	0
OM-RGC.v2.001753478	Biota; Bacteria; Bacteroidetes; Flavobacteriia; Flavobacteriales	Flavobacteriia	0	0	0	0	0	0	0	0	0	0	0	0	0	0	0	0	0	0	0	0	0	0	0	0	0	0	0	0	0	0	0	0	0	0	0	0	0	0	0	0	0	0	0	0	0	0	0
OM-RGC.v2.001592102	Biota; Bacteria; Bacteroidetes; Flavobacteriia; Flavobacteriales; Flavobacteriaceae	Flavobacteriia	0	0	0	0	0	0	0	0	0	0	0	0	0	0	0	0	0	0	0	0	0	0	0	0	0	0	0	0	0	0	0	0	0	0	0	0	0.0245788	0	0	0	0	0	0.0235861	0	0.000702225	0.0422202	0
OM-RGC.v2.001542864	Biota; Bacteria; Bacteroidetes; Flavobacteriia; Flavobacteriales; Flavobacteriaceae; Muricauda	Flavobacteriia	0	0	0	0	0	0	0	0	0	0	0	0	0	0	0	0	0	0	0.00435766	0	0	0.000881545	0	0	0	0	0.0031568	0	0.00278814	0.00636843	0.00409537	0.00695536	0.00519473	0.00300817	0	0.00133226	0	0.00175997	0	0	0.000919886	0.00203982	0	0	0	0	0
OM-RGC.v2.001542175	Biota; Bacteria; Bacteroidetes; Flavobacteriia; Flavobacteriales; Flavobacteriaceae; Muricauda	Flavobacteriia	0	0	0	0	0	0	0	0	0	0	0	0	0	0	0	0	0	0	0	0	0	0	1.13024e-05	0	0	0	0	0	0	0	0	0	0	0	0	0	0.0297743	0	0	0	0	0	0.000591651	0	0.000469363	0.00134819	0
OM-RGC.v2.001538736	Biota; Bacteria; Bacteroidetes; Flavobacteriia; Flavobacteriales; Flavobacteriaceae; Muricauda	Flavobacteriia	0	0	0.00422614	0.00438171	0.00542273	0.0148956	0	0	0	0	0	0	0	0	0	0	0	0	0.000774263	0	0	0	0	0	0	0	0	0	0	0	0	0	0	0	0	0	0	0	0	0	0	0	0	0	0	0	0
OM-RGC.v2.001544004	Biota; Bacteria; Bacteroidetes; Flavobacteriia; Flavobacteriales; Flavobacteriaceae; Muricauda	Flavobacteriia	0	0	0	0	0	0	0	0	0	0	0	0	0	0	0	0	0	0	0	0.000635836	0	0	0	0	0	0	0	0	0	0	0	0	0	0	0	0	0	0	0	0	0	0	0	0	0	0.000824007	0
OM-RGC.v2.001644137	Biota; Bacteria; Bacteroidetes; Flavobacteriia; Flavobacteriales; Flavobacteriaceae	Flavobacteriia	0	0	0	0	0	0	0	0	0	0	0	0	0	0	0	0	0	0	0	0	0	0	0	0	0	0	0	0	0	0	0	0	0	0	0	0	0	0	0	0	0	0	0	0	0	0	0
OM-RGC.v2.001634081	Biota; Bacteria; Bacteroidetes; Flavobacteriia; Flavobacteriales; Flavobacteriaceae; Leeuwenhoekiella	Flavobacteriia	0	0	0	0	0	0	0	0	0.00324475	0.00539066	0.00506639	0.00499792	0.00108434	0	0	0	0	0.00122828	0.000778153	0	0.000450127	0	0	0	0	0	0	0	0.00441685	0	0	0.000270598	0	0	0	0.000747836	0.110904	0	0	0	0	0.00104262	0.0251851	0	0.0112975	0.0367132	0
OM-RGC.v2.001548594	Biota; Bacteria; Bacteroidetes; Flavobacteriia; Flavobacteriales; Flavobacteriaceae; Maribacter	Flavobacteriia	0	0	0.00636242	0.0122086	0.0299185	0.0394716	0	0	0	0	0	0	0	0	0	0	0	0	0	0	0	0	0	0	0.0013653	0	0	0.00411971	0.000250932	0	0	0	0	0	0	0	0.000987149	0	0	0	0	0	0	0	0	0.00210081	0
OM-RGC.v2.001678686	Biota; Bacteria; Bacteroidetes; Flavobacteriia; Flavobacteriales; Flavobacteriaceae; Muricauda	Flavobacteriia	0	0	0.00213397	0.00120246	0	0	0	0.000741725	0	0	0.00121458	0.000700858	0.000677275	0.00165774	0.000261565	0.00155956	0	0	0.00634195	0	0	0	0	0	0.000434042	0	0	0.00147786	0	0.00844376	0.00231886	0.00597319	0.00316357	0.000782123	0.00291245	0.0021147	0	0.00100352	0.000654489	0	0.000250878	0.00111488	0	0.000135078	0	0	0.00114981
OM-RGC.v2.001652856	Biota; Bacteria; Bacteroidetes; Flavobacteriia; Flavobacteriales; Flavobacteriaceae; Muricauda	Flavobacteriia	0	0	0	0	0	0	0	0	0	0	0	0	0	0	0	0	0	0	0	0	0	0	0	0	0.000427929	0	0	0.000832661	0	0	0	0	0	0	0	0	0.0519552	0	0	0	0	0	0.0245855	0	0.00374763	0.021416	0
OM-RGC.v2.001554128	Biota; Bacteria; Bacteroidetes; Flavobacteriia; Flavobacteriales; Flavobacteriaceae; Maribacter	Flavobacteriia	0	0	0	0	0	0	0	0	0	0	0	0	0	0	0	0	0	0	0	0	0	0	0	0	0	0	0	0	0	0	0	0	0	0	0	0	0	0	0	0	0	0	0	0	0	0	0
OM-RGC.v2.001581174	Biota; Bacteria; Bacteroidetes; Cytophagia; Cytophagales; Cyclobacteriaceae; Algoriphagus	Cytophagia	0	0	0	0	0	0	0	0	0	0	0	0	0	0	0	0	0	0	0.00367677	0.00132089	0	0.00281072	0	0	0.000955708	0	0.0025044	0.00612507	0.0289856	0.00390651	0.00362495	0.00260576	0.00364889	0.00593277	0	0.000740146	0.00225805	0	0	0	0	0	0.00229864	0	0	0	0
OM-RGC.v2.001664069	Biota; Bacteria; Bacteroidetes; Cytophagia; Cytophagales; Cyclobacteriaceae; Algoriphagus	Cytophagia	0	0	0	0	0	0	0	0	0	0	0	0	0	0	0	0	0	0	0	0	0	0	0	0	0	0	0	0	0	0	0	0	0	0	0	0	0	0	0	0	0	0	0	0	0	0	0
OM-RGC.v2.001658097	Biota; Bacteria; Bacteroidetes; Flavobacteriia; Flavobacteriales; Flavobacteriaceae; Muricauda	Flavobacteriia	0	0	0	0.00209051	0.00137438	0.000793003	0	0	0	0	0	0	0	0	0	0	0	0	0	0	0	0	0	0	0	0	0	0	0	0	0	0	0	0	0	0	0	0	0	0	0	0	0	0	0	0	0
OM-RGC.v2.001504676	Biota; Bacteria; Bacteroidetes; Cytophagia; Cytophagales; Cyclobacteriaceae; Cyclobacterium; Cyclobacterium marinum DSM 745	Cytophagia	0	0	0	0	0	0	0	0	0	0	0	0	0	0	0	0	0	0	0	0	0	0	0	0	0	0	0	0	0	0.000549353	0	0	0	0	0	0	0	0	0	0	0	0	0	0	0	0	0
OM-RGC.v2.001635219	Biota; Bacteria; Bacteroidetes; Flavobacteriia; Flavobacteriales; Flavobacteriaceae; Leeuwenhoekiella	Flavobacteriia	0	0	0	0	0	0	0	0	0	0	0	0	0	0	0	0	0	0	0	0	0	0	0	0	0	0	0	0	0	0	0	0	0	0	0	0.000747836	5.63514e-06	0	0	0	0	0	0.00723573	0	0	0.0059557	0
OM-RGC.v2.001633188	Biota; Bacteria; Bacteroidetes; Flavobacteriia; Flavobacteriales; Flavobacteriaceae; Leeuwenhoekiella	Flavobacteriia	0	0	0	0	0.000701215	0	0	0	0	0	0	0	0	0	0	0.00322949	0	0	0	0.000932743	0.000450127	0	0.00638227	0.00238601	0.00629667	0	0	0.00353118	0.00400277	0	0	0.000270598	0	0	0	0.000374879	0.0729371	0	0	0	0	0	0.0433744	0	0.0170281	0.0518064	0
OM-RGC.v2.001537794	Biota; Bacteria; Bacteroidetes; Flavobacteriia; Flavobacteriales; Flavobacteriaceae; Maribacter; Maribacter arcticus	Flavobacteriia	0	0	0	0	0	0	0	0	0	0	0	0	0	0	0	0	0	0	0	0	0	0	0	0	0	0	0	0	0	0	0	0	0	0	0	0	0	0	0	0	0	0	0	0	0	0	0
OM-RGC.v2.001537116	Biota; Bacteria; Bacteroidetes; Flavobacteriia; Flavobacteriales; Flavobacteriaceae; Cellulophaga; Cellulophaga tyrosinoxydans	Flavobacteriia	0	0	0	0	0	0	0	0	0	0	0	0	0	0	0	0	0	0	0	0	0	0	0	0	0	0	0	0	0	0	0	0	0	0	0	0	0	0	0	0	0	0	0	0	0	0	0
OM-RGC.v2.001595011	Biota; Bacteria; Bacteroidetes; Flavobacteriia; Flavobacteriales; Flavobacteriaceae	Flavobacteriia	0	0	0	0	0	0	0	0	0	0	0	0	0	0	0	0	0	0	0	0	0	0	0	0	0	0	0	0	0	0	0	0	0	0	0	0	0	0	0	0	0	0	0	0	0	0	0
OM-RGC.v2.001694654	Biota; Bacteria; Bacteroidetes	Bacteroidetes	0	0	0	0	0	0	0	0	0	0	0	0	0	0	0	0	0	0	0	0	0	0	0	0	0	0	0	0	0	0	0	0	0	0	0	0	0	0	0	0	0	0	0	0	0	0	0
OM-RGC.v2.001457997	Biota; Bacteria; Bacteroidetes; Flavobacteriia; Flavobacteriales; Flavobacteriaceae; Arenibacter	Flavobacteriia	0	0	0	0	0	0	0	0	0	0	0	0	0	0	0	0	0	0	0	0	0	0	0	0	0	0	0	0	0	0.000543249	0	0	0	0	0	0	0	0	0	0	0	0	0	0	0	0	0
OM-RGC.v2.001567671	Biota; Bacteria; Bacteroidetes; Flavobacteriia; Flavobacteriales; Flavobacteriaceae; Muricauda; Muricauda lutaonensis	Flavobacteriia	0	0	0	0	0	0	0	0	0	0	0	0	0	0	0	0	0	0	0	0	0	0	0	0	0	0	0	0	0	0	0	0.000801771	0.000467346	0.00472951	0.000371589	0.000738224	0	0	0	0	0	0	0	0	0	0	0
OM-RGC.v2.001602779	Biota; Bacteria; Bacteroidetes; Flavobacteriia; Flavobacteriales; Flavobacteriaceae; Olleya marilimosa	Flavobacteriia	0	0	0	0	0	0	0	0	0	0	0	0	0	0	0	0	0	0	0	0	0	0	0	0	0	0	0	0	0	0	0	0	0	0	0	0	0	0	0	0	0	0	0	0	0	0	0
OM-RGC.v2.001469820	Biota; Bacteria; Bacteroidetes; Flavobacteriia; Flavobacteriales; Flavobacteriaceae; Arenibacter	Flavobacteriia	0	0	0	0	0	0	0	0	0	0	0	0	0	0	0	0	0	0	0	0	0	0	0	0	0	0	0	0	0	0	0	0	0	0	0	0	0	0	0	0	0	0	0	0	0	0	0
OM-RGC.v2.001561573	Biota; Bacteria; Bacteroidetes; Flavobacteriia; Flavobacteriales; Flavobacteriaceae	Flavobacteriia	0	0	0	0	0	0	0	0	0	0	0	0	0	0	0	0	0	0	0	0	0	0	0	0	0	0	0	0	0	0	0	0	0	0	0	0	0	0	0	0	0	0	0	0	0	0	0
OM-RGC.v2.001574155	Biota; Bacteria; Bacteroidetes; Flavobacteriia; Flavobacteriales; Flavobacteriaceae; Psychroserpens	Flavobacteriia	0	0	0	0	0	0	0	0	0	0	0	0	0	0	0	0	0	0	0	0	0	0	0	0	0	0	0	0	0	0	0	0	0	0	0	0	0	0	0	0	0	0	0	0	0	0	0
OM-RGC.v2.001405444	Biota; Bacteria; Bacteroidetes; Flavobacteriia; Flavobacteriales; Flavobacteriaceae	Flavobacteriia	0	0	0	0	0	0	0	0	0	0	0	0	0	0	0	0	0	0	0	0	0	0	0.00211427	0	0	0	0	0	0	0	0	0	0	0	0	0	0.012709	0	0	0	0	0	0.00077954	0	0	0.00526222	0
OM-RGC.v2.001603296	Biota; Bacteria; Bacteroidetes; Flavobacteriia	Flavobacteriia	0	0	0	0	0	0	0	0	0	0	0	0	0	0	0	0	0	0	0	0	0	0	0	0	0	0	0	0	0	0	0	0	0	0	0	0	0	0	0	0	0	0	0	0	0	0	0
OM-RGC.v2.001489367	Biota; Bacteria; Bacteroidetes; Flavobacteriia; Flavobacteriales; Flavobacteriaceae; Nonlabens; Nonlabens dokdonensis DSW-6	Flavobacteriia	0	0	0	0	0	0	0	0	0	0	0	0	0	0	0	0	0	0	0	0	0	0	0	0	0	0	0	0	0	0	0	0	0	0	0	0	0	0	0	0	0	0	0	0	0	0	0
OM-RGC.v2.001526851	Biota; Bacteria; Bacteroidetes; Flavobacteriia; Flavobacteriales; Flavobacteriaceae; Winogradskyella	Flavobacteriia	0	0	0	0	0	0.000330418	0	0	0	0	0	0	0	0	0	0	0	0	0	0	0	0	0.000552357	0	0	0	0	0.00123591	0	0	0	0	0	0	0	0.000409483	0	0	0	0	0.00209065	0.00115411	0.000599646	0.00359853	0.000771356	0.00605768	0.0021396
OM-RGC.v2.001604185	Biota; Bacteria; Bacteroidetes; Flavobacteriia	Flavobacteriia	0	0	0	0	0	0	0	0	0	0	0	0	0	0	0	0	0	0	0	0	0	0	0	0	0	0	0	0	0	0	0	0	0	0	0	0	0	0	0	0	0	0	0	0	0	0	0
OM-RGC.v2.001637797	Biota; Bacteria; Bacteroidetes; Flavobacteriia; Flavobacteriales; Flavobacteriaceae	Flavobacteriia	0	0	0	0	0	0	0	0	0	0	0	0	0	0	0	0	0	0	0	0	0	0	0	0	0	0	0	0	0	0	0	0	0	0	0	0	0	0	0	0	0	0	0	0	0	0	0
OM-RGC.v2.001557614	Biota; Bacteria; Bacteroidetes; Flavobacteriia; Flavobacteriales; Flavobacteriaceae	Flavobacteriia	0	0	0	0	0	0	0	0	0	0	0	0	0	0	0	0	0	0	0	0	0	0	0	0	0	0	0	0	0	0	0	0	0	0	0	0	0	0	0	0	0	0	0	0	0	0	0
OM-RGC.v2.001646299	Biota; Bacteria; Bacteroidetes; Flavobacteriia; Flavobacteriales; Flavobacteriaceae; Leeuwenhoekiella	Flavobacteriia	0	7.38368e-06	0	0	0	0.000569748	0	0	0	0	0.000954471	0	0.000752723	0	0	0	0	0	0	0	0	0	0	0	0	0	0	0.00144517	0	0	0	0	0	0	0	0	0	0	0	0	0	0	0	0	0	0	0
OM-RGC.v2.001611930	Biota; Bacteria; Bacteroidetes; Flavobacteriia; Flavobacteriales; Flavobacteriaceae	Flavobacteriia	0	0	0	0	0	0	0	0	0	0	0	0	0	0	0	0	0	0	0	0	0	0	0	0	0	0	0	0	0	0	0	0	0	0	0	0	0	0	0	0	0	0	0	0	0	0	0
OM-RGC.v2.001566190	Biota; Bacteria; Bacteroidetes; Flavobacteriia; Flavobacteriales; Flavobacteriaceae; Winogradskyella	Flavobacteriia	0	0	0	0	0	0	0	0	0	0	0	0	0	0	0	0	0	0	0	0	0	0	0	0	0.00283248	0	0	0	0.000949622	0	0	0	0	0	0.00155264	0	0	0	0	0	0	0	0	0	0	0	0
OM-RGC.v2.001653515	Biota; Bacteria; Bacteroidetes	Bacteroidetes	0	0	0	0	0	0	0	0	0	0	0	0	0	0	0	0	0	0	0	0	0	0	0	0	0	0	0	0	0	0	0	0	0	0	0	0	0	0	0	0	0	0	0	0	0	0	0
OM-RGC.v2.001815487	Biota; Bacteria; Bacteroidetes; Flavobacteriia; Flavobacteriales; Flavobacteriaceae	Flavobacteriia	0	0	0	0	0	0	0	0	0	0	0	0	0	0	0	0	0	0	0	0	0	0	0	0	0	0	0	0	0	0	0	0	0	0	0	0	0	0	0	0	0	0	0	0	0	0	0
OM-RGC.v2.001499442	Biota; Bacteria; Bacteroidetes; Flavobacteriia; Flavobacteriales; Flavobacteriaceae; Mesonia; Mesonia mobilis	Flavobacteriia	0	0	0	0	0	0.00048759	0	0	0	0	0	0	0	0	0	0	0	0	0	0	0	0	0.00209571	0	0.00142236	0	0	0.0161955	0	0	0	0	0	0	0	0	0.42963	0	0	0	0	0	0.0961432	0	0.0482098	0.114423	0
OM-RGC.v2.001754681	Biota; Bacteria; Bacteroidetes; Flavobacteriia; Flavobacteriales; Flavobacteriaceae; Gramella; Gramella portivictoriae	Flavobacteriia	0	0	0	0	0	0	0	0	0.000524723	0	0.000689843	0	5.14097e-05	0	0	0	0	0.000282563	0	0	0	0	0	0	0	0	0	0.00075855	0	0	0	0	0	0	0	0	0	0	0	0	0	0	0	0	0.00028562	0	0
OM-RGC.v2.001612684	Biota; Bacteria; Bacteroidetes; Flavobacteriia; Flavobacteriales; Flavobacteriaceae	Flavobacteriia	0	0	0	0	0	0	0	0	0	0	0	0	0	0	0	0	0	0	0	0	0	0	0	0	0	0	0	0	0	0	0	0	0	0	0	0	0	0	0	0	0	0	0	0	0	0	0
OM-RGC.v2.001573102	Biota; Bacteria; Bacteroidetes; Flavobacteriia; Flavobacteriales; Flavobacteriaceae; Xanthomarina; Xanthomarina gelatinilytica	Flavobacteriia	0	0	0	0	0	0	0	0	0	0	0	0	0	0	0	0	0	0	0	0	0	0	0	0	0	0	0	0	0	0	0	0	0	0	0	0	0	0	0	0	0	0	0	0	0	0	0
OM-RGC.v2.001649957	Biota; Bacteria; Bacteroidetes; Flavobacteriia; Flavobacteriales; Flavobacteriaceae	Flavobacteriia	0	0	0	0	0	0	0	0	0	0	0	0	0	0	0	0	0	0	0	0	0	0	0	0	0	0	0	0.00459926	0	0	0	0	0	0	0	0	0	0	0	0	0	0	0	0	0	0	0
OM-RGC.v2.001646440	Biota; Bacteria; Bacteroidetes; Flavobacteriia; Flavobacteriales; Flavobacteriaceae	Flavobacteriia	0	0	0	0	0	0	0	0	0	0	0	0	0	0	0	0	0	0	0	0	0	0	0	0	0	0	0	0	0	0	0	0	0	0	0	0	0	0	0	0	0	0	0	0	0	0	0
OM-RGC.v2.001655831	Biota; Bacteria; Bacteroidetes; Flavobacteriia; Flavobacteriales; Flavobacteriaceae; Polaribacter	Flavobacteriia	0	0	0	0	0	0	0	0	0	0	0	0	0	0	0	0	0	0	0	0	0	0	0	0	0	0	0	0	0	0	0	0	0	0	0	0	0	0	0	0	0	0	0	0	0	0	0
OM-RGC.v2.001646736	Biota; Bacteria; Bacteroidetes; Flavobacteriia; Flavobacteriales; Flavobacteriaceae	Flavobacteriia	0	0	0	0	0	0	0	0	0	0	0	0	0	0	0	0	0	0	0	0	0	0	0	0	0	0	0	0	0	0	0	0	0	0	0	0	0	0	0	0	0	0	0	0	0	0	0
OM-RGC.v2.001647268	Biota; Bacteria; Bacteroidetes; Flavobacteriia; Flavobacteriales; Flavobacteriaceae	Flavobacteriia	0	0	0	0	0	0	0	0	0	0	0	0	0	0	0	0	0	0	0	0	0	0	0	0	0	0	0	0	0	0	0	0	0	0	0	0	0	0	0	0	0	0	0	0	0	0	0
OM-RGC.v2.001557464	Biota; Bacteria; Bacteroidetes; Flavobacteriia; Flavobacteriales; Flavobacteriaceae; Croceibacter; Croceibacter atlanticus HTCC2559	Flavobacteriia	0	0	0	0.00138308	0	0.000666194	0.00511522	0	0	0	0.000938639	0.00128682	0	0	0	0	0	0	0	0	0	0	0	0	0	0	0	0	0	0	0	0	0	0	0	0	0	0	0	0	0	0	0	0	0	0	0
OM-RGC.v2.001646737	Biota; Bacteria; Bacteroidetes; Flavobacteriia; Flavobacteriales; Flavobacteriaceae; Polaribacter	Flavobacteriia	0	0	0	0	0	0	0	0	0	0	0	0	0	0	0	0	0	0	0	0	0	0	0	0	0	0	0	0	0	0	0	0	0	0	0	0	0	0	0	0	0	0	0	0	0	0	0
OM-RGC.v2.001872440	Biota; Bacteria; Bacteroidetes; Bacteroidetes bacterium RIFCSPLOWO2_12_FULL_31_6	Bacteroidetes	0	0	0	0	0	0	0	0	0	0	0	0	0	0	0	0	0	0	0	0	0	0	0	0	0	0	0	0	0	0	0	0	0	0	0	0	0	0	0	0	0	0	0	0	0	0	0
OM-RGC.v2.001651868	Biota; Bacteria; Bacteroidetes; Flavobacteriia; Flavobacteriales; Flavobacteriaceae	Flavobacteriia	0	0	0	0	0	0	0	0	0	0	0	0	0	0	0	0	0	0	0	0	0	0	0	0	0	0	0	0	0	0	0	0	0	0	0	0	0	0	0	0	0	0	0	0	0	0	0
OM-RGC.v2.001655620	Biota; Bacteria; Bacteroidetes; Flavobacteriia; Flavobacteriales; Flavobacteriaceae; Polaribacter	Flavobacteriia	0	0	0	0	0	0	0	0	0	0	0	0	0	0	0	0	0	0	0	0	0	0	0	0	0	0	0	0	0	0	0	0	0	0	0	0	0	0	0	0	0	0	0	0	0	0	0
OM-RGC.v2.001947905	Biota; Bacteria; Bacteroidetes; Flavobacteriia; Flavobacteriales; Flavobacteriaceae	Flavobacteriia	0	0	0	0	0	0	0	0	0	0	0	0	0	0	0	0	0	0	0	0	0	0	0	0	0	0	0	0	0	0	0	0	0	0	0	0	0	0	0	0	0	0	0	0	0	0	0
OM-RGC.v2.001772372	Biota; Bacteria; Bacteroidetes; Flavobacteriia; Flavobacteriales; Flavobacteriaceae	Flavobacteriia	0	0	0	0	0	0	0	0	0	0	0	0	0	0	0	0	0	0	0	0	0	0	0	0	0	0	0	0	0	0	0	0	0	0	0	0	0	0	0	0	0	0	0	0	0	0	0
OM-RGC.v2.001717431	Biota; Bacteria; Bacteroidetes	Bacteroidetes	0	0	0	0	0	0	0	0	0	0	0	0	0	0	0	0	0	0	0	0	0	0.00151779	0	0.00446579	0	0	0	0	0	0	0	0	0	0	0.000558388	0	0	0	0	0.00102429	0	0	0	0	0	0	0
OM-RGC.v2.001695900	Biota; Bacteria; Bacteroidetes	Bacteroidetes	0	0	0	0	0	0	0	0	0	0	0	0	0	0	0	0	0	0	0	0	0	0	0	0	0	0	0	0	0	0.00131031	0	0	0	0	0.000859676	0	0	0	0	0	0	0	0.00168301	0	0	0	0
OM-RGC.v2.001656817	Biota; Bacteria; Bacteroidetes; Flavobacteriia; Flavobacteriales; Flavobacteriaceae	Flavobacteriia	0	0	0	0	0	0	0	0	0.000962301	0	0	0	0	0	0	0	0	0	0	0	0	0	0	0	0	0	0	0	0	0	0	0	0	0	0	0	0	0	0	0	0	0	0	0	0	0	0
OM-RGC.v2.001651728	Biota; Bacteria; Bacteroidetes; Flavobacteriia; Flavobacteriales; Flavobacteriaceae; Polaribacter	Flavobacteriia	0	0	0	0	0	0	0	0	0	0	0	0	0	0	0	0	0	0	0	0	0	0	0	0	0	0	0	0	0	0	0	0	0	0	0	0	0	0	0	0	0	0	0	0	0	0	0
OM-RGC.v2.001641904	Biota; Bacteria; Bacteroidetes; Flavobacteriia; Flavobacteriales; Flavobacteriaceae; Zunongwangia	Flavobacteriia	0	0	0	0	0	0	7.93229e-05	0	0	0	0.0019587	0.00139214	0.00222834	0.00128669	0.00102925	0.0024119	0.000947609	0	0.00322934	0	0	0	0.00587169	0	0.00146515	0	0	0	0	0.00186984	0	0.000406899	0.000722589	0	0	0	2.93747	0	0	0.000217081	0	0	0.377777	0	0.0560325	0.37733	0
OM-RGC.v2.001647686	Biota; Bacteria; Bacteroidetes; Flavobacteriia; Flavobacteriales; Flavobacteriaceae; Polaribacter	Flavobacteriia	0	0	0	0	0	0	0	0	0	0	0	0	0	0	0	0	0	0	0	0	0	0	0	0	0	0	0	0	0	0	0	0	0	0	0	0	0	0	0	0	0	0	0	0	0	0	0
OM-RGC.v2.001651612	Biota; Bacteria; Bacteroidetes; Flavobacteriia; Flavobacteriales; Flavobacteriaceae	Flavobacteriia	0	0	0.000587479	0	0	0	0	0	0	0	0	0	0	0	0	0	0	0	0	0	0	0	0	0	0	0	0	0	0	0	0	0	0	0	0	0	0	0	0	0	0	0	0	0	0	0	0
OM-RGC.v2.001622027	Biota; Bacteria; Bacteroidetes; Flavobacteriia; Flavobacteriales; Flavobacteriaceae; Polaribacter	Flavobacteriia	0	0	0	0	0	0	0	0	0	0	0	0	0	0	0	0	0	0	0	0	0	0	0	0	0	0	0	0	0	0	0	0	0	0	0	0	0	0	0	0	0	0	0	0	0	0	0
OM-RGC.v2.001716467	Biota; Bacteria; Bacteroidetes	Bacteroidetes	0	0	0	0	0	0	0	0	0	0	0	0	0	0	0	0	0	0	0	0	0	0	0	0	0	0	0	0	0	0	0	0	0	0	0	0	0	0	0	0	0	0	0	0	0	0	0
OM-RGC.v2.001655377	Biota; Bacteria; Bacteroidetes; Flavobacteriia; Flavobacteriales; Flavobacteriaceae	Flavobacteriia	0	0	0	0	0	0	0	0	0	0	0	0	0	0	0	0	0	0	0	0	0	0	0	0	0	0	0	0	0	0	0	0	0	0	0	0	0	0	0	0	0	0	0	0	0	0	0
OM-RGC.v2.001643016	Biota; Bacteria; Bacteroidetes; Flavobacteriia; Flavobacteriales; Flavobacteriaceae; Polaribacter	Flavobacteriia	0	0	0	0	0	0	0	0	0	0	0	0	0	0	0	0	0	0	0	0	0	0	0	0	0	0	0	0	0	0	0	0	0	0	0	0	0	0	0	0	0	0	0	0	0	0	0
OM-RGC.v2.001714847	Biota; Bacteria; Bacteroidetes	Bacteroidetes	0.0211555	0.00151338	0.00459766	0.00118908	0.0060959	0.00223255	0.0226107	0.0139619	0.0012534	0.00378529	0.00192478	0.00191491	0.00296527	0.000439358	0.00689	0.0136129	0.00742334	0.0115908	0	0.0195658	0.00392121	0.00679684	0	0	0	0.00298628	0.0042692	0	0.271084	0.000529007	0.0398468	0.00326722	0.00219293	0.00111302	0.0674886	0.0020378	0.000855263	0.0037062	0.0165594	0.00193055	0.00724759	0.0456275	0.00146913	0.0336808	0.00391136	0.000248834	0.009898
OM-RGC.v2.001721792	Biota; Bacteria; Bacteroidetes	Bacteroidetes	0	0	0	0	0	0	0	0	0	0	0	0	0	0	0	0	0	0	0	0	0	0	0	0	0	0	0	0	0	0	0	0	0	0	0	0	0	0	0	0	0	0	0	0	0	0	0
OM-RGC.v2.001646513	Biota; Bacteria; Bacteroidetes; Flavobacteriia; Flavobacteriales; Flavobacteriaceae; Polaribacter	Flavobacteriia	0	0	0	0	0	0	0	0	0	0	0	0	0	0	0	0	0	0	0	0	0	0	0	0	0	0	0	0	0	4.39482e-05	0	0	0	0	0	0	0	0	0	0	0	0	0	0	0	0	0
OM-RGC.v2.001586008	Biota; Bacteria; Bacteroidetes; Flavobacteriia; Flavobacteriales; Flavobacteriaceae; Formosa; Formosa sp. Hel1_33_131	Flavobacteriia	0	0	0	0	0	0	0	0	0	0	0	0	0	0	0	0	0	0	0	0	0	0	0	0	0	0	0	0	0	0	0	0	0	0	0	0	0	0	0	0	0	0	0	0	0	0	0
OM-RGC.v2.001554710	Biota; Bacteria; Bacteroidetes; Flavobacteriia; Flavobacteriales; Cryomorphaceae; unclassified Cryomorphaceae; Cryomorphaceae bacterium BACL29 MAG-121220-bin8	Flavobacteriia	0.00231969	0	0.0536394	0	0.0790971	0	0	0	0.00339308	0	0	0	0	0	0	0	0	0	0	0	0	0	0	0	0	0	0	0	0	0	0	0	0	0	0	0	0	0	0	0	0	0	0	0	0	0	0
OM-RGC.v2.001586575	Biota; Bacteria; Bacteroidetes; Flavobacteriia; Flavobacteriales; Flavobacteriaceae; Polaribacter	Flavobacteriia	0	0	0	0	0	0	0	0	0	0	0	0	0	0	0	0	0	0	0	0	0	0	0	0	0	0	0	0	0	0	0	0	0	0	0	0	0	0	0	0	0	0	0	0	0	0	0
OM-RGC.v2.001721648	Biota; Bacteria; Bacteroidetes	Bacteroidetes	0	0	0	0	0	0	0	0	0	0	0	0	0	0	0	0	0	0	0	0	0	0	0	0	0	0	0	0	0	0	0	0	0	0	0	0	0	0	0	0	0	0	0	0	0	0	0
OM-RGC.v2.001590833	Biota; Bacteria; Bacteroidetes; Flavobacteriia; Flavobacteriales; Flavobacteriaceae; Formosa; Formosa sp. Hel1_33_131	Flavobacteriia	0	0	0	0	0	0	0	0	0	0	0	0	0	0	0	0	0	0	0	0	0	0	0	0	0	0	0	0	0	0	0	0	0	0	0	0	0	0	0	0	0	0	0	0	0	0	0
OM-RGC.v2.001656986	Biota; Bacteria; Bacteroidetes; Flavobacteriia; Flavobacteriales; Flavobacteriaceae; Polaribacter	Flavobacteriia	0	0	0	0	0	0	0	0	0	0	0	0	0	0	0	0	0	0	0	0	0	0	0	0	0	0	0	0	0	0	0	0	0	0	0	0	0	0	0	0	0	0	0	0	0	0	0
OM-RGC.v2.001557358	Biota; Bacteria; Bacteroidetes; Flavobacteriia; Flavobacteriales; Cryomorphaceae; unclassified Cryomorphaceae; Cryomorphaceae bacterium BACL29 MAG-121220-bin8	Flavobacteriia	0	0	0.00203876	0	0.000714305	0	0	0	0	0	0	0	0	0	0	0	0	0	0	0	0	0	0	0	0	0	0	0	0	0	0	0	0	0	0	0	0	0	0	0	0	0	0	0	0	0	0
OM-RGC.v2.001722480	Biota; Bacteria; Bacteroidetes	Bacteroidetes	0.0569715	0.0008996	0.0114942	0.000954945	0.0256177	0.00041972	0.0442948	0.031087	0.000928926	0.00833103	0.00522471	0.00231704	0.0117558	0.00080672	0.00238173	0	0.00288818	0.00374828	0	0.00409931	0.000329474	0	0	0	0	0.00324908	0.000706523	0	0.00177502	0	0.00102938	0.00174586	0.00101019	0	0.00381632	0.00119385	0.00102711	0.0024708	0.00449468	0.000577479	0.00551534	0.00309689	0	0.00301355	0.000385678	0	0.00234426
OM-RGC.v2.001659761	Biota; Bacteria; Bacteroidetes; Flavobacteriia; Flavobacteriales; Flavobacteriaceae; Formosa; Formosa sp. Hel1_33_131	Flavobacteriia	0	0	0	0	0	0	0	0	0	0	0	0	0	0	0	0	0	0	0	0	0	0	0	0	0	0	0	0	0	0	0	0	0	0	0	0	0	0	0	0	0	0	0	0	0	0	0
OM-RGC.v2.001622383	Biota; Bacteria; Bacteroidetes; Flavobacteriia; Flavobacteriales; Flavobacteriaceae; Polaribacter	Flavobacteriia	0	0	0	0	0	0	0	0	0	0	0	0	0	0	0	0	0	0	0	0	0	0	0	0	0	0	0	0	0	0	0	0	0	0	0	0	0	0	0	0	0	0	0	0	0	0	0
OM-RGC.v2.001713907	Biota; Bacteria; Bacteroidetes	Bacteroidetes	0.018409	0.0188714	0.0914889	0.0257551	0.0306665	0.00607255	0.01529	0.0152526	0.00393079	0.00346422	0.00511162	0.00350429	0.0142122	0.0804874	0.0111856	0.00193156	0.0298366	0.0242197	0	0.0613907	0.0313233	0.023559	0	0	0	0.0250848	0.00490056	0	0.0272464	0.0250261	0.00217774	0.0116457	0.0291193	0.00960942	0.00927968	0.0126882	0.00229802	0.0174856	0.0362729	0.00813528	0.0180194	0.0305559	0	0.0320854	0.0090598	0	0.0210239
OM-RGC.v2.001715540	Biota; Bacteria; Bacteroidetes	Bacteroidetes	0.0109489	0.00329792	0.0594446	0.00911462	0.00886336	0.00534027	0.01251	0.0107623	0	0	0.00271414	0.00248939	0.0054568	0.00374746	0.00865503	0	0.0163504	0.0276796	0	0.0273288	0.0171002	0.014488	0	0	0	0.0109179	0.00562212	0	0.00554867	0.0111702	0	0.00515138	0.0179749	0.011548	0.00602577	0.00703619	0	0.015566	0.0279932	0.00503713	0.00814358	0.0239493	0	0.017904	0.00563963	0	0.00907937
OM-RGC.v2.001603283	Biota; Bacteria; Bacteroidetes; Flavobacteriia; Flavobacteriales; Flavobacteriaceae; Formosa; Formosa sp. Hel1_33_131	Flavobacteriia	0	0	0	0	0	0	0	0	0	0	0	0	0	0	0	0	0	0	0	0	0	0	0	0	0	0	0	0	0	0	0	0	0	0	0	0	0	0	0	0	0	0	0	0	0	0	0
OM-RGC.v2.001604207	Biota; Bacteria; Bacteroidetes; Flavobacteriia; Flavobacteriales; Flavobacteriaceae; Formosa; Formosa sp. Hel1_33_131	Flavobacteriia	0	0	0	0	0	0	0	0	0	0	0	0	0	0	0	0	0	0	0	0	0	0	0	0	0	0	0	0	0	0	0	0	0	0	0	0	0	0	0	0	0	0	0	0	0	0	0
OM-RGC.v2.001561408	Biota; Bacteria; Bacteroidetes; Flavobacteriia; Flavobacteriales; Flavobacteriaceae; Tenacibaculum	Flavobacteriia	0	0	0	0	0	0	0	0	0	0	0	0	0	0	0	0	0	0	0	0	0	0	0	0	0	0	0	0	0	0	0	0	0	0	0	0	0	0	0	0	0	0	0	0	0	0	0
OM-RGC.v2.001721715	Biota; Bacteria; Bacteroidetes	Bacteroidetes	0	0	0	0	0	0	0	0	0	0	0	0	0	0	0	0	0	0	0	0	0	0	0	0	0	0	0	0	0	0	0	0	0	0	0	0	0	0	0	0	0	0	0	0	0	0	0
OM-RGC.v2.001692959	Biota; Bacteria; Bacteroidetes; Flavobacteriia; Flavobacteriales; Flavobacteriaceae; Formosa; Formosa sp. Hel1_33_131	Flavobacteriia	0	0	0	0	0	0	0	0	0	0	0	0	0	0	0	0	0	0	0	0	0	0	0	0	0	0	0	0	0	0	0	0	0	0	0	0	0	0	0	0	0	0	0	0	0	0	0
OM-RGC.v2.001717013	Biota; Bacteria; Bacteroidetes	Bacteroidetes	0.00157368	0.000381093	0.0178798	0.00347861	0.00190731	0.00165923	0.00116575	0.00101078	0.00097528	0.000958153	0.000968042	0.000352344	0.000801851	0.000516891	0.00661355	0	0.0125314	0.00807323	0	0.0192292	0.00651988	0.00705236	0	0	0	0.00212384	0.00132586	0	0.00281574	0.00769094	0	0.0034877	0.012133	0.00588264	0.000476036	0.00382569	0.00229802	0.0043334	0.0167171	0.000520574	0.00862145	0.00724671	0	0.00818975	0.00175192	0	0.00105492
OM-RGC.v2.001629247	Biota; Bacteria; Bacteroidetes; Flavobacteriia; Flavobacteriales; Flavobacteriaceae; Formosa; Formosa sp. Hel1_33_131	Flavobacteriia	0	0	0	0	0	0	0	0	0	0	0	0	0	0	0	0	0	0	0	0	0	0	0	0	0	0	0	0	0	0	0	0	0	0	0	0	0	0	0	0	0	0	0	0	0	0	0
OM-RGC.v2.001590094	Biota; Bacteria; Bacteroidetes; Flavobacteriia; Flavobacteriales; Flavobacteriaceae; Formosa; Formosa sp. Hel1_33_131	Flavobacteriia	0	0	0	0	0	0	0	0	0	0	0	0	0	0	0	0	0	0	0	0	0	0	0	0	0	0	0	0	0	0	0	0	0	0	0	0	0	0	0	0	0	0	0	0	0	0	0
OM-RGC.v2.001818369	Biota; Bacteria; Bacteroidetes; Cytophagia; Cytophagales; Flammeovirgaceae; Roseivirga	Cytophagia	0	0	0	0	0	0	0	0	0	0	0	0	0	0	0	0	0	0	0	0	0	0	0	0	0	0	0	0	0	0	0	0	0	0	0	0	0	0	0	0	0	0	0	0	0	0	0
OM-RGC.v2.001639244	Biota; Bacteria; Bacteroidetes; Flavobacteriia; Flavobacteriales; Flavobacteriaceae	Flavobacteriia	0	0	0	0	0	0	0	0	0	0	0	0	0	0	0	0	0	0	0	0	0	0	0	0	0	0	0	0	0	0	0	0	0	0	0	0	0	0	0	0	0	0	0	0	0	0	0
OM-RGC.v2.001558273	Biota; Bacteria; Bacteroidetes; Flavobacteriia; Flavobacteriales; Cryomorphaceae; unclassified Cryomorphaceae; Cryomorphaceae bacterium BACL29 MAG-121220-bin8	Flavobacteriia	0.0514042	0.0094174	0.150005	0.0347861	0.0506745	0.000660836	0	0	0	0	0	0	0	0	0	0	0	0	0	0	0	0	0	0	0	0	0	0	0	0	0	0	0	0	0	0	0	0	0	0	0	0	0	0	0	0	0
OM-RGC.v2.001699225	Biota; Bacteria; Bacteroidetes; Cytophagia; Cytophagales	Cytophagia	0	0	0	0	0	0	0	0	0	0	0	0	0	0	0	0	0	0	0	0	0	0	0	0	0	0	0	0	0	0	0	0	0	0	0	0	0	0	0	0	0	0	0	0	0	0	0
OM-RGC.v2.001565785	Biota; Bacteria; Bacteroidetes; Flavobacteriia; Flavobacteriales; Flavobacteriaceae	Flavobacteriia	0	0	0	0	0	0	0	0	0	0	0	0	0	0	0	0	0	0	0	0	0	0	0	0	0	0	0	0	0	0	0	0	0	0	0	0	0	0	0	0	0	0	0	0	0	0	0
OM-RGC.v2.001624660	Biota; Bacteria; Bacteroidetes; Flavobacteriia; Flavobacteriales; Flavobacteriaceae; Formosa; Formosa sp. Hel1_33_131	Flavobacteriia	0	0	0	0	0	0	0	0	0	0	0	0	0	0	0	0	0	0	0	0	0	0	0	0	0	0	0	0	0	0	0	0	0	0	0	0	0	0	0	0	0	0	0	0	0	0	0
OM-RGC.v2.001628935	Biota; Bacteria; Bacteroidetes; Flavobacteriia; Flavobacteriales; Flavobacteriaceae; Formosa; Formosa sp. Hel1_33_131	Flavobacteriia	0	0	0	0	0	0	0	0	0	0	0	0	0	0	0	0	0	0	0	0	0	0	0	0	0	0	0	0	0	0	0	0	0	0	0	0	0	0	0	0	0	0	0	0	0	0	0
OM-RGC.v2.001516629	Biota; Bacteria; Bacteroidetes; Flavobacteriia; Flavobacteriales; Flavobacteriaceae	Flavobacteriia	0	0	0	0	0	0	0	0	0	0	0	0	0	0	0	0	0	0	0	0	0	0	0	0	0	0	0	0	0	0	0	0	0	0	0	0	0	0	0	0	0	0	0	0	0	0	0
OM-RGC.v2.001553314	Biota; Bacteria; Bacteroidetes; Flavobacteriia; Flavobacteriales; Cryomorphaceae; unclassified Cryomorphaceae; Cryomorphaceae bacterium BACL29 MAG-121220-bin8	Flavobacteriia	0	0	0	0	0	0	0	0	0	0	0	0	0	0	0	0	0	0	0	0	0	0	0	0	0	0	0	0	0	0	0	0	0	0	0	0	0	0	0	0	0	0	0	0	0	0	0
OM-RGC.v2.001548601	Biota; Bacteria; Bacteroidetes	Bacteroidetes	0	0	0	0	0	0	0	0	0	0	0	0	0	0	0	0	0	0	0	0	0	0	0	0	0.00106371	0	0	0.00142337	0.000411319	0.00120247	0	0	0.000774716	0	0	0	0	0	0	0	0	0	0	0	0	0.00232517	0
OM-RGC.v2.001557634	Biota; Bacteria; Bacteroidetes; Flavobacteriia; Flavobacteriales; Cryomorphaceae; unclassified Cryomorphaceae; Cryomorphaceae bacterium BACL29 MAG-121220-bin8	Flavobacteriia	0	0	0	0	0.000708695	0	0	0	0	0	0	0	0	0	0	0	0	0	0	0	0	0	0	0	0	0	0	0	0	0	0	0	0	0	0	0	0	0	0	0	0	0	0	0	0	0	0
OM-RGC.v2.001624670	Biota; Bacteria; Bacteroidetes; Flavobacteriia; Flavobacteriales; Flavobacteriaceae; Formosa; Formosa sp. Hel1_33_131	Flavobacteriia	0	0	0	0	0	0	0	0	0	0	0	0	0	0	0	0	0	0	0	0	0	0	0	0	0	0	0	0	0	0	0	0	0	0	0	0	0	0	0	0	0	0	0	0	0	0	0
OM-RGC.v2.001634161	Biota; Bacteria; Bacteroidetes; Flavobacteriia; Flavobacteriales; Flavobacteriaceae; Formosa; Formosa sp. Hel1_33_131	Flavobacteriia	0	0	0	0	0	0	0	0	0	0	0	0	0	0	0	0	0	0	0	0	0	0	0	0	0	0	0	0	0	0	0	0	0	0	0	0	0	0	0	0	0	0	0	0	0	0	0
OM-RGC.v2.001549128	Biota; Bacteria; Bacteroidetes; Flavobacteriia; Flavobacteriales; Flavobacteriaceae	Flavobacteriia	0	0	0	0	0	0	0	0	0	0	0	0	0	0	0	0	0	0	0	0	0	0	0	0	0	0	0	0	0	0	0	0	0	0	0	0	0	0	0	0	0	0	0	0	0	0	0
OM-RGC.v2.001552142	Biota; Bacteria; Bacteroidetes; Flavobacteriia; Flavobacteriales; Cryomorphaceae; unclassified Cryomorphaceae; Cryomorphaceae bacterium BACL29 MAG-121220-bin8	Flavobacteriia	0	0	0	0	0	0	0	0	0	0	0	0	0	0	0	0	0	0	0	0	0	0	0	0	0	0	0	0	0	0	0	0	0	0	0	0	0	0	0	0	0	0	0	0	0	0	0
OM-RGC.v2.001536301	Biota; Bacteria; Bacteroidetes; Flavobacteriia; Flavobacteriales; Flavobacteriaceae	Flavobacteriia	0	0	0	0	0	0	0	0	0	0	0	0	0	0	0	0	0	0	0	0	0	0	0	0	0	0	0	0	0	0	0	0	0	0	0	0	0	0	0	0	0	0	0.00373779	0	0	0	0
OM-RGC.v2.001552746	Biota; Bacteria; Bacteroidetes; Flavobacteriia; Flavobacteriales; Flavobacteriaceae	Flavobacteriia	0	0	0	0	0	0	0	0	0	0	0	0	0	0	0	0	0	0	0	0	0	0	0	0	0	0	0	0	0	0	0	0	0	0	0	0	0	0	0	0	0	0	0	0	0	0	0
OM-RGC.v2.001648169	Biota; Bacteria; Bacteroidetes; Flavobacteriia; Flavobacteriales; Flavobacteriaceae	Flavobacteriia	0	0	0	0	0	0	0	0	0	0	0	0	0	0	0	0	0	0	0	0	0	0	0	0	0	0	0	0	0	0	0	0	0	0	0	0	0	0	0	0	0	0	0	0	0	0	0
OM-RGC.v2.001695369	Biota; Bacteria; Bacteroidetes	Bacteroidetes	0	0	0	0	0	0	0.0255761	0.0201793	0	0.0124881	0	0.0645325	0.0757987	0.159129	0.00465713	0	0	0	0	0	0	0	0	0	0	0	0	0	0	0	0	0	0	0.00173805	0	0.000194168	0	0	0	0	0	0	0	0	0	0	0
OM-RGC.v2.001620649	Biota; Bacteria; Bacteroidetes; Flavobacteriia; Flavobacteriales; Flavobacteriaceae	Flavobacteriia	0	0	0	0	0	0	0	0	0	0	0	0	0	0	0	0	0	0	0	0	0	0	0	0	0	0	0	0	0	0	0	0	0	0	0	0	0	0	0	0	0	0	0	0	0	0	0
OM-RGC.v2.001705790	Biota; Bacteria; Bacteroidetes; Cytophagia; Cytophagales; Flammeovirgaceae	Cytophagia	0	0	0	0	0	0	0	0	0	0	0	0	0	0	0	0	0	0	0	0	0	0	0	0	0	0	0	0	0.000971707	0	0.00525757	0.0158149	0.00126723	0.016712	0.00237014	0.00253764	0.000931197	0.000467551	0	0	0	0	0.00387771	0	0	0	0
OM-RGC.v2.001548442	Biota; Bacteria; Bacteroidetes; Flavobacteriia; Flavobacteriales; Cryomorphaceae; unclassified Cryomorphaceae; Cryomorphaceae bacterium BACL29 MAG-121220-bin8	Flavobacteriia	0	0	0	0	0	0	0	0	0	0	0	0	0	0	0	0	0	0	0	0	0	0	0	0	0	0	0	0	0	0	0	0	0	0	0	0	0	0	0	0	0	0	0	0	0	0	0
OM-RGC.v2.001643002	Biota; Bacteria; Bacteroidetes; Flavobacteriia; Flavobacteriales; Flavobacteriaceae; Arenibacter; Arenibacter troitsensis	Flavobacteriia	0	0	0	0	0	0	0	0	0	0	0	0	0	0	0	0	0	0	0	0	0	0	0	0	0	0	0	0	0	0	0	0	0	0	0	0	0	0	0	0	0	0	0	0	0	0	0
OM-RGC.v2.002098788	Biota; Bacteria; Bacteroidetes; Flavobacteriia; Flavobacteriales; Flavobacteriaceae	Flavobacteriia	0	0	0	0	0	0	0	0	0	0	0	0	0	0	0	0	0	0	0	0	0	0	0	0	0	0	0	0	0	0	0	0	0	0	0	0	0.0271766	0	0	0	0	0	0.00207877	0	0.000825933	0.00501747	0
OM-RGC.v2.001810480	Biota; Bacteria; Bacteroidetes	Bacteroidetes	0	0	0	0	0	0	0	0	0	0	0	0	0	0	0	0	0	0	0	0	0	0	0	0	0	0	0	0	0.00114562	0.00215672	0	0	0	0	0	0	0	0	0	0	0	0	0	0	0	0	0
OM-RGC.v2.001845769	Biota; Bacteria; Bacteroidetes; Flavobacteriia; Flavobacteriales; Flavobacteriaceae; Polaribacter	Flavobacteriia	0	0	0	0	0	0	0	0	0	0	0	0	0	0	0	0	0	0	0	0	0	0	0	0	0	0	0	0	0	0	0	0	0	0	0	0	0	0	0	0	0	0	0	0	0	0	0
OM-RGC.v2.001560068	Biota; Bacteria; Bacteroidetes; Flavobacteriia; Flavobacteriales; Cryomorphaceae; unclassified Cryomorphaceae; Cryomorphaceae bacterium BACL29 MAG-121220-bin8	Flavobacteriia	0.00959422	0.00472702	0.0733769	0.0389671	0.00506745	0.00196465	0	0	0	0	0	0	0	0	0	0	0	0	0	0	0.00494212	0.00416498	0	0	0	0	0	0	0	0	0	0	0	0	0	0	0	0	0	0	0	0	0	0.000226902	0	0	0
OM-RGC.v2.001675965	Biota; Bacteria; Bacteroidetes; Flavobacteriia; Flavobacteriales; Flavobacteriaceae	Flavobacteriia	0	0	0.00153488	0.0255878	0.000146788	0.353637	0.00378081	0.00287237	0.139061	0.207853	0.00373194	0.415536	0.180724	0.935943	0	0	0	0	0	0	0	0	0	0	0	0	0	0	0	0	0	0	0	0	0	0	0	0	0	0	0	0	0	0	0	0	0
OM-RGC.v2.001549268	Biota; Bacteria; Bacteroidetes; Flavobacteriia; Flavobacteriales; Flavobacteriaceae	Flavobacteriia	0	0	0	0	0	0	0	0	0	0	0	0	0	0	0	0	0	0	0	0	0	0	0	0	0	0	0	0	0	0	0	0	0	0	0	0	0	0	0	0	0	0	0	0	0	0	0
OM-RGC.v2.001565034	Biota; Bacteria; Bacteroidetes; Flavobacteriia; Flavobacteriales; Flavobacteriaceae	Flavobacteriia	0	0	0	0	0	0	0	0	0	0	0	0	0	0	0	0	0	0	0	0	0	0	0	0	0	0	0	0	0	0	0	0	0	0	0	0	0	0	0	0	0	0	0	0	0	0	0
OM-RGC.v2.001981708	Biota; Bacteria; Bacteroidetes; Flavobacteriia; Flavobacteriales; Flavobacteriaceae; Formosa; Formosa sp. Hel1_33_131	Flavobacteriia	0	0	0	0	0	0	0	0	0	0	0	0	0	0	0	0	0	0	0	0	0	0	0	0	0	0	0	0	0	0	0	0	0	0	0	0	0	0	0	0	0	0	0	0	0	0	0
OM-RGC.v2.002130189	Biota; Bacteria; Bacteroidetes; Flavobacteriia; Flavobacteriales; Flavobacteriaceae; Formosa; Formosa sp. Hel1_33_131	Flavobacteriia	0	0	0	0	0	0	0	0	0	0	0	0	0	0	0	0	0	0	0	0	0	0	0	0	0	0	0	0	0	0	0	0	0	0	0	0	0	0	0	0	0	0	0	0	0	0	0
OM-RGC.v2.002109952	Biota; Bacteria; Bacteroidetes; Flavobacteriia; Flavobacteriales; Flavobacteriaceae	Flavobacteriia	0	0	0	0	0	0	0	0	0	0	0	0	0	0	0	0	0	0	0	0	0	0	0	0	0	0	0	0	0	0	0	0	0	0	0	0	0	0	0	0	0	0	0	0	0	0	0
OM-RGC.v2.001655593	Biota; Bacteria; Bacteroidetes; Flavobacteriia; Flavobacteriales; Cryomorphaceae; unclassified Cryomorphaceae; Cryomorphaceae bacterium BACL22 MAG-120619-bin32	Flavobacteriia	0	0	0	0	0	0	0	0	0	0	0	0	0	0	0	0	0	0	0	0	0	0	0	0	0	0	0	0	0	0	0	0	0	0	0	0	0	0	0	0	0	0	0	0	0	0	0
OM-RGC.v2.001445016	Biota; Bacteria; Bacteroidetes; Flavobacteriia; Flavobacteriales; Flavobacteriaceae	Flavobacteriia	0.00304343	0.0256505	0.00891668	0.118741	5.21704e-05	0.191107	0.00559708	0.00796263	0.00812115	0.0326144	0.0012666	0.0138257	0.129314	0.3729	0.000895275	0	0	0.00436339	0	0.00693121	0.000865451	0	0	0	0	0.0013498	0.00235407	0	0	0.000364201	0	0.000214474	0	0.000803849	0	0.000799742	0	0.00193863	0.00337101	0.00640706	0.00158491	0	0	0	0	0	0.000546995
OM-RGC.v2.002087509	Biota; Bacteria; Bacteroidetes	Bacteroidetes	0	0	0	0	0	0	0	0	0	0	0	0	0	0	0	0	0	0	0	0	0	0	0	0	0	0	0	0	0	0	0	0	0	0	0	0	0	0	0	0	0	0	0	0	0	0	0
OM-RGC.v2.001553016	Biota; Bacteria; Bacteroidetes; Flavobacteriia; Flavobacteriales; Flavobacteriaceae	Flavobacteriia	0	0	0	0	0	0	0	0	0	0	0	0	0	0	0	0	0	0	0	0	0	0	0	0	0	0	0	0	0	0	0	0	0	0	0	0	0	0	0	0	0	0	0	0	0	0	0
OM-RGC.v2.001113779	Biota; Bacteria; Bacteroidetes; Flavobacteriia; Flavobacteriales; Flavobacteriaceae	Flavobacteriia	0	0	0	0	0	0	0	0	0	0	0	0	0	0	0	0	0	0	0	0	0	0	0	0	0	0	0	0	0	0	0	0	0	0	0	0	0	0	0	0	0	0	0	0	0	0	0
OM-RGC.v2.001619810	Biota; Bacteria; Bacteroidetes; Flavobacteriia; Flavobacteriales; Flavobacteriaceae	Flavobacteriia	0.0838799	0.0776844	0.100313	0.0459912	0.00186617	0.00884092	0.00811762	0.0063083	0	0	0	0	0.00259681	0.000291674	0.000939932	0	0	0.00317162	0	0.00439637	0.00132022	0.00159189	0	0.000553758	0	0	0.00153932	0	0.00168668	0.00262469	0	0.00731616	0.000190533	0.000397747	0	0.00108811	0	0.000798258	0.000930478	0.000516359	0.00246896	0	0	8.8811e-05	0.000398413	0	0
OM-RGC.v2.001718440	Biota; Bacteria; Bacteroidetes	Bacteroidetes	0	0	0	0	0	0	0	0	0	0	0	0	0	0	0	0	0	0.0759268	0	0.0301012	0.00184459	0.00151779	0	0.0055631	0	0	0.0432933	0	0.00361629	0	0.000293317	0	0	0	0	0	0	0	0.00301617	0.00102429	0	0.0112107	0	0.00765795	0.0127528	0	0.00986079
OM-RGC.v2.001496068	Biota; Bacteria; Bacteroidetes; Flavobacteriia; Flavobacteriales; Flavobacteriaceae; Polaribacter	Flavobacteriia	0	0	0	0	0	0	0	0	0	0	0	0	0	0	0	0	0	0	0	0	0	0	0	0	0	0	0	0	0	0	0	0	0	0	0	0	0	0	0	0	0	0	0	0	0	0	0
OM-RGC.v2.001614694	Biota; Bacteria; Bacteroidetes; Flavobacteriia; Flavobacteriales; Flavobacteriaceae	Flavobacteriia	0.00231969	0.00053866	0	0.00193999	0	0.000776929	0	0	0	0	0	0	0	0	0.000920793	0	0.00350878	0.133208	0	0.191895	0.0832967	0.0932649	0	0.00285811	0	0.0422858	0.0237211	0	0.000957904	0.00207533	0	0.001357	0	0	0	0.000707464	0.00131686	0.00187591	0.00441583	0.00575371	0.00284727	0.00644152	0	0.000740978	0.0149905	0	0.0042606
OM-RGC.v2.001684805	Biota; Bacteria; Bacteroidetes; Flavobacteriia; Flavobacteriales; Flavobacteriaceae	Flavobacteriia	0	0	0	0	0	0	0	0	0	0	0	0	0	0	0	0	0	0	0	0	0	0	0	0	0	0	0	0	0	0	0	0	0	0	0	0	0	0	0	0	0	0	0	0	0	0	0
OM-RGC.v2.001554072	Biota; Bacteria; Bacteroidetes; Flavobacteriia; Flavobacteriales; Flavobacteriaceae	Flavobacteriia	0	0	0	0	0	0	0	0	0	0	0	0	0	0	0	0	0	0	0	0	0	0	0	0	0	0	0	0	0	0	0	0	0	0	0	0	0	0	0	0	0	0	0	0	0	0	0
OM-RGC.v2.001683726	Biota; Bacteria; Bacteroidetes; Flavobacteriia; Flavobacteriales; Flavobacteriaceae	Flavobacteriia	0	0	0	0	0	0	0	0	0	0	0	0	0	0	0	0	0	0	0	0	0	0	0	0	0	0	0	0	0	0	0	0	0	0	0	0	0	0	0	0	0	0	0	0	0	0	0
OM-RGC.v2.001633363	Biota; Bacteria; Bacteroidetes; Flavobacteriia; Flavobacteriales; Flavobacteriaceae	Flavobacteriia	0	0	0	0	0	0	0	0	0	0	0	0	0	0	0	0	0	0	0	0	0	0	0	0	0	0	0	0	0	0	0	0	0	0	0	0	0	0	0	0	0	0	0	0	0	0	0
OM-RGC.v2.001650796	Biota; Bacteria; Bacteroidetes; Bacteroidetes bacterium RIFCSPHIGHO2_02_FULL_44_7	Bacteroidetes	0	0	0	0	0	0	0	0	0	0	0	0	0	0	0	0	0	0	0	0	0	0	0	0	0	0	0	0	0	0	0	0	0	0	0	0	0	0	0	0	0	0	0	0	0	0	0
OM-RGC.v2.001497237	Biota; Bacteria; Bacteroidetes; Flavobacteriia; Flavobacteriales; Flavobacteriaceae	Flavobacteriia	0	0	0	0	0	0	0	0	0	0	0	0	0	0	0	0	0	0	0	0	0	0	0	0	0	0	0	0	0	0	0	0	0	0	0	0	0	0	0	0	0	0	0	0	0	0	0
OM-RGC.v2.001138551	Biota; Bacteria; Bacteroidetes	Bacteroidetes	0	0	0	0	0	0	0	0	0	0	0	0	0	0	0	0	0	0	0	0	0	0	0	0	0	0	0	0	0	0	0	0	0	0	0	0	0	0	0	0	0	0	0	0	0	0	0
OM-RGC.v2.001718448	Biota; Bacteria; Bacteroidetes	Bacteroidetes	0	0	0	0	0	0	0	0	0	0	0	0	0	0	0	0	0	0.00520915	0	0.00233681	0	0	0	0	0	0	0.00685477	0	0.000808835	0	0	0	0	0	0.00528259	0.000711309	0	0	0	0	0	0.00120159	0	0.002854	0.00676756	0	0.00533971
OM-RGC.v2.001729872	Biota; Bacteria; Bacteroidetes; Flavobacteriia; Flavobacteriales; Flavobacteriaceae	Flavobacteriia	0	0	0	0	0	0	0	0	0	0	0	0	0	0	0	0	0	0	0	0	0	0	0	0	0	0	0	0	0	0	0	0	0	0	0	0	0	0	0	0	0	0	0	0	0	0	0
OM-RGC.v2.001612826	Biota; Bacteria; Bacteroidetes; Bacteroidetes bacterium RIFCSPHIGHO2_02_FULL_44_7	Bacteroidetes	0	0	0	0	0	0	0	0	0	0	0	0	0	0	0	0	0	0	0	0	0	0	0	0	0	0	0	0	0	0	0	0	0	0	0	0	0	0	0	0	0	0	0	0	0	0	0
OM-RGC.v2.001720794	Biota; Bacteria; Bacteroidetes	Bacteroidetes	0	0	0	0	0	0	0	0	0	0	0	0	0	0	0	0	0	0	0	0	0	0	0	0	0	0	0	0	0	0	0	0	0	0	0	0	0	0	0	0	0	0	0	0	0	0	0
OM-RGC.v2.001629014	Biota; Bacteria; Bacteroidetes; Flavobacteriia; Flavobacteriales	Flavobacteriia	0	0	0	0	0	0	0	0	0	0	0	0	0	0	0	0	0	0	0	0	0	0	0	0	0	0	0	0	0	0	0	0	0	0	0	0	0	0	0	0	0	0	0	0	0	0	0
OM-RGC.v2.001776926	Biota; Bacteria; Bacteroidetes	Bacteroidetes	0	0	0	0	0	0	0	0	0	0	0	0	0	0	0	0	0	0	0	0	0	0	0	0	0	0	0	0	0	0	0	0	0	0	0	0	0	0	0	0	0	0	0	0	0	0	0
OM-RGC.v2.001653709	Biota; Bacteria; Bacteroidetes; Bacteroidetes bacterium RIFCSPHIGHO2_02_FULL_44_7	Bacteroidetes	0	0	0	0	0.000360892	0	0	0	0	0	0.000251058	0	0	0	0.000714519	0.00378137	0.00185464	0	0	0	0	0	0	0	0	0	0	0	0.000966186	0	0.000819074	0	0	0	0	0	0.00101313	0.00328806	0.0109607	0.00554295	0.000812367	0.00114585	0.00261845	0.00176204	0.00125163	0.00159498	0.00114236
OM-RGC.v2.001382616	Biota; Bacteria; Bacteroidetes; Flavobacteriia; Flavobacteriales; Flavobacteriaceae; Muricauda; Muricauda antarctica	Flavobacteriia	0	0	0	0	0	0	0	0	0	0	0	0	0	0	0	0	0	0	0.00392967	0.0011387	0	0	0	0	0	0	0	0	0.000690133	0.00543249	0.00373564	0.00286633	0.00138766	0.00116483	0.000745187	0.00230695	0	0.000636705	0	0	0.000886038	0	0	0.00043076	0	0	0.00107538
OM-RGC.v2.001715336	Biota; Bacteria; Bacteroidetes	Bacteroidetes	0.000285785	0	0	0	0.00153145	0	0	0	0	0	0.000968042	0	0	0	0	0.00214618	0	0.00259497	0	0.00326757	0	0	0	0.000734942	0	0	0.00673451	0	0.00155694	0	0	0	0	0	0	0	0	0	0.000904851	0	0	0.0627636	0	0.0464441	0.00629456	0	0.011405
OM-RGC.v2.001660757	Biota; Bacteria; Bacteroidetes; Flavobacteriia; Flavobacteriales; Flavobacteriaceae	Flavobacteriia	0	0	0	0	0	0	0	0	0	0	0	0	0	0	0	0	0	0	0	0	0	0	0	0	0	0	0	0	0	0	0	0	0	0	0	0	0.0120696	0	0	0	0	0	0.00233862	0	0	0.00107488	0
OM-RGC.v2.001715880	Biota; Bacteria; Bacteroidetes	Bacteroidetes	0	0	0	0	0	0	0	0	0	0	0	0	0	0	0	0	0	0	0	0.000207936	0	0	0	0.00311329	0	0	0	0	0	0	0	0	0	0	0	0	0	0	0	0	0	0	0	0	0	0	0
OM-RGC.v2.001661514	Biota; Bacteria; Bacteroidetes; Flavobacteriia; Flavobacteriales; Flavobacteriaceae	Flavobacteriia	0	0	0	0	0	0	0	0	0	0	0	0	0	0	0	0	0	0	0	0	0	0	0.001114	0	0	0	0	0	0	0	0	0	0	0	0	0	0.0679414	0	0	0	0	0	0.0373779	0	0	0.0607807	0
OM-RGC.v2.001141241	Biota; Bacteria; Bacteroidetes	Bacteroidetes	0	0	0	0	0	0	0	0	0	0	0	0	0	0	0	0	0	0	0	0	0	0	0	0	0	0	0	0	0	0	0	0	0	0	0	0	0	0	0	0	0	0	0	0	0	0	0
OM-RGC.v2.002207984	Biota; Bacteria; Bacteroidetes; Flavobacteriia; Flavobacteriales; Flavobacteriaceae; Polaribacter	Flavobacteriia	0	0	0	0	0	0	0	0	0	0	0	0	0	0	0	0	0	0	0	0	0	0	0	0	0	0	0	0	0	0	0	0	0	0	0	0	0	0	0	0	0	0	0	0	0	0	0
OM-RGC.v2.001144434	Biota; Bacteria; Bacteroidetes	Bacteroidetes	0	0	0	0	0	0	0	0	0	0	0	0	0	0	0	0	0	0	0	0	0	0	0	0	0	0	0	0	0	0	0	0	0	0	0	0	0	0	0	0	0	0	0	0	0	0	0
OM-RGC.v2.001709042	Biota; Bacteria; Bacteroidetes	Bacteroidetes	0	0	0	0	0	0	0	0	0	0	0	0	0	0	0	0	0	0.000617025	0	0	0	0	0	0	0	0	0.00408881	0	0	0	0	0	0	0	0	0	0	0	0.000339073	0	0	0	0	0	0.00114976	0	0
OM-RGC.v2.001923399	Biota; Bacteria; Bacteroidetes; Flavobacteriia; Flavobacteriales; Cryomorphaceae; unclassified Cryomorphaceae	Flavobacteriia	0.000508475	0	0	0	0.000385201	0	0	0	0	0	0	0	0	0	0.000742164	0.0380181	0.000897484	0.00457483	0	0.00903037	0.000965221	0.00157145	0	0.0303674	0	0.00126618	0.00944034	0	0.120359	0	0.0550661	0.0008599	0	0	0.169123	0.0022685	0	0.00106244	0.00149626	0.00748193	0.00213047	0.0118301	0	0.0161491	0.0171554	0	0.0338616
OM-RGC.v2.001925041	Biota; Bacteria; Bacteroidetes; Flavobacteriia; Flavobacteriales; Cryomorphaceae; unclassified Cryomorphaceae	Flavobacteriia	0	0	0	0	0	0	0	0	0	0	0	0	0	0	0	0	0	0	0	0	0	0	0	0	0	0	0	0	0	0	0	0	0	0	0	0	0	0	0	0	0	0	0	0	0	0	0
OM-RGC.v2.002577430	Biota; Bacteria; Bacteroidetes	Bacteroidetes	0	0	0	0	0	0	0	0	0	0	0	0	0	0	0	0	0	0	0	0	0	0	0	0	0	0	0	0	0	0	0	0	0	0	0	0	0	0	0	0	0	0	0	0	0	0	0
OM-RGC.v2.001719709	Biota; Bacteria; Bacteroidetes	Bacteroidetes	0.000595695	0	0	0	0	0	0	0	0	0	0	0	0	0	0	0	0	0	0	0	0	0	0	0	0	0	0	0	0	0	0	0	0	0	0	0	0	0	0	0	0	0	0	0	0	0	0
OM-RGC.v2.001661289	Biota; Bacteria; Bacteroidetes; Flavobacteriia; Flavobacteriales; Flavobacteriaceae	Flavobacteriia	0	0	0.000566581	0	0	0	0	7.25363e-05	0	0	0	0	0	0	0	0	0	0	0	0	0	0	0	0	0	0	0	0	0	0	0	0	0	0	0	0	0	0	0	0	0	0	0.00015191	0	0.00327463	0.000524183	0
OM-RGC.v2.001695122	Biota; Bacteria; Bacteroidetes; Flavobacteriia; Flavobacteriales; Flavobacteriaceae	Flavobacteriia	0.00313622	0.0162331	0.0489953	0.322775	0.00880726	0.541171	0.133811	0.141073	0.287392	0.304175	0.156063	0.151661	0.459705	0.553812	0.000950565	0	0.000482159	0.00813089	0	0	0	0	0	0	0	0	0.00288021	0	0	0	0	0	0	0	0	0	0	0	0.00214877	0	0.00163867	0.00111281	0	0.000946608	0.0011916	0	0.000208379
OM-RGC.v2.001670684	Biota; Bacteria; Bacteroidetes; Flavobacteriia; Flavobacteriales; Flavobacteriaceae	Flavobacteriia	0	0	0	0	0	0	0	0	0	0	0	0	0	0	0	0	0	0	0	0	0	0	0	0	0	0	0	0	0	0	0	0	0	0	0	0	0	0	0	0	0	0	0	0	0	0	0
OM-RGC.v2.001761028	Biota; Bacteria; Bacteroidetes; Flavobacteriia; Flavobacteriales; Flavobacteriaceae	Flavobacteriia	0	0	0	0	0	0.000691199	0	0	0	0	0	0	0	0	0	0	0	0	0	0	0	0	0	0	0	0	0	0	0	0	0	0	0	0	0	0	0.00196231	0	0.00538179	0	0	0	0	0.000960789	0	0	0
OM-RGC.v2.002575856	Biota; Bacteria; Bacteroidetes; Flavobacteriia; Flavobacteriales; Flavobacteriaceae; Bizionia	Flavobacteriia	0	0	0	0	0	0	0	0	0	0	0	0	0	0	0	0	0	0	0	0	0	0	0	0	0	0	0	0	0	0	0	0	0	0	0	0	0	0	0	0	0	0	0	0	0	0	0
OM-RGC.v2.001497751	Biota; Bacteria; Bacteroidetes; Flavobacteriia; Flavobacteriales; Flavobacteriaceae; Maribacter; Maribacter arcticus	Flavobacteriia	0	0	0	0	0	0	0	0	0	0	0	0	0	0	0	0	0	0	0	0	0	0	0	0	0	0	0	0	0	0	0	0	0	0	0	0	0	0	0	0	0	0	0	0	0	0	0
OM-RGC.v2.001701145	Biota; Bacteria; Bacteroidetes; Flavobacteriia; Flavobacteriales; Flavobacteriaceae	Flavobacteriia	0.0317333	0.0188714	0.0269358	0.0571964	0.00671297	0.0584036	0.0135479	0.00919884	0.0500619	0.0174056	0.0130957	0.0064341	0.00559717	0.00398745	0.00342373	0.00142261	0.00417712	0.00924577	0	0.000675298	0	0	0	0	0	0	0.00502082	0	0	0	0	0	0	0	0	0	0	0.000781152	0.00167959	0	0.00108714	0.00055331	0	0.00130469	0.00376582	0	0.000576763
OM-RGC.v2.001676709	Biota; Bacteria; Bacteroidetes; Flavobacteriia; Flavobacteriales; Flavobacteriaceae	Flavobacteriia	0	0	0	0	0	0	0	0	0	0	0	0	0	0	0.000246679	0	0.00914192	0.189913	0.00196484	0.154665	0.00195829	0.00150501	0	0.00171231	0	0.000709541	0.00282308	0	0.00391995	0	0	0	0	0	0.000960106	0.000376802	0	0	3.29216e-05	0	0.00585382	0.00282849	0	0.00176736	0.00119888	0	0.00251171
OM-RGC.v2.001556151	Biota; Bacteria; Bacteroidetes; Flavobacteriia; Flavobacteriales; Cryomorphaceae; unclassified Cryomorphaceae	Flavobacteriia	0	0	0	0	0	0	0	0	0	0	0	0	0	0	0.00542269	0	0.0197637	0.00148586	0	0	0.000897934	0.00113196	0	0.00093654	0	0.000692818	0	0	0.000474811	0.0136117	0	0.00210465	0.0632715	0.0242325	0.00166914	0.013957	0.00235797	0.0205266	0.0490867	0.0259233	0.0434059	0.00338593	0	0.00772886	0.00342016	0.00105244	0.0119818
OM-RGC.v2.001466950	Biota; Bacteria; Bacteroidetes; Flavobacteriia; Flavobacteriales; Flavobacteriaceae	Flavobacteriia	0	0	0	0	0	0	0	0	0	0	0	0	0	0	0	0	0	0	0	0	0	0	0	0	0	0	0	0	0	0	0	0	0	0	0	0	0	0	0	0	0	0	0	0	0	0	0
OM-RGC.v2.001496260	Biota; Bacteria; Bacteroidetes; Flavobacteriia; Flavobacteriales; Flavobacteriaceae; Maribacter; Maribacter arcticus	Flavobacteriia	0	0	0	0	0	0	0	0	0	0	0	0	0	0	0	0	0	0	0	0	0	0	0	0	0	0	0	0	0	0	0	0	0	0	0	0	0	0	0	0	0	0	0	0	0	0	0
OM-RGC.v2.001690328	Biota; Bacteria; Bacteroidetes; Flavobacteriia; Flavobacteriales; Flavobacteriaceae	Flavobacteriia	0	0	0	0	0	0	0	0	0	0	0	0	0	0	0	0	0	0	0	0	0	0	0	0	0	0	0	0	0	0	0	0	0	0	0.0134977	0.0567125	0.00541533	0.021667	0.00486924	0	0.00515694	0	0	0.00420124	0.00200116	0	0
OM-RGC.v2.001660088	Biota; Bacteria; Bacteroidetes; Flavobacteriia; Flavobacteriales; Flavobacteriaceae	Flavobacteriia	0.131944	0.00520339	0.00868448	0.00269258	0.297315	0	0.0194601	0.0145254	0.00387516	0.00189265	0.0143849	0.00208725	0	0	0	0	0	0	0	0	0	0	0	0	0	0	0	0	0	0	0	0	0	0	0.00255091	0	0	0	0	0	0	0	0	0	0	0	0
OM-RGC.v2.001886054	Biota; Bacteria; Bacteroidetes; Flavobacteriia; Flavobacteriales; Cryomorphaceae; unclassified Cryomorphaceae	Flavobacteriia	0.00293208	0	0	0	0.00448778	0	0	0	0	0	0	0	0	0	0	0	0	0	8.19006e-05	0	0	0	0	0	0	0	0	0	0	0	0	0	0	0	0	0	0	0	0	0	0	0	0	0	0	0	0
OM-RGC.v2.001677554	Biota; Bacteria; Bacteroidetes; Flavobacteriia; Flavobacteriales; Flavobacteriaceae	Flavobacteriia	0	0.00214365	0	0	0	0	0.0128251	0.00945336	0	0	0	0	0	0	0.0576293	0.0412884	0.0291205	0.0734279	0.00250954	0.0998094	0.0095826	0.00899432	0	0.0469546	0	0.00537531	0.0435939	0	0.0405798	0.0553422	0.0183185	0.0450996	0.175794	0.247338	0.220945	0.066517	0.0140479	0.080586	0.124392	0.0714472	0.0772545	0.168058	0.00669605	0.23222	0.135715	0.00509905	0.109213
OM-RGC.v2.001923967	Biota; Bacteria; Bacteroidetes; Flavobacteriia; Flavobacteriales; Cryomorphaceae; unclassified Cryomorphaceae	Flavobacteriia	0	0	0	0	0	0	0	0	0	0	0	0	0	0	0	0	0	0	0	0	0	0	0	0	0	0	0	0	0	0	0	0	0	0	0	0	0	0	0	0	0	0	0	0	0	0	0
OM-RGC.v2.001923959	Biota; Bacteria; Bacteroidetes; Flavobacteriia; Flavobacteriales; Cryomorphaceae; unclassified Cryomorphaceae	Flavobacteriia	0	0	0.0267036	0	0	0	0	0	0	0	0	0	0	0	0	0	0	0	0	0	0	0	0	0	0	0	0	0	0	0	0	0	0	0	0	0	0	0	0	0	0	0	0	0	0	0	0
OM-RGC.v2.002481968	Biota; Bacteria; Bacteroidetes; Flavobacteriia; Flavobacteriales; Flavobacteriaceae; Polaribacter	Flavobacteriia	0	0	0	0	0	0	0	0	0	0	0	0	0	0	0	0	0	0	0	0	0	0	0	0	0	0	0	0	0	0	0	0	0	0	0	0	0	0	0	0	0	0	0	0	0	0	0
OM-RGC.v2.001905577	Biota; Bacteria; Bacteroidetes; Flavobacteriia; Flavobacteriales; Cryomorphaceae; unclassified Cryomorphaceae	Flavobacteriia	0	0	0	0	0	0	0	0	0	0	0	0	0	0	0.0081234	0	0.00844971	0.00129364	0	0	0.000960581	0.00119584	0	0.00051548	0	0.000370299	0	0	0.000507938	0.000244157	0	0	0.00197723	0.00257365	0	0.000185133	0.000481585	0.000657612	0.00636747	0.000531112	0	0.000704026	0	0.00280082	0.00483917	0	0.00403734
OM-RGC.v2.001682443	Biota; Bacteria; Bacteroidetes; Flavobacteriia; Flavobacteriales; Flavobacteriaceae	Flavobacteriia	0.015978	0.00161048	0	0	0	0	0.202014	0.163979	0	0	0.00468189	0	0.00789569	0.0053166	0.00497611	0.00363829	0.00232725	0.012033	0.000264572	0.00427755	0.00134806	0.000804889	0	0.00283259	0	0.00051603	0.00661425	0	0.00209524	0.00169282	0.00126458	0.0015394	0.001145	0.00182161	0.0111075	0.0021147	0.000941189	0.00302198	0.0043764	0.00674428	0.0147938	0.0083203	0	0.011221	0.0118432	0.0015032	0.012633
OM-RGC.v2.001672622	Biota; Bacteria; Bacteroidetes; Flavobacteriia; Flavobacteriales; Flavobacteriaceae	Flavobacteriia	0	0.000712717	0	0.00306051	0	0.00350065	0.00200161	0.00061265	0	0	0.000859477	0.00135959	0.000664993	0.000566734	0.00446574	0.000956583	0.00596731	0	0	0.00435676	0.00182371	0.00150246	0	0.000982474	0	0.00666538	0.0240218	0	0	0.0236018	0	0.00703554	0.00213901	0.000419472	0.000191419	0	0.00333712	0.00705128	0.00989619	0.124137	0.0559498	0	0	0.0020563	0.0016082	0	0.000913518
OM-RGC.v2.001666706	Biota; Bacteria; Bacteroidetes; Flavobacteriia; Flavobacteriales; Flavobacteriaceae	Flavobacteriia	0.0361871	0.38659	0.027168	0.443188	0.0222519	0.323274	0.0941496	0.069264	0.00194685	0	0.000958995	0.000775539	0.00289509	0.000326749	0.000480599	0	0	0	0	0	0	0	0	0	0	0	0	0	0	0	0	0	0.000287598	0.000292461	0	0	0	0	0	0.000491068	0	0	0	0.000230448	0	0	0
OM-RGC.v2.001905360	Biota; Bacteria; Bacteroidetes; Flavobacteriia; Flavobacteriales; Cryomorphaceae; unclassified Cryomorphaceae	Flavobacteriia	0.000894471	0	0	0	0	0	0	0	0	0	0	0	0	0	0.00101436	0	0.0061344	0.000409428	0	0.00897096	0.00169378	0	0	0.000362367	0	0.000370299	0.00141004	0	0.0237406	0.00242122	0.000719457	0.0139308	0.0222888	0.000730316	0.000893822	0.00409483	0.00561516	0.0174476	0.0236562	0.0127509	0.00822323	0.000621442	0	0.00172304	0.000916895	0	0.000623276
OM-RGC.v2.001885299	Biota; Bacteria; Bacteroidetes; Flavobacteriia; Flavobacteriales; Cryomorphaceae; unclassified Cryomorphaceae	Flavobacteriia	0.00269084	0	0	0	0.02113	0	0.00543028	0.00232698	0.00958593	0	0.0173252	0	0	0	0	0	0	0	0.00363787	0	0	0	0	0	0	0	0	0	0	0	0	0	0	0	0	0	0	0	0	0	0	0	0	0	0	0	0
OM-RGC.v2.001666887	Biota; Bacteria; Bacteroidetes; Flavobacteriia; Flavobacteriales; Flavobacteriaceae	Flavobacteriia	0	0.00218029	0	0	0	0.000541171	0.120652	0.0938064	0	0	0	0	0.00436895	0.0166697	0	0	0	0	0	0	0	0	0	0	0	0	0	0	0	0	0	0	0	0	0	0	0	0	0	0	0	0	0	0	0	0	0
OM-RGC.v2.002023285	Biota; Bacteria; Bacteroidetes; Flavobacteriia; Flavobacteriales; Cryomorphaceae; unclassified Cryomorphaceae	Flavobacteriia	0	0	0	0	0	0	0	0	0	0	0	0	0	0	0	0	0	0	0	0	0	0	0	0	0	0	0	0	0	0	0	0	0	0	0	0	0	0	0	0	0	0	0	0	0	0	0
OM-RGC.v2.001688596	Biota; Bacteria; Bacteroidetes; Flavobacteriia; Flavobacteriales; Flavobacteriaceae	Flavobacteriia	0	0	0	0	0	0	0	0	0	0	0	0	0	0	0	0	0	0	0	0	0	0	0	0	0	0	0	0	0	0	0	0	0	0	0	0	0	0	0	0	0	0	0	0	0	0	0
OM-RGC.v2.001670139	Biota; Bacteria; Bacteroidetes; Flavobacteriia; Flavobacteriales; Flavobacteriaceae	Flavobacteriia	0.000337746	0.00139246	0	0.00134796	0	0	0	0.000678096	0	0	0	0	0	0	0	0	0	0	0	0	0	0	0	0	0	0	0	0	0	0.00143442	0	0.00214474	0	0.000584921	0	0	0	0.00222372	0.00107439	0.00269771	0.00113094	0.00166819	0	0.000400624	0	0	0
OM-RGC.v2.002479868	Biota; Bacteria; Bacteroidetes; Flavobacteriia; Flavobacteriales; Flavobacteriaceae; Formosa; Formosa sp. Hel1_33_131	Flavobacteriia	0	0	0	0	0	0	0	0	0	0	0	0	0	0	0	0	0	0	0	0	0	0	0	0	0	0	0	0	0	0	0	0	0	0	0	0	0	0	0	0	0	0	0	0	0	0	0
OM-RGC.v2.002053468	Biota; Bacteria; Bacteroidetes	Bacteroidetes	0	0.000278491	0.00390105	0.0115563	0	0.0130738	0	0	0	0	0	0.000850221	0.00331619	0.00221525	0.0223287	0	0.00470224	0	0	0	0.00519734	0.0126227	0	0.00301122	0	0.0250848	0.00441952	0	0	0	0	0	0	0	0	0.0056328	0	0.00978816	0.00331187	0.0141208	0.0172429	0.0037782	0	0	0	0	0
OM-RGC.v2.002095180	Biota; Bacteria; Bacteroidetes; Flavobacteriia; Flavobacteriales; Cryomorphaceae; unclassified Cryomorphaceae	Flavobacteriia	0.011283	0.137597	0.0559615	0.239154	0.000622679	0.0221469	0.00454068	0.00256331	0.00420891	0.00184195	0	0	0	0	0.00329614	0	0.000794846	0.000738124	0	0	0.0122277	0.0152035	0.00123236	0	0	0.00499307	0.0037581	0	0.001049	0.00457794	0	0.00177191	0.00240863	0.00108628	0	0.00109772	0	0.00152429	0	0.00280309	0.00117475	0.00111901	0	0	0.000538494	0	0.0018475
OM-RGC.v2.001667188	Biota; Bacteria; Bacteroidetes; Flavobacteriia; Flavobacteriales; Flavobacteriaceae	Flavobacteriia	0.00118211	0.00760354	0.00280968	0.0141653	0.00323494	0.0571534	0.0602335	0.031087	0.00556243	0.0216303	0.0244272	0.0180385	0.154931	0.0201218	0.0013461	0	0	0.00079579	0	0.00237641	0	0	0	0	0	0.000702374	0.00306661	0	0	0.00665328	0	0.00585293	0.00133733	0.000584921	0	0.00112656	0	0.00104914	0.00199107	0.00212866	0.00284727	0	0	0.00108488	0.000296536	0	0
OM-RGC.v2.001721068	Biota; Bacteria; Bacteroidetes; Flavobacteriia; Flavobacteriales; Cryomorphaceae; unclassified Cryomorphaceae	Flavobacteriia	0	0	0	0	0	0	0	0	0	0	0	0	0	0	0	0	0	0	0	0	0	0	0	0	0	0	0	0	0	0	0	0	0	0	0	0	0	0	0	0	0	0	0	0	0	0	0
OM-RGC.v2.003205391	Biota; Bacteria; Bacteroidetes; Flavobacteriia; Flavobacteriales; Flavobacteriaceae; Salegentibacter	Flavobacteriia	0	0.00205204	0	0.000988393	0	0.00712631	0	0	0	0	0.00113768	0	0	0	0	0	0	0	0	0	0	0	0.00352766	0	0	0	0	0	0	0.000478141	0	0	0	0	0	0	0	0.00125631	0	0	0	0	0	0	0	0.00240675	0
OM-RGC.v2.002573934	Biota; Bacteria; Bacteroidetes; Flavobacteriia; Flavobacteriales; Flavobacteriaceae; Polaribacter	Flavobacteriia	0	0	0	0	0	0	0	0	0	0	0	0	0	0	0	0	0	0	0	0	0	0	0	0	0	0	0	0	0	0	0	0	0	0	0	0	0	0	0	0	0	0	0	0	0	0	0
OM-RGC.v2.001647537	Biota; Bacteria; Bacteroidetes; Flavobacteriia; Flavobacteriales; Cryomorphaceae; unclassified Cryomorphaceae	Flavobacteriia	0	0	0	0	0	0	0	0	0	0	0	0	0	0	0	0	0	0	0	0	0	0	0	0	0	0	0	0	0	0	0	0	0	0	0	0	0	0	0	0	0	0	0	0	0	0	0
OM-RGC.v2.001495244	Biota; Bacteria; Bacteroidetes; Flavobacteriia; Flavobacteriales; Flavobacteriaceae	Flavobacteriia	0.000231969	0.00205204	0	0.0366257	0	0.00480446	0.00224254	0.00156526	0	0	0	0	0.00307055	0.0018165	0.166721	0.110579	0.0945222	0.294096	0	0.180409	0.0524375	0.0654132	0	0.0512928	0	0.053992	0.241721	0	0.0083368	0.179659	0.00655812	0.224496	0.0736969	0.00132861	0.0253082	0.0369112	0.0495573	0.161932	0.672231	0.190104	0.647106	0.222976	0.00277836	0.2854	0.322005	0.00995335	0.262334
OM-RGC.v2.001881596	Biota; Bacteria; Bacteroidetes; Flavobacteriia; Flavobacteriales; Cryomorphaceae; unclassified Cryomorphaceae	Flavobacteriia	0.00627243	0	0	0	0.0119487	0	0	0.00133983	0.00634117	0	0.0508901	0	0	0	0	0	0	0	0	0	0	0	0	0	0	0	0	0	0	0	0	0	0	0	0	0	0	0	0	0	0	0	0	0	0	0.00032634	0
OM-RGC.v2.001822843	Biota; Bacteria; Bacteroidetes; Flavobacteriia; Flavobacteriales; Cryomorphaceae; unclassified Cryomorphaceae	Flavobacteriia	0	0	0	0	0	0	0	0	0	0	0	0	0	0	0.000973957	0.00106491	0.00253014	0.000693913	0.00145904	0	0.00076568	0	0	0.0010182	0	0.00193511	0	0	0.00284335	0	0.00105705	0	0	0	0.0178965	0.00388336	0	0	0.00323302	0	0	0.00171774	0	0.000969653	0.00095328	0	0.00112376
OM-RGC.v2.001779169	Biota; Bacteria; Bacteroidetes; Flavobacteriia; Flavobacteriales; Cryomorphaceae; unclassified Cryomorphaceae	Flavobacteriia	0.000191142	0	0	0	0	0	0	0	0	0	0	0	0	0	0.000635836	0.151868	0.00147035	0.00126481	0.00906549	0.00542615	0	0	0	0.0507824	0	0	0.000983119	0	0.00389235	0	0.0841211	0.00142715	0	0	0.00259108	0	0	0.000118788	0	0	0	0	0	0	0.00340197	0	0.000861424
OM-RGC.v2.001741878	Biota; Bacteria; Bacteroidetes; Flavobacteriia; Flavobacteriales; Flavobacteriaceae	Flavobacteriia	0.000989114	0.022719	0.0125159	0.183965	0.0014791	1.04841	0.0948909	0.0992602	0.0164463	0.0307555	0.00796147	0.0296811	0.426367	0.406129	0.0057842	0.000723569	0.00144409	0.00196064	0	0	0	0	0	0	0	0	0	0	0	0.0064905	0	0.0043897	0.0132654	0.0223941	0.00130157	0.00326818	0.00287752	0.00475153	0.00301617	0.00499498	0.00832278	0.000602861	0	0.00506985	0.000407509	0	0.0039071
OM-RGC.v2.003959384	Biota; Bacteria; Bacteroidetes; Bacteroidetes bacterium RIFCSPLOWO2_12_FULL_31_6	Bacteroidetes	0	0	0	0	0	0	0	0	0	0	0	0	0	0	0	0	0	0	0	0	0	0	0	0	0	0	0	0	0	0	0	0	0	0	0	0	0	0	0	0	0	0	0	0	0	0	0
OM-RGC.v2.001704352	Biota; Bacteria; Bacteroidetes; Flavobacteriia; Flavobacteriales; Flavobacteriaceae	Flavobacteriia	0.00447236	0.0289484	0.0105886	0.149346	0.00278616	0.187535	0.220547	0.22179	0.108467	0.102237	0.0576754	0.0905753	0.247398	0.138822	0	0	0	0	0	0	0	0	0	0	0	0	0	0	0	0	0	0	0	0	0	0	0	0	0	0	0	0	0	0	0	0	0
OM-RGC.v2.001780446	Biota; Bacteria; Bacteroidetes; Flavobacteriia; Flavobacteriales; Cryomorphaceae; unclassified Cryomorphaceae	Flavobacteriia	0	0	0	0	0	0	0	0	0	0	0	0	0	0	0.0387031	0.00770581	0.0525123	0	0	0.00137436	0.000939698	0	0	0.00826809	0	0.0183477	0	0	0	0	0	0	0	0	0.0129554	0.0353732	0.00933196	0.0300297	0.0216849	0.0535327	0.0264816	0.050376	0.00196484	0.0923563	0.00565783	0	0.0228845
OM-RGC.v2.001724834	Biota; Bacteria; Bacteroidetes; Flavobacteriia; Flavobacteriales; Flavobacteriaceae	Flavobacteriia	0	0	0	0	0	0	0	0	0	0	0	0	0	0	0	0	0	0	0	0	0	0	0	0	0	0	0	0	0	0	0	0	0	0	0	0	0	0	0	0	0	0	0	0	0	0	0
OM-RGC.v2.001312221	Biota; Bacteria; Bacteroidetes; Flavobacteriia; Flavobacteriales; Flavobacteriaceae	Flavobacteriia	0	0	0	0	0	0	0	0	0	0	0	0	0	0	0	0	0	0	0	0	0	0	0	0	0	0	0	0	0	0	0	0	0	0.00122332	0	0.00215315	0.00106508	0.00172006	0.000672231	0	0	0	0	0	0	0	0
OM-RGC.v2.001695285	Biota; Bacteria; Bacteroidetes; Flavobacteriia; Flavobacteriales; Flavobacteriaceae	Flavobacteriia	0.00265372	0.00610115	0	0.00344516	0	0.0192893	0.134367	0.105805	0	0	0.00096578	0.00411706	0.205288	0.0588887	0	0	0	0	0	0	0	0	0	0	0	0	0	0	0	0	0	0	0	0	0	0	0	0	0	0	0	0	0	0	0	0	0
OM-RGC.v2.001728252	Biota; Bacteria; Bacteroidetes; Flavobacteriia; Flavobacteriales; Flavobacteriaceae	Flavobacteriia	0.0239392	0.0156285	0.0175779	0.00381309	0.0527314	0.00136632	0.0138074	0.00656281	0.00196539	0	0	0	0	0	0	0	0	0	0	0	0	0	0	0	0	0	0	0	0	0	0	0	0	0	0	0	0	0	0	0	0	0	0	0	0	0	0
OM-RGC.v2.001881589	Biota; Bacteria; Bacteroidetes; Flavobacteriia; Flavobacteriales; Cryomorphaceae; unclassified Cryomorphaceae	Flavobacteriia	0	0	0.0013166	0	0.000248698	0	0	0	0	0	0	0	0	0	0	0	0	0	0	0	0	0	0	0.000241918	0	0	0	0	0	0	0	0	0	0	0	0	0	0	0	0	0	0	0	0	0	0	0
OM-RGC.v2.001833571	Biota; Bacteria; Bacteroidetes; Flavobacteriia; Flavobacteriales; Cryomorphaceae; unclassified Cryomorphaceae	Flavobacteriia	0.00265372	0	0	0	0.000366502	0	0	0	0	0	0	0	0	0	0.00177354	0.0110579	0.00245853	0.0470938	0	0.0168725	0	0	0	0.0408301	0	0	0.00183696	0	0.013775	0	0	0	0	0	0.0476036	0	0	0	0.00650546	0.00335106	0	0.0212653	0	0.043076	0.0569421	0	0.06363
OM-RGC.v2.001660342	Biota; Bacteria; Bacteroidetes; Flavobacteriia; Flavobacteriales; Flavobacteriaceae	Flavobacteriia	0	0	0	0	0	0	0	0	0	0	0	0	0	0	0.0297716	0.00359741	0.00276883	0.0194142	0	0.00396069	0.0503493	0.0421609	0	0	0	0.0312962	0.0186702	0	0.00483093	0.0126758	0.000161878	0.00723598	0.000368484	0.000381034	0.00383641	0.00278756	0.00273764	0.0157181	0.0135235	0.0282417	0.0491801	0.0549181	0	0.116642	0.0298355	0	0.0241868
OM-RGC.v2.001755093	Biota; Bacteria; Bacteroidetes; Flavobacteriia; Flavobacteriales; Cryomorphaceae; unclassified Cryomorphaceae	Flavobacteriia	0.00125449	0	0	0	0.00118365	0	0.0016402	0.00172524	0	0	0	0	0	0	0	0.00408796	0	0	0.000233446	0	0	0	0	0.000497617	0	0	0	0	0.00532782	0	0.00239634	0	0	0	0.00130357	0	0	0	0	0.000324568	0	0	0	0.000342126	0.00522121	0.00108916	0.00360942
OM-RGC.v2.001753527	Biota; Bacteria; Bacteroidetes; Flavobacteriia; Flavobacteriales; Flavobacteriaceae	Flavobacteriia	0.0164419	0.119641	0.0096133	0.27762	0.00325364	0.378641	0.0644962	0.0639919	0.000982697	0.0037008	0	0.00106661	0.03053	0.0215987	0	0	0	0	0	0	0	0	0	0	0	0	0	0	0	0	0	0	0	0	0.000859676	0	0	0	0.0010389	0	0	0	0	0.00292491	0	0	0.00174889
OM-RGC.v2.001782450	Biota; Bacteria; Bacteroidetes; Flavobacteriia; Flavobacteriales; Cryomorphaceae; unclassified Cryomorphaceae	Flavobacteriia	0.00541879	0	0	0	0.00215039	0	0	0	0	0	0	0	0	0	0	0	0	0	0	0	0	0	0	0	0	0	0	0	0.00974467	0	0	0	0	0	0	0	0	0	0	0.00182095	0	0.00104675	0	0	0	0	0
OM-RGC.v2.001819364	Biota; Bacteria; Bacteroidetes; Flavobacteriia; Flavobacteriales; Cryomorphaceae; unclassified Cryomorphaceae	Flavobacteriia	0	0	0	0	0	0	0	0	0	0	0	0	0	0	0.018267	0.00427192	0.133668	0.0467094	0	0.0201995	0.0056846	0.0134915	0	0.0093654	0	0.0974723	0.00532147	0	0	0	0.00785868	0	0	0	0.0232996	0.032874	0.00543531	0.055878	0.115127	0.101375	0.0521667	0.0144934	0	0.0506985	0.00422063	0	0
OM-RGC.v2.001409631	Biota; Bacteria; Bacteroidetes; Flavobacteriia; Flavobacteriales; Flavobacteriaceae	Flavobacteriia	0.00109118	0.0232687	0.0010217	0.00658929	0	0.0687627	0.00472601	0.00259967	0	0	0	0	0	0	0.00416802	0	0.00532284	0	0	0	0	0	0	0	0	0.00123274	0	0	0	0	0	0.00214474	0.0152427	0.0212243	0	0	0	0.000482756	0.00329216	0	0.00447997	0.0101578	0	0.000338581	0	0	0
OM-RGC.v2.001698237	Biota; Bacteria; Bacteroidetes; Flavobacteriia; Flavobacteriales; Flavobacteriaceae	Flavobacteriia	0.0187431	0.172225	0.0130964	0.0262568	0.0127528	0.0198251	0.504108	0.445398	0.0274413	0.0447814	0.0298555	0.0551495	0.193006	0.0271368	0	0	0	0	0	0	0	0	0	0	0	0	0	0	0	0	0	0	0	0	0	0	0	0	0	0	0	0	0	1.50677e-06	0	0	0
OM-RGC.v2.001801662	Biota; Bacteria; Bacteroidetes; Flavobacteriia; Flavobacteriales; Cryomorphaceae; unclassified Cryomorphaceae	Flavobacteriia	0.254238	0.0349946	0.294901	0.0204034	0.0215039	0.013306	0.00385494	0.0029269	0.0302226	0.0124881	0.0685319	0.00231704	0	0	0	0	0	0	0	0	0.00772641	0.0260631	0	0	0	0.00501696	0	0	0	0	0	0	0	0	0	0.000768983	0	0	0	0	0	0	0	0	0	0	0
OM-RGC.v2.001605802	Biota; Bacteria; Bacteroidetes; Flavobacteriia; Flavobacteriales; Flavobacteriaceae	Flavobacteriia	0	0	0	0	0	0	0	0	0	0	0	0	0	0	0.149921	0.0302509	0.0577636	0.207597	0	0.0879273	1.87244e-05	0	0	0	0	0.0066176	0.0565218	0.000736753	0.00331264	0.276711	0	0.218483	0.204913	0.109798	0.00273168	0.012496	0.0129488	0.0779252	0.0526351	0.106644	0.113692	0.0309689	0	0.0620436	0.0209212	0.00265151	0.0219542
OM-RGC.v2.001661163	Biota; Bacteria; Bacteroidetes; Flavobacteriia; Flavobacteriales; Flavobacteriaceae	Flavobacteriia	0	0	0	0	0	0.00223255	0	0	0	0	0	0	0.000577263	0	0.0149071	0.00158204	0.00482159	0.00175112	0	0	0	0.00142325	0	0	0	0.000991446	0.0146115	0.000364017	0	0.0795545	0	0.061135	0.140743	0.12768	0.00333426	0.0223005	0.0118098	0.06196	0.0441583	0.0640706	0.0629186	0.0208524	0	0.0714388	0.0163731	0	0.0109399
OM-RGC.v2.001661332	Biota; Bacteria; Bacteroidetes; Flavobacteriia; Flavobacteriales; Flavobacteriaceae	Flavobacteriia	0	0	0	0	0	0	0	0	0	0	0	0	0	0	0.00652849	0	0.00110753	0.00149547	0	0	0	0	0	0	0	0	0.00333719	0.000364017	0	0.0140594	0	0.00565249	0.0296585	0.0215585	0	0.00319128	0.00205823	0.00769748	0.0134249	0.0175773	0.0113094	0.0173219	0.000959434	0.0239311	0.00473001	0	0.000370245
OM-RGC.v2.001824191	Biota; Bacteria; Bacteroidetes; Flavobacteriia; Flavobacteriales; Cryomorphaceae; unclassified Cryomorphaceae	Flavobacteriia	0	0	0	0	0	0	0	0	0	0	0	0	0	0	0	0.00850296	0	0.00255652	0	0.00138624	0	0	0	0.00100799	0	0	0	0	0.0110421	0	0.00437208	0	0	0	0.0028522	0	0	0	0	0	0	0	0	0.00241084	0	0	0
OM-RGC.v2.001834760	Biota; Bacteria; Bacteroidetes; Flavobacteriia; Flavobacteriales; Cryomorphaceae; unclassified Cryomorphaceae	Flavobacteriia	0.00156068	0	0	0	0.0102845	0	0	0.000350865	0	0	0.00099066	0	0	0	0	0.00404708	0	0	0.00457165	0	0	0	0	0	0	0	0	0	0.000361629	0	0	0	0	0	0.00132366	0	0	0	0	0.000286632	0	0	0	0	0.000447532	0	0
OM-RGC.v2.001801680	Biota; Bacteria; Bacteroidetes; Flavobacteriia; Flavobacteriales; Cryomorphaceae; unclassified Cryomorphaceae	Flavobacteriia	0	0	0	0	0	0	0	0	0	0	0	0	0	0	0	0	0	0	0	0	0	0	0	0	0	0.00145492	0	0	0	0	0	0	0	0.000599962	0.0409752	0.196091	0.0083528	0.0459948	0	0	0	0	0	0	0	0	0
OM-RGC.v2.001806856	Biota; Bacteria; Bacteroidetes; Flavobacteriia; Flavobacteriales; Cryomorphaceae; unclassified Cryomorphaceae	Flavobacteriia	0	0.000229022	0	0	0	0	0	0	0	0	0	0	0	0	0	0	0	0	0	0	0	0	0	0	0	0	0	0	0	0	0	0	0	0	0	0	0	0	0	0	0	0	0	0	0	0	0
OM-RGC.v2.001851071	Biota; Bacteria; Bacteroidetes; Flavobacteriia; Flavobacteriales; Cryomorphaceae; unclassified Cryomorphaceae	Flavobacteriia	0.000586417	0.000892271	0	0	0.000755443	0.000353637	0	0	0	0	0	0	0	0	0	0	0	0.0010476	0	0	0	0	0	0	0	0	0.00134089	0	0	0	0	0	0	0	0	0	0	0.000883785	0	0.00188207	0	0	0	0.00157945	0	0	0
OM-RGC.v2.001661345	Biota; Bacteria; Bacteroidetes; Flavobacteriia; Flavobacteriales; Flavobacteriaceae	Flavobacteriia	0	0	0	0	0	0	0	0	0	0	0	0	0	0	0	0	0	0	0	0	0.000930417	0	0	0	0	0	0.00137396	0	0.000369911	0.000940004	0	0	0	0.000289118	0	0	0	0	0.00208963	0	0.00217029	0.000555375	0	0.000877473	0	0	0
OM-RGC.v2.001797647	Biota; Bacteria; Bacteroidetes; Flavobacteriia; Flavobacteriales; Cryomorphaceae; unclassified Cryomorphaceae	Flavobacteriia	0.204132	0.0476366	0.0494597	0.00269258	0.0942433	0.00139133	0.0363254	0.0123621	0.491348	0.0185885	0.62199	0.00572559	0	0	0	0	0	0	0	0	0	0	0	0	0	0	0	0	0	0	0	0	0	0	0	0	0	0	0	0	0	0	0	0	0	0	0
OM-RGC.v2.001810478	Biota; Bacteria; Bacteroidetes; Flavobacteriia; Flavobacteriales; Cryomorphaceae; unclassified Cryomorphaceae	Flavobacteriia	0	0	0	0	0	0	0	0	0	0	0	0	0	0	0	0	0	0	0	0	0	0	0	0	0	0	0	0	0	0	0	0	0	0	0	0	0	0	0	0	0	0	0	0	0	0	0
OM-RGC.v2.001753520	Biota; Bacteria; Bacteroidetes; Flavobacteriia; Flavobacteriales; Cryomorphaceae; unclassified Cryomorphaceae	Flavobacteriia	0	0	0	0	0	5.62604e-05	0	0	0	0	0	0.00022596	0	0	0.0103563	0.000972935	0.00773364	0.00125904	0	0	0.00273789	0.000764006	0	0	0	0	0	0	0	0.0114143	0	0.00318704	0.0796286	0.0376021	0	0	0.00136083	0.00133993	0.00266133	0.0013615	0.000304638	0	0	0	0	0	0
OM-RGC.v2.001479113	Biota; Bacteria; Bacteroidetes; Flavobacteriia; Flavobacteriales; Flavobacteriaceae	Flavobacteriia	0.000361871	0.000348114	0	0	0	0	0.00136406	0.00119258	0	0	0.000377717	0	0	0	0	0	0	0	0	0	0	0	0	0	0	0	0	0	0.000284335	0	0	0	0	0	0.000347486	0	0	0	0	0	0	0	0	0	0	0	0
OM-RGC.v2.001419864	Biota; Bacteria; Bacteroidetes; Flavobacteriia; Flavobacteriales; Flavobacteriaceae	Flavobacteriia	0	0	0	0	0	0	0	0	0	0	0	0	0	0	0	0	0	0	0	0	0	0	0	0	0	0	0	0	0	0	0	0	0	0	0	0	0	0	0	0	0	0	0	0	0	0	0
OM-RGC.v2.001801906	Biota; Bacteria; Bacteroidetes; Flavobacteriia; Flavobacteriales; Cryomorphaceae; unclassified Cryomorphaceae	Flavobacteriia	0.298776	0.00643095	0	0	0.000680646	0	0.00120467	0.00147072	0.00902968	0	0.0796147	0	0	0	0	0	0	0	0	0	0	0	0	0	0	0	0	0	0	0	0	0	0	0	0.000437872	0	0	0	0	0	0	0	0	0	0.00100058	0	0
OM-RGC.v2.001873149	Biota; Bacteria; Bacteroidetes; Flavobacteriia; Flavobacteriales; Cryomorphaceae; unclassified Cryomorphaceae	Flavobacteriia	0.00473216	0	0	0	0.00847068	0	0	0	0	0	0.00164431	0	0	0	0	0	0	0	0	0	0	0	0	0.00169445	0	0	0	0	0	0	0	0	0	0	0	0	0	0	0	0	0	0	0	0	0	0	0
OM-RGC.v2.001838571	Biota; Bacteria; Bacteroidetes; Flavobacteriia; Flavobacteriales; Cryomorphaceae; unclassified Cryomorphaceae	Flavobacteriia	0.0122851	0	0	0	0.00295445	0	0.0303948	0.0173796	0.0108282	0	0.0773529	0.0032745	0.00156335	0	0	0.00386313	0	0.0027103	0.00231501	0.0172092	0	0	0	0.0318985	0	0	0	0	0.0137474	0	0.00264539	0	0	0	0.00670869	0	0	0	0	0.00189894	0.00112298	0.00326205	0.000993414	0.00444941	0.0042934	0	0.00543274
OM-RGC.v2.001813758	Biota; Bacteria; Bacteroidetes; Flavobacteriia; Flavobacteriales; Cryomorphaceae; unclassified Cryomorphaceae	Flavobacteriia	0	0	0	0	0	0	0	0	0	0	0	0	0	0	0	0.00196835	0	0.00224897	0	0.00138228	0.0147335	0.0249643	0	0.00283259	0	0.0122557	0.0127775	0	0.000996551	0	0	0	0	0	0	0	0	0	0.00194572	0.000781914	0	0.00113759	0	0.00257038	0.0685852	0	0.0513505
OM-RGC.v2.001849041	Biota; Bacteria; Bacteroidetes; Flavobacteriia; Flavobacteriales; Cryomorphaceae; unclassified Cryomorphaceae	Flavobacteriia	0.00339602	0.0293149	0.0201554	0.135967	0	0.0112878	0.000893309	0	0	0	0	0	0	0	0.138863	0.00494644	0.156105	0.00826545	0	0	0.00944339	0.0176309	0	0.0010131	0	0.0140714	0.0113344	0	0	0.0362166	0	0.019022	0.00783704	0.00223941	0	0.00901633	0.000529544	0.00841972	0.00374557	0.00503713	0.0112696	0	0	0.00149259	0.0016737	0	0.00314429
OM-RGC.v2.001722784	Biota; Bacteria; Bacteroidetes; Flavobacteriia; Flavobacteriales; Flavobacteriaceae	Flavobacteriia	0.0110603	0.00384757	0	0	0.0721784	0	0.0207574	0.0099442	0	0	0.000970304	0	0	0	0	0	0	0	0	0	0	0	0	0	0	0	0	0	0	0	0	0	0	0	0	0	0	0	0	0	0	0	0	0	0	0	0
OM-RGC.v2.001643302	Biota; Bacteria; Bacteroidetes; Flavobacteriia; Flavobacteriales; Flavobacteriaceae	Flavobacteriia	0	0	0	0	0	0	0	0	0	0	0	0	0	0	0	0	0	0	0	0	0	0	0	0	0	0	0	0	0	0	0	0	0	0.00603305	0.00628688	0.0133034	0.0031373	0.0177707	0.00297674	0	0.00107519	0	0	0.00163086	0	0	0
OM-RGC.v2.001568589	Biota; Bacteria; Bacteroidetes; Flavobacteriia; Flavobacteriales; Cryomorphaceae; unclassified Cryomorphaceae	Flavobacteriia	0.000660647	0	0	0	0.0153332	0	0	0.000663553	0	0	0.000323435	0	0	0	0	0	0	0	0.000743136	0	0	0	0	0	0	0	0	0	0.000949622	0	0	0	0	0	0.000831556	0	0	0	0	0	0	0	0	0	0	0	0
OM-RGC.v2.002048600	Biota; Bacteria; Bacteroidetes; Flavobacteriia; Flavobacteriales; Flavobacteriaceae	Flavobacteriia	0	0.00516674	0.00900957	0.0896411	0.0615199	0.0748352	0.337308	0.303598	0.198393	0.0598212	0.0836859	0.0233619	0.115453	0.0160236	0	0	0.000513189	0	0	0	0	0	0	0	0	0	0	0	0	0	0	0.000803776	0	0	0	0	0	0	0	0	0	0	0	0.000498121	0	0	0
OM-RGC.v2.001804153	Biota; Bacteria; Bacteroidetes; Flavobacteriia; Flavobacteriales; Cryomorphaceae; unclassified Cryomorphaceae	Flavobacteriia	0	0	0.000545682	0	0	0	0	0	0	0	0	0	0	0	0	0	0	0	0	0	0	0	0	0	0	0	0	0	0	0	0	0	0	0	0	0	0	0	0	0	0	0	0	0	0	0	0
OM-RGC.v2.001748304	Biota; Bacteria; Bacteroidetes; Flavobacteriia; Flavobacteriales; Cryomorphaceae; unclassified Cryomorphaceae	Flavobacteriia	0	0	0	0	0	0	0	0	0	0	0	0	0	0	0	0	0	0	0	0	0	0	0	0	0	0	0	0	0	0	0	0	0	0	0	0	0	0	0	0	0	0	0	0	0	0	0
OM-RGC.v2.001782525	Biota; Bacteria; Bacteroidetes; Flavobacteriia; Flavobacteriales; Cryomorphaceae; unclassified Cryomorphaceae	Flavobacteriia	0.000172399	0	0	0	0	0	0	0	0	0	0	0	0	0	0	0	0	0	0	0	0	0	0	0	0	0	0	0	0	0.00039879	0	0	0	0	0.000437872	0	0	0.000516967	0	0	0	0	0	0	0	0	0
OM-RGC.v2.001806390	Biota; Bacteria; Bacteroidetes; Flavobacteriia; Flavobacteriales; Cryomorphaceae; unclassified Cryomorphaceae	Flavobacteriia	0	0	0	0	0	0	0	0	0	0	0	0	0	0	0	0	0	0	0	0	0	0	0	0	0	0	0	0	0	0	0	0	0	0	0	0	0	0	0	0	0	0	0	0	0	0	0
OM-RGC.v2.001810365	Biota; Bacteria; Bacteroidetes; Flavobacteriia; Flavobacteriales; Cryomorphaceae; unclassified Cryomorphaceae	Flavobacteriia	0	0	0	0	0	0	0	0	0	0	0	0	0	0	0	0	0	0	0	0	0	0	0	0	0	0	0	0	0	0	0	0	0	0	0	0	0	0	0	0	0	0	0	0	0	0	0
OM-RGC.v2.001803311	Biota; Bacteria; Bacteroidetes; Flavobacteriia; Flavobacteriales; Cryomorphaceae; unclassified Cryomorphaceae	Flavobacteriia	0.0664358	0.000716382	0.00223149	0	0.0269267	0	0	0.000498119	0.0059518	0	0.00196096	0	0	0	0	0	0	0	0	0	0	0	0	0	0	0	0	0	0.00123948	0	0	0	0	0	0	0	0	0	0	0	0	0	0	0	0	0	0
OM-RGC.v2.002565591	Biota; Bacteria; Bacteroidetes; Flavobacteriia; Flavobacteriales; Cryomorphaceae; unclassified Cryomorphaceae; Cryomorphaceae bacterium BACL22 MAG-120619-bin32	Flavobacteriia	0	0	0	0	0	0	0	0	0	0	0	0	0	0	0	0	0	0	0	0	0	0	0	0	0	0	0	0	0	0	0	0	0	0	0	0	0	0	0	0	0	0	0	0	0	0	0
OM-RGC.v2.001804735	Biota; Bacteria; Bacteroidetes; Flavobacteriia; Flavobacteriales; Cryomorphaceae; unclassified Cryomorphaceae	Flavobacteriia	0	0	0	0	0	0	0	0	0	0	0	0	0	0	0	0	0	0	0	0	0	0	0	0	0	0	0	0	0	0	0	0	0	0	0	0	0	0	0	0	0	0	0	0	0	0	0
OM-RGC.v2.001811400	Biota; Bacteria; Bacteroidetes; Flavobacteriia; Flavobacteriales; Cryomorphaceae; unclassified Cryomorphaceae	Flavobacteriia	0.000347025	0	0	0	0.0114812	0	0	0	0	0	0	0	0	0	0	0	0	0	0	0	0	0	0	0	0	0	0	0	0	0	0	0	0	0	0	0	0	0	0	0	0	0	0	0	0	0	0
OM-RGC.v2.001815170	Biota; Bacteria; Bacteroidetes; Flavobacteriia; Flavobacteriales; Cryomorphaceae; unclassified Cryomorphaceae	Flavobacteriia	0	0	0	0	0	0	0	0	0	0	0	0	0	0	0	0	0	0	0	0	0	0	0	0	0	0	0	0	0	0	0	0	0	0	0	0	0	0	0	0	0	0	0	0	0	0	0
OM-RGC.v2.001797756	Biota; Bacteria; Bacteroidetes; Flavobacteriia; Flavobacteriales; Cryomorphaceae; unclassified Cryomorphaceae	Flavobacteriia	0.00369294	0.0324296	0.00223149	0.00138475	0.000733004	0.00755496	0.0821029	0.054175	0.000934489	0	0.0039355	0	0	0	0	0	0	0	0	0	0	0	0	0	0	0	0	0	0	0	0	0	0	0	0	0	0	0	0	0	0	0	0	0	0	0	0
OM-RGC.v2.001813188	Biota; Bacteria; Bacteroidetes; Flavobacteriia; Flavobacteriales; Cryomorphaceae; unclassified Cryomorphaceae	Flavobacteriia	0	0	0	0	0	0	0	0	0	0	0	0	0	0	0.00421056	0	0.00269723	0	0	0.00275268	0	0	0	0	0	0	0	0	0	0.0213637	0	0.000807784	0.0262433	0.0740343	0	0.00580582	0.00103511	0.00429539	0.00404127	0.000265556	0.0198711	0	0	0	0	0	0
OM-RGC.v2.001779246	Biota; Bacteria; Bacteroidetes; Flavobacteriia; Flavobacteriales; Cryomorphaceae; unclassified Cryomorphaceae	Flavobacteriia	0.000172399	0.00425065	0	0	0	0	0	0	0	0	0	0	0	0	0.0145456	0.00148189	0.0747107	0.130325	0	0.0926801	0.00140375	0.00230479	0	0.00377678	0	0.00891107	0.00655412	0	0.00012726	0.0984766	0.000899321	0.103228	0.230078	0.081889	0.0676895	0.0228772	0.00349699	0.0254682	0.0130504	0.00577479	0.0111501	0.0040466	0.0018669	0.0210948	0.0125709	0	0.00619555
OM-RGC.v2.002080080	Biota; Bacteria; Bacteroidetes; Flavobacteriia; Flavobacteriales; Cryomorphaceae; unclassified Cryomorphaceae	Flavobacteriia	0.000231969	0	0.000587479	0	0	0	0	0	0	0	0	0	0	0	0	0	0	0	0	0	0	0	0	0	0	0	0	0	0	0	0	0	0	0	0	0	0	0	0	0	0	0	0	0	0	0	0
OM-RGC.v2.001811312	Biota; Bacteria; Bacteroidetes; Flavobacteriia; Flavobacteriales; Cryomorphaceae; unclassified Cryomorphaceae	Flavobacteriia	0	0	0	0	0	0	0	0	0	0	0	0	0	0	0.00145456	0	0.000491707	0	0	0	0	0	0	0	0	0	0	0	0	0.00459829	0	0.00190822	0.00148652	0.00230626	0	0.000388336	0	0	0	0.00037515	0.001117	0	0	0	0	0	0
OM-RGC.v2.001811614	Biota; Bacteria; Bacteroidetes; Flavobacteriia; Flavobacteriales; Cryomorphaceae; unclassified Cryomorphaceae	Flavobacteriia	0	0	0	0	0	0	0	0	0	0	0	0	0	0	0.00145456	0.00292289	0.00196921	0.0177995	0	0.0069114	0.000944339	0	0	0.00296018	0	0.00145731	0	0	0.00118151	0	0.000968499	0	0	0	0.00413769	0.00828579	0	0	0.00672231	0.00777699	0.000557507	0.00968293	0	0.0106538	0.00122798	0	0.00162796
OM-RGC.v2.002041575	Biota; Bacteria; Bacteroidetes; Flavobacteriia; Flavobacteriales; Flavobacteriaceae	Flavobacteriia	0.000354448	0	0.00315799	0	0.000671297	0	0	0.000727181	0	0	0.000513424	0	0	0	0	0	0	0	0.002529	0	0	0	0.000610378	0	0.00118394	0	0	0	0	0	0.000553428	0	0	0	0	0	0.0035969	0	0	0	0	0	0.0343797	0	0.00129166	0.0724066	0.00117957
OM-RGC.v2.003290325	Biota; Bacteria; Bacteroidetes; Flavobacteriia; Flavobacteriales; Flavobacteriaceae; Lutibacter; Lutibacter profundi	Flavobacteriia	0	0	0	0	0	0	0	0	0	0	0	0	0	0	0	0	0	0	0	0	0	0	0	0	0	0	0	0	0	0	0	0	0	0	0	0	0	0	0	0	0	0	0	0	0	0	0
OM-RGC.v2.002272525	Biota; Bacteria; Bacteroidetes; Bacteroidetes bacterium RIFCSPHIGHO2_02_FULL_44_7	Bacteroidetes	0	0	0	0	0	0	0	0	0	0	0	0	0	0	0	0	0	0	0	0	0	0	0	0	0	0	0	0	0	0	0	0	0	0	0	0	0	0	0	0	0	0	0	0	0	0	0
OM-RGC.v2.004370414	Biota; Bacteria; Bacteroidetes; Bacteroidetes bacterium RIFCSPLOWO2_12_FULL_31_6	Bacteroidetes	0	0	0	0	0	0	0	0	0	0	0	0	0	0	0	0	0	0	0	0	0	0	0	0	0	0	0	0	0	0	0	0	0	0	0	0	0	0	0	0	0	0	0	0	0	0	0
OM-RGC.v2.001660483	Biota; Bacteria; Bacteroidetes	Bacteroidetes	0.000666214	0	0	0	0	0	0.00123803	0.000678096	0	0	0	0	0	0	0	0	0	0	0	0	0	0	0	0.000105393	0	0	0	0	0	0	0	0	0	0	0	0	0	0	0	0	0	0	0	0	0	0	0
OM-RGC.v2.002821206	Biota; Bacteria; Bacteroidetes	Bacteroidetes	0	0	0	0	0	0	0	0	0	0	0	0	0	0	0	0	0	0	0	0	0	0	0	0	0	0	0	0	0	0	0	0	0	0	0	0	0	0	0	0	0	0	0	0	0	0	0
OM-RGC.v2.001747284	Biota; Bacteria; Bacteroidetes	Bacteroidetes	0	0	0	0	0	0	0	0	0	0	0	0	0	0	0	0	0	0	0	0	0	0.000444605	0	0	0	0	0	0	0	0	0	0	0	0	0	0	0	0	0	0	0	0	0	0	0	0	0
OM-RGC.v2.001664709	Biota; Bacteria; Bacteroidetes	Bacteroidetes	0	0	0	0	0	0	0	0	0	0	0	0	0	0	0	0	0	0	0	0	0	0	0	0	0	0	0	0	0	0	0	0	0	0	0	0	0	0	0	0	0	0	0	0	0	0	0
OM-RGC.v2.001666356	Biota; Bacteria; Bacteroidetes	Bacteroidetes	0	0	0	0	0	0	0	0	0	0	0	0	0	0	0	0	0	0	0	0	0	0	0	0	0	0	0	0	0	0	0	0	0	0	0	0	0	0	0	0	0	0	0	0	0	0	0
OM-RGC.v2.001789652	Biota; Bacteria; Bacteroidetes; Flavobacteriia; Flavobacteriales; Cryomorphaceae; unclassified Cryomorphaceae	Flavobacteriia	0	0.00481863	0	0.000342844	0.00135194	0.182176	0.01251	0.00707184	0	0	0.00486283	0.00587878	0.00554453	0.00995016	0.503991	0.0177826	0.718464	0.068238	0	0.0205956	0	0.00154079	0	0.00589484	0	0.122796	0.0586263	0	0.00268047	0.22788	0.00111516	0.358793	0.364889	0.230626	0.044189	0.3595	0.00749354	0.0528371	0.0277961	0.0455239	0.0207074	0.0111281	0.000477718	0.00686025	0.00122253	0	0.00277218
OM-RGC.v2.002698607	Biota; Bacteria; Bacteroidetes; Flavobacteriia; Flavobacteriales; Flavobacteriaceae	Flavobacteriia	0.00499196	0.0804326	0.0445834	0.454895	0.0020569	0.594753	0.0281707	0.0243606	0.0233622	0.197714	0.00108565	0.346599	0.0791324	0.47074	0	0	0	0	0	0	0	0	0	0	0	0	0	0	0	0	0	0	0	0	0	0	0	0	0	0	0	0	0	0	0	0	0
OM-RGC.v2.002489635	Biota; Bacteria; Bacteroidetes	Bacteroidetes	0	0	0	0	0	0	0	0	0	0	0	0	0	0	0	0	0	0	0	0	0	0	0	0	0	0	0	0	0	0	0	0	0	0	0	0	0	0	0	0	0	0	0	0	0	0	0
OM-RGC.v2.001670944	Biota; Bacteria; Bacteroidetes	Bacteroidetes	0	0	0	0	0	0	0	0	0	0	0	0	0	0	0	0	0	0	0	0	0	0	0	0	0	0	0	0	0	0	0	0	0	0	0	0.0175905	0.000721378	0.00252782	0	0	0	0	0	0	0	0	0
OM-RGC.v2.001885385	Biota; Bacteria; Bacteroidetes; Flavobacteriia; Flavobacteriales	Flavobacteriia	0	0	0	0	0	0	0	0	0	0	0	0	0	0	0.0506117	0.00288201	0.0161356	0.0008746	0	0.00140208	0	0.000784448	0	0	0	0.000738209	0.0137997	0	0	0.118416	0	0.184006	0.157999	0.157762	0.00133571	0.0141493	0.00925202	0.0469452	0.0388356	0.0160598	0.0219021	0	0	0.00157945	0.000756802	0	0
OM-RGC.v2.001670080	Biota; Bacteria; Bacteroidetes	Bacteroidetes	0	0	0	0	0	0	0	0	0	0	0	0	0	0	0	0	0	0	0	0	0	0	0	0	0	0	0	0	0	0	0	0	0	0	0	0.00142839	0	0	0	0	0	0	0	0	0	0	0
OM-RGC.v2.002935130	Biota; Bacteria; Bacteroidetes; Flavobacteriia; Flavobacteriales	Flavobacteriia	0	0	0	0	0	0	0	0	0	0	0	0	0	0	0	0	0	0	0	0	0	0	0	0	0	0	0	0	0	0	0	0	0	0	0	0	0	0	0	0	0	0	0	0	0	0	0
OM-RGC.v2.002287852	Biota; Bacteria; Bacteroidetes; Flavobacteriia; Flavobacteriales; Cryomorphaceae; unclassified Cryomorphaceae	Flavobacteriia	0	0	0	0	0	0	0	0	0	0	0	0	0	0	0	0	0	0	0	0	0	0	0	0	0	0	0	0	0.000269704	0	0	0	0	0	0	0	0	0	0	0	0	0	0	0	0	0	0
OM-RGC.v2.003159050	Biota; Bacteria; Bacteroidetes; Flavobacteriia; Flavobacteriales; Flavobacteriaceae	Flavobacteriia	0.29692	0.0294981	0.325087	0.032612	0.138934	0	0.00413295	0	0.0133684	0	0	0	0	0	0	0	0	0	0	0	0	0	0	0	0	0	0	0	0	0	0	0	0	0	0	0	0	0	0	0	0	0	0	0	0	0	0
OM-RGC.v2.003560513	Biota; Bacteria; Bacteroidetes	Bacteroidetes	0.0010652	0	0	0	0	0.000453655	0.0167727	0.0168706	0	0	0.00124172	0	0.00756232	0.00176481	0	0	0	0	0	0	0	0	0	0	0	0	0	0	0	0	0	0	0	0	0	0	0	0	0	0	0	0	0	0	0	0	0
OM-RGC.v2.003207176	Biota; Bacteria; Bacteroidetes; Flavobacteriia; Flavobacteriales; Flavobacteriaceae	Flavobacteriia	0	0	0	0	0	0	0	0	0	0	0	0	0	0	0	0	0	0	0	0	0	0	0	0	0	0	0	0	0	0	0	0	0	0	0	0	0	0	0	0	0	0	0	0	0	0	0
OM-RGC.v2.002475420	Biota; Bacteria; Bacteroidetes; Flavobacteriia; Flavobacteriales; Cryomorphaceae; unclassified Cryomorphaceae	Flavobacteriia	0.00439813	0	0	0	0	0	0	0.000776266	0	0	0	0	0	0	0	0.00756273	0	0	0.00326824	0	0	0	0	0	0	0	0	0	0	0	0	0	0	0	0	0	0	0	0	0	0	0	0	0	0	0	0
OM-RGC.v2.001592752	Biota; Bacteria; Verrucomicrobia; Verrucomicrobiae; Verrucomicrobiales; Verrucomicrobiaceae; Prosthecobacter; Prosthecobacter debontii	Verrucomicrobiae	0	0	0	0	0	0	0	0	0	0	0	0	0	0	0	0	0	0	0	0	0	0	0	0	0	0	0	0	0	0	0	0	0	0	0	0	0	0	0	0	0	0	0	0	0	0	0
OM-RGC.v2.001885711	Biota; Bacteria; Bacteroidetes; Flavobacteriia; Flavobacteriales; Flavobacteriaceae	Flavobacteriia	0	0	0	0	0	0	0	0	0	0	0	0	0	0	0	0	0	0	0	0	0	0	0	0	0	0	0	0	0	0	0	0	0	0	0	0.00480614	0	0.000756444	0	0	0	0	0	0	0	0	0
OM-RGC.v2.001720875	Biota; Bacteria; Bacteroidetes; Flavobacteriia; Flavobacteriales; Cryomorphaceae; unclassified Cryomorphaceae	Flavobacteriia	0	0	0	0	0	0	0	0	0	0	0	0	0	0	0	0	0	0	0	0	0	0	0	0	0	0	0	0	0	0	0	0	0	0	0	0	0	0	0	0	0	0	0	0	0	0	0
OM-RGC.v2.002423004	Biota; Bacteria; Bacteroidetes; Flavobacteriia; Flavobacteriales; Flavobacteriaceae	Flavobacteriia	0.000541879	0.00210701	0.00290257	0	0.000534793	0.00510809	0.0233521	0.0178705	0.00771324	0	0	0	0.0754477	0.0489201	0	0.000267762	0	0.00384439	0	0.000990173	0	0	0	0	0	0	0.000523127	0	0	0	0	0	0	0	0	0	0	0	0	0	0.000605293	0	0	0	0	0	0.000269776
OM-RGC.v2.002474417	Biota; Bacteria; Bacteroidetes; Flavobacteriia; Flavobacteriales; Cryomorphaceae; unclassified Cryomorphaceae	Flavobacteriia	0	0	0	0	0	0	0	0	0	0	0	0	0	0	0	0	0	0	0	0	0	0	0	0.00275603	0	0	0	0	0	0	0	0	0	0	0.0130558	0	0	0	0	0.000933661	0	0	0	0	0	0	0
OM-RGC.v2.001885520	Biota; Bacteria; Bacteroidetes; Flavobacteriia; Flavobacteriales; Flavobacteriaceae	Flavobacteriia	0.00476928	0.00437891	0	0.0012242	0.00159129	5.75106e-05	0.00268734	0.000808989	0	0.000701293	0.000425215	0.000831072	0.0019827	0.000649806	0	0	0	0	0	0	0	0	0	0	0	0	0	0	0	0	0	0	0	0	0	0	0	0	0	0	0	0	0	0	0	0	0
OM-RGC.v2.002774816	Biota; Bacteria; Bacteroidetes; Flavobacteriia; Flavobacteriales; Flavobacteriaceae	Flavobacteriia	0	0	0	0	0	0	0	0	0	0	0	0	0	0	0	0	0	0	0	0	0	0	0	0	0	0	0	0	0	0	0	0	0	0	0	0	0	0	0	0	0	0	0	0	0	0	0
OM-RGC.v2.001902790	Biota; Bacteria; Bacteroidetes; Flavobacteriia; Flavobacteriales; Flavobacteriaceae	Flavobacteriia	0.060683	0.0271162	0.00756989	0.00408068	0.000686256	0.000707273	0.0108791	0.00563565	0.0112547	0.0116432	0.00551874	0.00201066	0.0236871	0.00376592	0.000178842	0	0	0	0	0	0.327154	0.0953091	0	0.00594588	0	0.0284294	0.00508095	0	0	0	0	0	0	0	0	0.000194168	0	0	0	0.00562726	0.00244905	0.00293172	0	0.00389988	0.00168279	0	0.000690255
OM-RGC.v2.002443442	Biota; Bacteria; Bacteroidetes; Flavobacteriia; Flavobacteriales; Cryomorphaceae; unclassified Cryomorphaceae	Flavobacteriia	0.000658791	0	0.0012423	0	0	0	0.000404028	0	0	0	0.000827812	0	0	0	0	0	0	0	4.43547e-05	0	0	0	0	0	0	0	0	0	0	0	0	0	0	0	0	0	0	0	0	0	0	0	0	0	0	0.000613926	0
OM-RGC.v2.001883522	Biota; Bacteria; Bacteroidetes; Flavobacteriia; Flavobacteriales; Flavobacteriaceae	Flavobacteriia	0.00482495	0.00174057	0	0.000516774	0.000366502	0	0	0	0	0	0	0	0	0	0	0	0	0	0	0.00110899	0.0158705	0.00669463	0	0.0130911	0	0.00243681	0	0	0	0	0	0	0	0	0	0.0044601	0	0	0	0.00592232	0	0	0	0	0	0	0
OM-RGC.v2.003747117	Biota; Bacteria; Bacteroidetes; Flavobacteriia; Flavobacteriales; Flavobacteriaceae	Flavobacteriia	0	0	0	0	0	0	0	0	0	0	0	0	0	0	0	0	0	0	0	0	0	0	0	0	0	0	0	0	0	0	0	0	0	0	0	0	0	0	0	0	0	0	0	0	0	0	0
OM-RGC.v2.005057618	Biota; Bacteria; Bacteroidetes; Flavobacteriia; Flavobacteriales	Flavobacteriia	0.00250526	0.000622941	0.0276324	0.00697394	0.00122292	0.00612613	0.00296534	0.00389042	0	0.00875349	0.00167598	0	0.006106	0	0.0103988	0	0.0139158	0.0292174	0.00289862	0.0364383	0.0262187	0.0202883	0	0	0	0.0351187	0.00685477	0	0.00229124	0.00551388	0	0.00184808	0.00618335	0.0134198	0.0127545	0.00597884	0.00415642	0.0228074	0.0857538	0.00415194	0.0475872	0.083203	0	0.0647026	0.00636733	0	0.0162052
OM-RGC.v2.003322045	Biota; Bacteria; Bacteroidetes; Flavobacteriia; Flavobacteriales; Flavobacteriaceae; Polaribacter	Flavobacteriia	0	0	0	0	0	0	0	0	0	0	0	0	0	0	0	0	0	0	0	0	0	0	0	0	0	0	0	0	0	0	0	0	0	0	0	0	0	0	0	0	0	0	0	0	0	0	0
OM-RGC.v2.002324167	Biota; Bacteria; Bacteroidetes; Flavobacteriia; Flavobacteriales; Cryomorphaceae; unclassified Cryomorphaceae	Flavobacteriia	0.0181121	0.00498353	0.00332054	0.00151018	0	0	0.000795082	0.00106168	0	0	0	0	0	0	0	0	0	0	0	0	0	0	0	0	0	0	0	0	0	0	0	0	0	0	0.00143614	0	0	0	0	0	0	0	0	0	0	0	0
OM-RGC.v2.001906370	Biota; Bacteria; Bacteroidetes; Flavobacteriia; Flavobacteriales; Flavobacteriaceae	Flavobacteriia	0.00534456	0.0103701	0.00682684	0.00237482	0.00663817	0.000357209	0.00192747	8.72617e-05	0.00254018	0.00588072	0.00200846	0.0022213	0	0.00143807	0	0	0	0	0	0	0.0105107	0.00219236	0	0	0	0	0.000715542	0	0	0	0	0	0	0	0	0	0	0	0	0.00176194	0	0	0	0.000983834	0	0	0
OM-RGC.v2.001879274	Biota; Bacteria; Bacteroidetes; Flavobacteriia; Flavobacteriales; Flavobacteriaceae	Flavobacteriia	0.0287641	0.127336	0	0.10971	0.00456257	0.176461	0.0385494	0.0274511	0.0152225	0.0302486	0.00375456	0.0373408	0.0494797	0.0330441	0	0	0	0	0	0	0.000756399	0	0	0	0	0	0	0	0	0	0	0	0	0	0	0	0	0	0	0.000529004	0	0	0	0	0	0	0
OM-RGC.v2.001842530	Biota; Bacteria; Bacteroidetes; Flavobacteriia; Flavobacteriales; Flavobacteriaceae	Flavobacteriia	0	0	0	0	0	0	0	0	0	0	0	0	0	0	0	0	0	0	0	0	0	0	0	0	0	0	0	0	0	0	0	0	0	0	0	0	0	0	0.000348929	0	0	0	0	0	0	0	0
OM-RGC.v2.003893309	Biota; Bacteria; Bacteroidetes; Flavobacteriia; Flavobacteriales; Flavobacteriaceae	Flavobacteriia	0	0	0	0	0	0	0	0	0	0	0	0	0	0	0	0	0	0	0	0	0	0	0	0	0	0	0	0	0	0	0	0	0	0	0	0	0	0	0	0	0	0	0.00128124	0	0.00108245	0.00143589	0
OM-RGC.v2.001882413	Biota; Bacteria; Bacteroidetes; Flavobacteriia; Flavobacteriales; Flavobacteriaceae	Flavobacteriia	0.0293208	0.00194211	0	0	0	0	0	0	0.00270705	0	0	0	0	0	0	0	0	0	0	0	0.000250586	0.00518706	0	0	0	0.00353576	0.00011124	0	0	0	0	0	0	0	0	0	0	0	0	0.00975812	0	0	0	0	0	0	0.000831655
OM-RGC.v2.002134604	Biota; Bacteria; Bacteroidetes; Flavobacteriia; Flavobacteriales; Cryomorphaceae; unclassified Cryomorphaceae	Flavobacteriia	0	0	0	0	0	0	0	0	0	0	0	0	0	0	0	0	0.00100967	0	0	0	0	0	0	0.0221758	0	0	0	0	0	0	0.00145828	0	0	0	0	0	0	0	0	0	0	0	0	0	0.000442074	0	0.000305126
OM-RGC.v2.001912537	Biota; Bacteria; Bacteroidetes; Flavobacteriia; Flavobacteriales; Flavobacteriaceae	Flavobacteriia	0	0.000280323	0.000685006	0	0	0	0	0	0.000502473	0.000850001	0	0.000337024	0	0.00141038	0.0276451	0	0.0601505	0.0215286	0	0.0181598	0	0	0	0	0	0.00317741	0	0	0	0.0147308	0	0.00398881	0.0120791	0.0087404	0.000616637	0.00707464	0.00105509	0.01243	0.0922593	0.00227619	0.0270789	0.0117888	0	0.00326172	0.01097	0	0.0139167
OM-RGC.v2.001889350	Biota; Bacteria; Bacteroidetes; Flavobacteriia; Flavobacteriales	Flavobacteriia	0.0189286	0.123855	0.00226865	0.095829	0.000757312	0.380427	0.000741336	0	0	0	0	0.000731496	0.00210552	0.00291674	0.0130782	0	0.00319848	0	0	0	0	0	0	0	0	0	0.000583257	0	0	0.00669397	0	0.017639	0.00065788	0.00164948	0	0	0.00105709	0.00347812	6.58432e-05	0.0186521	0.0159487	0	0	0	0	0	0
OM-RGC.v2.001924494	Biota; Bacteria; Bacteroidetes; Flavobacteriia; Flavobacteriales; Flavobacteriaceae	Flavobacteriia	0	0	0	0	0	0	0	0	0	0	0	0	0	0	0	0	0	0	0	0	0	0	0	0	0	0	0	0	0	0	0	0	0	0	0	0	0	0	0	0	0	0	0	0	0	0	0
OM-RGC.v2.002794535	Biota; Bacteria; Bacteroidetes; Flavobacteriia; Flavobacteriales; Flavobacteriaceae	Flavobacteriia	0	0.00247344	0.0053175	0.0719136	0.000435688	0.0617971	0.00235374	0.00163616	0	0.0153778	0.00103816	0.0300641	0.00900109	0.0511353	0	0	0	0	0	0	0	0	0	0	0	0	0	0	0	0	0	0	0	0	0	0	0	0	0	0	0	0	0	0	0	0	0
OM-RGC.v2.002255541	Biota; Bacteria; Bacteroidetes; Flavobacteriia; Flavobacteriales; Cryomorphaceae; unclassified Cryomorphaceae	Flavobacteriia	0	0	0	0	0	0	0	0	0	0	0	0	0	0	0	0	0	0.000686224	0	0.00112484	0.000329474	0.00268296	0	0	0	0	0	0	0	0	0	0	0	5.93277e-05	9.78183e-05	0	0	0.000554979	0	0.000562726	0	0	0	0	0	0	0
OM-RGC.v2.001845535	Biota; Bacteria; Bacteroidetes; Flavobacteriia; Flavobacteriales; Flavobacteriaceae	Flavobacteriia	0	0	0	0	0	0	0	0	0	0	0	0	0	0	0	0	0	0	0	0	0	0	0	0	0	0	0	0	0	0	0	0	0	0	0	0	0	0	0	0	0	0	0	0	0	0	0
OM-RGC.v2.002612872	Biota; Bacteria; Bacteroidetes; Flavobacteriia; Flavobacteriales; Flavobacteriaceae	Flavobacteriia	0.000571571	0.00230854	0.00306511	0.040974	0.00126967	0.0161101	0.0272441	0.0370862	0.00708283	0.0132823	0.00502115	0.00612772	0.0793079	0.0411667	0.00342373	0.000282069	0.000319848	0.00403661	0	0.00104166	0	0	0	0	0	0	0.000550186	0	0	0	0	0	0	0	0	0	0	0	0	0	0.000637151	0	0	0	0	0	0.00028466
OM-RGC.v2.001918392	Biota; Bacteria; Bacteroidetes; Flavobacteriia; Flavobacteriales	Flavobacteriia	0	0	0	0	0	0	0	0	0	0	0	0	0	0	0	0	0	0	0	0	0	0	0	0	0	0	0	0	0	0	0	0	0	0	0	0	0	0	0	0	0	0	0	0	0	0	0
OM-RGC.v2.004039739	Biota; Bacteria; Bacteroidetes; Flavobacteriia; Flavobacteriales; Flavobacteriaceae	Flavobacteriia	0	0	0	0	0	0	0	0	0	0	0	0	0	0	0	0	0	0	0	0	0	0	0	0	0	0	0	0	0	0	0	0	0	0	0	0	0	0	0	0	0	0	0	0	0	0	0
OM-RGC.v2.001969655	Biota; Bacteria; Bacteroidetes; Flavobacteriia; Flavobacteriales; Cryomorphaceae; unclassified Cryomorphaceae	Flavobacteriia	0	0	0	0	0	0	0	0	0	0	0	0	0	0	0.0435941	0.00101177	0.0276883	0.0891899	0	0.0503008	0.0057774	0.00477823	0	0.0214358	0	0.00353576	0.00556199	0	0.0131677	0.00358097	0.00200064	0.00559235	0.00195926	0	0.00283211	0.023454	0.00107707	0.0142356	0.0185701	0.00811421	0.0242914	0.00970358	0	0.00939517	0.0185562	0	0.0267916
OM-RGC.v2.001841429	Biota; Bacteria; Bacteroidetes; Flavobacteriia; Flavobacteriales; Flavobacteriaceae	Flavobacteriia	0	0	0	0	0	0	0	0	0	0	0	0	0	0	0	0	0	0	0	0	0	0	0	0	0	0	0	0	0	0	0	0	0	0	0	0	0	0	0	0	0	0	0	0	0	0	0
OM-RGC.v2.001932801	Biota; Bacteria; Bacteroidetes; Flavobacteriia; Flavobacteriales	Flavobacteriia	0.0300631	0.0305974	0.0129338	0.45155	0.0241218	0.405432	0.00556002	0.000714455	0.00843636	0.0285587	0.00443309	0.0229789	0.0111242	0.00612885	0	0	0	0	0	0	0	0	0	0	0	0	0.000652406	0	0	0	0	0	0	0	0	0	0	0	0	0	0	0	0	0	0	0	0
OM-RGC.v2.003472368	Biota; Bacteria; Bacteroidetes; Flavobacteriia; Flavobacteriales; Flavobacteriaceae; Pseudozobellia; Pseudozobellia thermophila	Flavobacteriia	0	0	0	0	0	0	0	0	0	0	0	0	0	0	0	0	0	0	0	0	0	0	0	0	0	0	0	0	0	0	0	0	0	0	0	0	0	0	0	0	0	0	0	0	0	0	0
OM-RGC.v2.002202754	Biota; Bacteria; Bacteroidetes; Flavobacteriia; Flavobacteriales; Cryomorphaceae; unclassified Cryomorphaceae	Flavobacteriia	0	0	0	0	0	0	0	0	0	0	0	0	0	0	0.00180118	0	0	0	0	0	9.04895e-05	0	0	0	0	0	0.000556199	0	0	0.00410997	0	0.00326722	0.0030018	0.00324214	0	0.00801665	0.00167855	0	0.00059732	0.0014458	0	0	0	0	0	0	0
OM-RGC.v2.002355191	Biota; Bacteria; Bacteroidetes; Flavobacteriia; Flavobacteriales; Flavobacteriaceae	Flavobacteriia	0.000259805	0	0	0	0	0	0	0.000130347	0	0	0.00107887	0	0	0	0.00109942	0	0.00161595	0.00139167	0	0.000756492	0	0	0	0	0	0	0	0	0.00242927	0.00380478	0	0	0.00386459	0	0	0	0	0.00315502	0.00457354	0	0.00647106	0	0	0.00480395	0	0	0.000787003
OM-RGC.v2.001615930	Biota; Bacteria; Bacteroidetes; Flavobacteriia; Flavobacteriales; Flavobacteriaceae	Flavobacteriia	0	0	0	0.000371275	0	0	0	0	0	0	0	0	0	0	0	0	0	0	0	0	0	0	0	0	0	0	0	0	0	0	0	0	0	0	0	0	0	0	0	0	0	0	0	0	0	0	0
OM-RGC.v2.001892871	Biota; Bacteria; Bacteroidetes; Flavobacteriia; Flavobacteriales	Flavobacteriia	0	0	0	0	0	0	0	0	0	0	0	0	0	0	0	0	0	0	0	0	0	0	0	0	0	0	0	0	0	0	0	0	0	0	0	0	0	0	0	0	0	0	0	0	0	0	0
OM-RGC.v2.003685281	Biota; Bacteria; Bacteroidetes; Flavobacteriia; Flavobacteriales; Flavobacteriaceae; Polaribacter	Flavobacteriia	0	0	0	0	0	0	0	0	0	0	0	0	0	0	0	0	0	0	0	0	0	0	0	0	0	0	0	0	0	0	0	0	0	0	0	0	0	0	0	0	0	0	0	0	0	0	0
OM-RGC.v2.001962447	Biota; Bacteria; Bacteroidetes; Flavobacteriia; Flavobacteriales; Cryomorphaceae; unclassified Cryomorphaceae	Flavobacteriia	0	0	0	0	0	0	0	0	0	0	0	0	0	0	0	0	0	0	0	0	0	0	0	0	0	0	0	0	0	0	0	0	0	0	0	0	0	0	0	0	0	0	0	0	0	0	0
OM-RGC.v2.001840545	Biota; Bacteria; Bacteroidetes; Flavobacteriia; Flavobacteriales; Flavobacteriaceae; Flavobacterium	Flavobacteriia	0	0	0	0	0	0	0	0	0	0	0	0	0	0	0	0	0	0	0	0	0	0	0	0	0	0	0	0	0	0	0	0	0	0	0	0	0	0	0	0	0	0	0	0	0	0	0
OM-RGC.v2.001794976	Biota; Bacteria; Bacteroidetes; Flavobacteriia; Flavobacteriales; Flavobacteriaceae	Flavobacteriia	0.000428678	0	0.00996161	0.00129277	0.000689996	0	0	0	0.105872	0	0	0	0	0	0	0	0	0	0	0	0	0	0	0	0	0	0	0	0	0	0	0	0	0	0	0	0	0	0	0	0	0	0	0	0	0	0
OM-RGC.v2.001898786	Biota; Bacteria; Bacteroidetes; Flavobacteriia; Flavobacteriales	Flavobacteriia	0	0	0	0	0	0	0	0	0	0	0	0	0	0	0	0	0	0	0	0	0	0	0	0	0	0	0	0	0	0	0	0	0	0	0	0	0	0	0	0	0	0	0	0	0	0	0
OM-RGC.v2.001732396	Biota; Bacteria; Bacteroidetes; Flavobacteriia; Flavobacteriales; Cryomorphaceae; unclassified Cryomorphaceae	Flavobacteriia	0.00157739	0.00776844	0.104725	0.0488343	0.0243088	0.0300055	0.00776549	0.00150526	0.0493202	0.0811134	0.030534	0.0356174	0.236871	0.509507	0	0	0	0	0	0	0	0	0	0	0	0	0	0	0	0	0	0	0	0	0	0	0	0	0	0	0	0	0	0	0	0	0
OM-RGC.v2.001941656	Biota; Bacteria; Bacteroidetes; Flavobacteriia; Flavobacteriales; Flavobacteriaceae	Flavobacteriia	0	0	0	0	0.00100975	0	0	0.000356319	0	0	0	0	0	0	0	0	0	0	0	0	0	0	0	0	0	0	0	0	0	0	0	0	0	0	0	0	0	0	0	0	0	0	0	0	0	0	0
OM-RGC.v2.003986930	Biota; Bacteria; Bacteroidetes; Flavobacteriia; Flavobacteriales; Flavobacteriaceae; Polaribacter	Flavobacteriia	0	0	0	0	0	0	0	0	0	0	0	0	0	0	0	0	0	0	0	0	0	0	0	0	0	0	0	0	0	8.03683e-05	0	0	0	0	0	0	0	0	0	0	0	0	0	0	0	0	0
OM-RGC.v2.001734187	Biota; Bacteria; Bacteroidetes; Flavobacteriia; Flavobacteriales; Cryomorphaceae; unclassified Cryomorphaceae	Flavobacteriia	0	0	0	0	0	0	0	0	0	0	0	0	0	0	0	0	0	0	0	0	0	0	0	0	0	0	0	0	0	0	0	0	0	0	0	0	0	0	0	0	0	0	0	0	0	0	0
OM-RGC.v2.006160695	Biota; Bacteria; Bacteroidetes; Flavobacteriia; Flavobacteriales; Cryomorphaceae; unclassified Cryomorphaceae; Cryomorphaceae bacterium BACL29 MAG-121220-bin8	Flavobacteriia	0	0	0	0	0	0	0	0	0	0	0	0	0	0	0	0	0	0	0	0	0	0	0	0	0	0	0	0	0	0	0	0	0	0	0	0	0	0	0	0	0	0	0	0	0	0	0
OM-RGC.v2.001947828	Biota; Bacteria; Bacteroidetes; Flavobacteriia; Flavobacteriales; Flavobacteriaceae	Flavobacteriia	0	0	0.0227561	0.000466602	0	0	0	0	0	0	0	0	0	0	0	0	0	0	0	0	0	0	0	0	0	0	0	0	0	0	0	0	0	0	0	0	0	0	0	0	0	0	0	0	0	0	0
OM-RGC.v2.005639876	Biota; Bacteria; Bacteroidetes; Flavobacteriia; Flavobacteriales; Flavobacteriaceae	Flavobacteriia	0	0	0	0	0	0	0	0	0	0	0	0	0	0	0	0	0	0	0	0	0	0	0	0	0	0	0	0	0	0	0	0	0	0	0	0	0	0	0	0	0	0	0	0	0	0	0
OM-RGC.v2.002098081	Biota; Bacteria; Bacteroidetes; Flavobacteriia; Flavobacteriales; Flavobacteriaceae	Flavobacteriia	0.00476928	0.015372	0.00234527	0.00064555	0.00213169	0.000369711	0.00226107	0.00190885	0.00420891	0.00117277	0.00255581	0.00243194	0.0037022	0.00062027	0	0	0	0	0	0	0.0210678	0.0069246	0	0	0	0.00167949	0.000441952	0	0	0.00022788	0	0.00042093	0	0	0	0.000207625	0	0	0	0	0.00117475	0.000600796	0	0.00025172	0	0	0
OM-RGC.v2.006573045	Biota; Bacteria; Bacteroidetes; Flavobacteriia; Flavobacteriales; Flavobacteriaceae; Formosa; Formosa sp. Hel1_33_131	Flavobacteriia	0	0	0	0	0	0	0	0	0	0	0	0	0	0	0	0	0	0	0	0	0	0	0	0	0	0	0	0	0	0	0	0	0	0	0	0	0	0	0	0	0	0	0	0	0	0	0
OM-RGC.v2.001963639	Biota; Bacteria; Bacteroidetes; Flavobacteriia; Flavobacteriales; Cryomorphaceae; unclassified Cryomorphaceae	Flavobacteriia	0	0	0	0	0	0	0	0	0	0	0	0	0	0	0	0	0	0	0	0	0	0	0	0	0	0	0	0	0	0	0	0	0	0	0	0	0	0	0	0	0	0	0	0	0	0	0
OM-RGC.v2.004535661	Biota; Bacteria; Bacteroidetes; Flavobacteriia; Flavobacteriales; Flavobacteriaceae	Flavobacteriia	0	0.00346282	0	0.0234137	0	0.0358995	0	0	0.00274413	0.011508	0	0.00250853	0.0067903	0.046151	0.00126529	0	0	0.00257574	0	0.00491126	0	0	0	0	0	0	0.00196022	0	0	0.0331646	0	0.0336744	0.0111624	0.0325885	0.00115494	0.00249919	0.00143276	0.0101493	0.00526351	0.00836712	0.00756616	0	0	0.000514075	0	0	0
OM-RGC.v2.002206033	Biota; Bacteria; Bacteroidetes; Flavobacteriia; Flavobacteriales; Flavobacteriaceae	Flavobacteriia	0	0	0	0	0	0	0	0	0	0	0.00216905	0	0	0	0	0	0	0	0	0	0	0	0	0	0	0	0	0	0	0	0	0	0	0	0	0	0	0	0	0	0	0	0	0	0	0	0
OM-RGC.v2.003347672	Biota; Bacteria; Bacteroidetes; Flavobacteriia; Flavobacteriales; Flavobacteriaceae	Flavobacteriia	0	0	0	0	0	0	0	0	0	0	0	0	0	0	0	0	0	0	0	0	0.00231792	0	0	0	0	0.00179416	0	0	0	0.000988836	0.000259835	0	0.000467346	0.00148236	0	0	0	0	0	0	0	0	0	0	0	0	0
OM-RGC.v2.002720048	Biota; Bacteria; Bacteroidetes; Flavobacteriia; Flavobacteriales; Flavobacteriaceae	Flavobacteriia	0	0	0	0	0	0	0	0	0	0	0	0	0	0	0	0	0	0	0	0	0	0	0	0	0	0	0	0	0	0	0	0	0	0	0	0	0	0	0	0	0	0	0	0	0	0	0
OM-RGC.v2.003863573	Biota; Bacteria; Bacteroidetes; Flavobacteriia; Flavobacteriales; Flavobacteriaceae	Flavobacteriia	0	0	0	0	0	0	0	0	0	0	0	0	0	0	0	0	0	0	0	0	0	0	0	0	0	0	0	0	0	0	0	0	0	0	0	0	0	0	0	0	0	0	0	0	0	0	0
OM-RGC.v2.005829748	Biota; Bacteria; Bacteroidetes	Bacteroidetes	0	0	0	0	0	0	0	0	0	0.0102575	0	0.0086554	0	0	0	0	0	0	0	0	0	0	0	0	0	0	0	0	0	0	0	0	0	0	0	0	0	0	0	0	0	0	0	0	0	0	0
OM-RGC.v2.002052124	Biota; Bacteria; Bacteroidetes; Flavobacteriia; Flavobacteriales; Cryomorphaceae; unclassified Cryomorphaceae	Flavobacteriia	0	0	0	0	0	0	0	0	0	0	0	0	0	0	0	0	0	0	0	0	0	0	0	0	0	0	0	0	0	0	0	0	0	0	0	0	0	0	0	0	0	0	0	0	0	0	0
OM-RGC.v2.004190367	Biota; Bacteria; Bacteroidetes	Bacteroidetes	0.00348881	0	0	0	0.00222519	0	0	0	0	0	0.00579016	0	0	0	0	0	0	0	0	0	0	0	0	0	0	0	0	0	0	0	0	0	0	0	0	0	0	0	0	0	0	0	0	0.00212721	0	0	0.0046141
OM-RGC.v2.005882745	Biota; Bacteria; Bacteroidetes; Flavobacteriia	Flavobacteriia	0	0	0	0	0	0	0	0	0	0	0	0	0	0	0	0	0	0	0	0	0	0	0	0	0	0	0	0	0	0	0	0	0	0	0	0	0	0	0	0	0	0	0	0	0	0	0
OM-RGC.v2.004234099	Biota; Bacteria; Bacteroidetes; Flavobacteriia; Flavobacteriales; Flavobacteriaceae; Polaribacter	Flavobacteriia	0	0	0	0	0	0	0	0	0	0	0	0	0	0	0	0	0	0	0	0	0	0	0	0	0	0	0	0	0	0	0	0	0	0	0	0	0	0	0	0	0	0	0	0	0	0	0
OM-RGC.v2.002218990	Biota; Bacteria; Bacteroidetes; Flavobacteriia; Flavobacteriales	Flavobacteriia	0	0	0	0	0	0	0	0	0	0	0	0	0	0	0	0	0	0	0	0	0	0	0	0	0	0	0	0	0	0	0	0	0	0	0	0	0	0	0	0	0	0	0	0	0	0	0
OM-RGC.v2.003906562	Biota; Bacteria; Bacteroidetes; Flavobacteriia; Flavobacteriales; Flavobacteriaceae	Flavobacteriia	0.0059384	0.0982048	0.0907923	0.689032	0.0018269	0.430437	0.0187187	0.0154708	0	0.00412327	0	0.0181725	0.0789569	0.0221525	0.013461	0.00247322	0.0135816	0.0470938	0	0.0144763	0.0139447	0.00784448	0	0.00426164	0	0.0110612	0.0145814	0	0	0.0121468	0	0.0218483	0.00426004	0	0.00293254	0.003595	0.00431628	0.00621501	0.0386385	0.0192001	0.054556	0.0170122	0.00335802	0.0303127	0.028562	0.00261072	0.0251171
OM-RGC.v2.003548698	Biota; Bacteria; Bacteroidetes	Bacteroidetes	0	0	0	0	0	0	0	0	0	0	0	0	0	0	0	0	0	0	0	0	0	0	0	0	0	0	0	0	0	0	0	0	0	0	0	0	0	0	0	0	0	0	0	0	0	0	0
OM-RGC.v2.003694910	Biota; Bacteria; Bacteroidetes; Flavobacteriia; Flavobacteriales; Flavobacteriaceae	Flavobacteriia	0	0	0	0	0	0	0	0	0	0	0	0	0	0	0	0	0	0	0	0	0	0	0	0	0	0	0	0	0	0	0	0	0	0	0	0	0	0	0	0	0	0	0	0	0	0	0
OM-RGC.v2.006499021	Biota; Bacteria; Bacteroidetes	Bacteroidetes	0	0	0	0	0	0	0	0	0	0	0	0	0	0	0	0	0	0	0	0	0	0	0	0	0	0	0	0	0	0	0	0	0	0	0	0	0	0	0	0	0	0	0	0	0	0	0
OM-RGC.v2.001505257	Biota; Bacteria; Proteobacteria	Proteobacteria	0	0	0	0	0	0	0	0	0	0	0	0	0	0	0	0	0	0	0	0	0	0	0	0	0	0	0	0	0	0	0	0	0	0	0	0	0	0	0	0	0	0	0	0	0	0	0
OM-RGC.v2.003216099	Biota; Bacteria; Bacteroidetes; Flavobacteriia; Flavobacteriales; Flavobacteriaceae	Flavobacteriia	0	0	0	0	0	0	0	0	0	0	0	0	0	0	0	0	0	0	0	0	0	0	0	0	0	0	0	0	0	0	0	0	0	0	0	0	0	0	0	0	0	0	0	0	0	0	0
OM-RGC.v2.003605914	Biota; Bacteria; Bacteroidetes; Flavobacteriia; Flavobacteriales; Flavobacteriaceae	Flavobacteriia	0	0	0	0	0	0	0.00372521	0.000881707	0	0	0	0	0	0	0	0	0	0	0	0	0	0	0	0.000640522	0	0	0	0	0	0	0	0	0	0	0	0	0	0	0.00814169	0.000815636	0.0933824	0.0119953	0	0.0102461	0	0	0.00148842
OM-RGC.v2.004892318	Biota; Bacteria; Bacteroidetes; Flavobacteriia; Flavobacteriales; Cryomorphaceae; unclassified Cryomorphaceae	Flavobacteriia	0	0	0	0	0	0	0	0	0	0	0	0	0	0	0	0	0	0	0	0	0	0	0.0355087	0	0	0	0	0	0	0	0	0	0	0	0	0	0.00763342	0	0	0	0	0	0	0	0	0	0
OM-RGC.v2.002676744	Biota; Bacteria; Bacteroidetes; Flavobacteriia; Flavobacteriales	Flavobacteriia	0.00154584	0.0034445	0	0.00331137	0	0.00223255	0	0	0	0.00115587	0.0020356	0.00127342	0	0	0	0	0	0	0	0	0	0	0	0	0	0	0	0	0	0	0	0	0	0	0	0	0	0	0	0	0	0	0	0	0	0	0
OM-RGC.v2.003106878	Biota; Bacteria; Bacteroidetes; Flavobacteriia; Flavobacteriales; Flavobacteriaceae	Flavobacteriia	0.000827664	0.00443387	0	0.000844566	0	0	0	0	0	0	0	0	0	0	0.0291336	0.00117938	0.0065163	0.000763112	0	0.00326757	0	0	0	0	0	0.00209995	0.0348752	0	0	0.0190849	0	0.0292646	0.00720792	0.00108127	0.000291245	0.00401794	0.00225805	0.0089709	0.00113353	0.0467884	0.0109908	0.00406724	0	0.00409488	0	0	0
OM-RGC.v2.005805520	Biota; Bacteria; Bacteroidetes; Flavobacteriia; Flavobacteriales; Flavobacteriaceae	Flavobacteriia	0.0408265	0.0500185	0.0671073	0.0453223	0.269267	0.0521525	0.246494	0.198157	0.0439432	0.037008	0.0854953	0.0250853	0.398294	0.0695957	0	0	0	0	0	0	0	0	0	0	0	0	0	0	0	0	0	0	0	0	0.00321374	0	0	0	0	0	0	0	0	0	0	0	0
OM-RGC.v2.001391953	Biota; Bacteria; Proteobacteria	Proteobacteria	0	0	0	0	0	0	0	0	0	0	0	0	0	0	0	0	0	0	0	0	0	0	0	0	0	0	0	0	0	0	0	0	0	0	0	0	0	0	0	0	0	0	0	0	0	0	0
OM-RGC.v2.005551796	Biota; Bacteria; Bacteroidetes; Flavobacteriia; Flavobacteriales; Flavobacteriaceae	Flavobacteriia	0	0	0	0	0	0	0	0	0	0	0	0	0	0	0	0	0	0	0	0	0	0	0	0	0	0	0	0	0	0	0	0	0	0	0	0	0	0	0	0	0	0	0	0	0	0	0
OM-RGC.v2.001537474	Biota; Bacteria	Bacteria	0	0	0	0	0	0	0	0	0	0	0	0	0	0	0	0	0	0	0	0	0	0	0	0	0	0	0	0	0	0	0	0	0	0	0	0	0	0	0	0	0	0	0	0	0	0	0
OM-RGC.v2.007193133	Biota; Bacteria; Bacteroidetes; Flavobacteriia; Flavobacteriales; Flavobacteriaceae; Polaribacter	Flavobacteriia	0	0	0	0	0	0	0	0	0	0	0	0	0	0	0	0	0	0	0	0	0	0	0	0	0	0	0	0	0	0	0	0	0	0	0	0	0	0	0	0	0	0	0	0	0	0	0
OM-RGC.v2.001685233	Biota; Bacteria; Bacteroidetes; Bacteroidia; Marinilabiliales; Marinifilaceae	Bacteroidia	0	0	0	0	0	0	0	0	0	0	0	0	0	0	0	0	0	0	0	0	0	0	0	0	0	0	0	0	0	0	0	0	0	0	0	0	0	0	0	0	0	0	0	0	0	0	0
OM-RGC.v2.003329560	Biota; Bacteria; Bacteroidetes; Flavobacteriia; Flavobacteriales; Flavobacteriaceae	Flavobacteriia	0	0	0	0	0	0	0	0	0	0	0	0	0	0	0.00699633	0.0024119	0	0	0	0	0	0	0	0	0	0	0	0	0	0.00264503	0	0	0	0	0	0	0	0	0.00137206	0.0012793	0.00219021	0.00126972	0	0.00494576	0	0	0
OM-RGC.v2.003160071	Biota; Bacteria; Bacteroidetes; Flavobacteriia; Flavobacteriales; Flavobacteriaceae	Flavobacteriia	0.000413832	0.0116343	0.00942753	0.165903	0.00359022	0.537599	0.0110644	0.0119803	0	0.0163917	0.00398073	0.0568729	0.228098	0.06295	0.00125466	0.00143692	0	0.0143973	0	0.000867391	0.00494212	0.00281072	0	0.00161024	0	0.00255626	0.00378816	0	0.000601796	0.000303162	0.000583867	0.00103028	0.00157819	0.000725303	0.00110874	0.000524831	0.000695401	0.000623401	0.00118873	0.00181463	0.00461934	0.00197581	0	0.00172304	0.00349293	0.000668996	0.00586066
OM-RGC.v2.003573028	Biota; Bacteria; Bacteroidetes; Bacteroidetes bacterium RIFCSPHIGHO2_02_FULL_44_7	Bacteroidetes	0	0	0	0	0	0	0	0	0	0	0	0	0	0	0	0	0	0	0	0	0	0	0	0	0	0	0	0	0	0	0	0	0	0	0	0	0	0	0	0	0	0	0	0	0	0	0
OM-RGC.v2.003313835	Biota; Bacteria; Bacteroidetes; Flavobacteriia; Flavobacteriales; Flavobacteriaceae	Flavobacteriia	0.00134727	0.00397583	0.0117728	0.0587015	0	0.0980538	0.0015012	0	0	0	0	0.000689368	0.00167564	0.00204911	0.0240299	0.0022075	0.00603892	0	0	0	0.00709994	0.0115495	0	0.00125297	0	0.0188972	0	0	0	0.00295023	0	0	0	0	0	0.0018917	0.0015087	0.00317402	0.00449468	0.00564833	0.00895993	0.00126353	0	0	0	0	0.00136004
OM-RGC.v2.005100278	Biota; Bacteria; Bacteroidetes; Cytophagia; Cytophagales; Flammeovirgaceae; Roseivirga; Roseivirga spongicola	Cytophagia	0	0	0	0	0	0	0	0	0	0	0	0	0	0	0	0	0	0	0	0	0	0	0	0	0	0	0	0	0	0	0	0	0	0	0	0	0.00357692	0	0	0	0	0	0.011793	0	0	0.000477272	0
OM-RGC.v2.001450913	Biota; Bacteria; Proteobacteria	Proteobacteria	0	0	0	0	0	0	0	0	0	0	0	0	0	0	0	0	0	0	0	0	0	0	0	0	0	0	0	0	0	0	0	0	0	0	0	0	0	0	0	0	0	0	0	0	0.00148995	0.0018275	0
OM-RGC.v2.001447725	Biota; Bacteria; Proteobacteria	Proteobacteria	0	0	0	0	0	0	0	0	0	0	0	0	0	0	0	0	0	0	0	0	0	0	0.0881914	0	0.107594	0	0	0.0553654	0	0	0	0	0	0	0	0	0	0	0	0	0	0	0	0	0.00434797	0	0
OM-RGC.v2.003880873	Biota; Bacteria; Bacteroidetes; Flavobacteriia; Flavobacteriales; Cryomorphaceae; unclassified Cryomorphaceae	Flavobacteriia	0.0295064	0	0	0	0.0338453	0	0.00189041	0.000839894	0.00128863	0	0	0	0	0	0	0	0	0	0.000577779	0	0	0	0	0	0	0	0	0	0	0	0	0	0	0	0	0	0	0	0	0	0	0	0	0	0	0	0
OM-RGC.v2.004430966	Biota; Bacteria; Bacteroidetes; Flavobacteriia; Flavobacteriales; Cryomorphaceae; unclassified Cryomorphaceae	Flavobacteriia	0	0	0	0	0	0	0	0	0	0	0	0	0	0	0	0	0	0	0	0	0	0	0	0	0.00307701	0	0	0	0	0	0	0	0	0	0	0	0.00170853	0	0	0	0	0	0	0	0	0.00226398	0
OM-RGC.v2.001428440	Biota; Bacteria; Proteobacteria	Proteobacteria	0	0	0	0	0	0	0	0	0	0	0	0	0	0	0	0	0	0	0	0	0	0	0	0	0	0	0	0	0	0	0	0	0	0	0	0	0	0	0	0	0	0	0	0	0	0	0
OM-RGC.v2.004455588	Biota; Bacteria; Bacteroidetes; Flavobacteriia; Flavobacteriales; Cryomorphaceae; unclassified Cryomorphaceae	Flavobacteriia	0	0	0	0	0	0	0	0	0	0	0	0	0	0	0	0.00216662	0	0.00716979	0	0.0127336	0	0	0	0.0765564	0.000495175	0	0.000971093	0	0.0110145	0	0.00287783	0	0	0	0	0	0	0	0	0.00320353	5.33614e-05	0.000780415	0	0.00177267	0.00265609	0	0.0032001
OM-RGC.v2.001525053	Biota; Bacteria; Proteobacteria; Gammaproteobacteria; Vibrionales	Gammaproteobacteria	0	0	0	0	0	0	0	0	0	0	0	0	0	0	0	0	0	0	0	0	0	0	0	0	0	0	0	0	0	0	0	0	0	0	0	0	0	0	0	0	0	0	0	0	0	0	0
OM-RGC.v2.005907819	Biota; Bacteria; Bacteroidetes; Flavobacteriia; Flavobacteriales; Flavobacteriaceae; Mesonia; Mesonia mobilis	Flavobacteriia	0	0	0	0.00314413	0	0	0	0.0031087	0	0	0.00150182	0	0	0	0	0	0	0	0	0	0	0	0.0198431	0	0.00762121	0	0	0.015062	0	0.00250261	0	0	0	0	0	0	0.040565	0	0	0	0	0	0.0239858	0.000335035	0.00427521	0.0246794	0.000896774
OM-RGC.v2.004232054	Biota; Bacteria; Bacteroidetes	Bacteroidetes	0.000252382	0.000500185	0	0	0.00514224	0	0	0	0.00398641	0	0.014679	0	0	0	0	0	0	0	0	0	0	0	0	0	0	0	0	0	0	0	0	0	0	0	0	0	0	0	0	0	0	0.00289043	0	0.00462668	0.00398413	0	0
OM-RGC.v2.005089827	Biota; Bacteria; Bacteroidetes	Bacteroidetes	0	0	0	0	0	0	0	0	0	0	0	0	0	0	0	0	0	0	0	0	0	0	0	0	0	0	0	0	0	0	0	0	0	0	0	0	0	0	0	0	0	0	0	0	0	0	0
OM-RGC.v2.004970583	Biota; Bacteria; Bacteroidetes; Flavobacteriia; Flavobacteriales; Cryomorphaceae; unclassified Cryomorphaceae	Flavobacteriia	0	0	0	0	0	0	0	0	0	0	0	0	0	0	0	0	0	0	0	0	0	0	0	0	0	0	0	0	0.000325743	0	0	0	0	0	0	0	0	0	0	0	0	0	0	0	0	0	0
OM-RGC.v2.004740654	Biota; Bacteria; Bacteroidetes; Flavobacteriia; Flavobacteriales; Flavobacteriaceae	Flavobacteriia	0	0	0	0	0	0.00598325	0	0	0	0.00811134	0.000689843	0.00810008	0.00487778	0.0625808	0	0	0	0	0	0	0	0	0	0	0	0	0	0	0	0	0	0	0	0	0	0	0	0	0	0	0	0	0	0	0	0	0
OM-RGC.v2.006475645	Biota; Bacteria; Bacteroidetes; Flavobacteriia; Flavobacteriales; Flavobacteriaceae; Flavobacterium	Flavobacteriia	0	0	0	0	0	0	0	0	0	0	0	0	0	0	0	0	0	0	0	0	0	0	0	0	0	0	0	0	0	0	0	0	0	0	0	0	0	0	0	0	0	0	0	0	0	0	0
OM-RGC.v2.004871877	Biota; Bacteria; Bacteroidetes; Flavobacteriia; Flavobacteriales; Flavobacteriaceae	Flavobacteriia	0.00217123	0.00346282	0.00680361	0	0	0.00214325	0.00154568	0.00147254	0.00949322	0.00850001	0.00208988	0.0121405	0.103346	0.0315673	0	0	0	0	0	0	0	0	0	0	0	0	0	0	0	0	0	0	0	0	0	0	0	0	0	0	0	0	0	0	0	0	0
OM-RGC.v2.004161894	Biota; Bacteria; Bacteroidetes; Flavobacteriia; Flavobacteriales; Flavobacteriaceae	Flavobacteriia	0	0	0	0	0	0	0	0	0	0	0	0	0	0	0.0408296	0	0.0212675	0.00351762	0	0.00701042	0	0	0	0	0	0	0	0	0	0	0	0.00224496	0.00101917	0	0	0	0.00211817	0.0237577	0.0228677	0.0276094	0.0394237	0.006297	0.0025385	0.014075	0.00593071	0	0.0108097
OM-RGC.v2.001529396	Biota; Bacteria; Proteobacteria; Gammaproteobacteria; gamma proteobacterium NOR5-3	Gammaproteobacteria	0	0	0	0	0	0	0	0	0	0	0	0	0	0	0	0	0	0	0	0	0	0	0	0	0	0	0	0	0	0	0	0	0	0	0	0	0	0	0	0	0	0	0	0	0	0	0
OM-RGC.v2.006026586	Biota; Bacteria; Bacteroidetes	Bacteroidetes	0	0	0	0	0	0	0	0	0	0	0	0	0	0	0	0	0	0	0	0	0	0	0	0	0	0	0	0	0	0	0	0	0	0	0	0	0	0	0	0	0	0	0	0	0	0	0
OM-RGC.v2.005253925	Biota; Bacteria; Bacteroidetes; Flavobacteriia	Flavobacteriia	0.000147718	0	0	0	0	0	0	0	0	0	0	0	0	0	0	0	0	0	0	0	0	0	0	0	0	0	0	0	0	0	0	0	0	0	0	0	0	0	0	0	0	0	0	0	0	0	0
OM-RGC.v2.008000335	Biota; Bacteria; Bacteroidetes; Flavobacteriia; Flavobacteriales; Flavobacteriaceae	Flavobacteriia	0	0	0	0	0	0	0	0	0	0	0	0	0	0	0	0	0	0	0	0	0	0	0	0	0	0	0	0	0	0	0	0	0	0	0	0	0	0	0	0	0	0	0	0	0	0	0
OM-RGC.v2.009094366	Biota; Bacteria; Bacteroidetes; Flavobacteriia; Flavobacteriales; Flavobacteriaceae; Polaribacter	Flavobacteriia	0	0	0	0	0	0	0	0	0	0	0	0	0	0	0	0	0	0	0	0	0	0	0	0	0	0	0	0	0	0.00015565	0	0	0	0	0	0	0	0	0	0	0	0	0	0	0	0	0
OM-RGC.v2.001430018	Biota; Bacteria; Acidobacteria	Acidobacteria	0	0	0	0	0	0	0	0	0	0	0	0	0	0	0	0.0182528	0	0	0.176446	0	0	0	0	0	0	0	0	0	0	0	0	0	0	0	0	0	0	0	0	0	0	0	0	0	0.00152998	0	0
OM-RGC.v2.007961562	Biota; Bacteria; Bacteroidetes; Flavobacteriia; Flavobacteriales; Flavobacteriaceae	Flavobacteriia	0	0	0	0	0	0	0	0	0	0	0	0	0	0	0	0	0	0	0	0	0	0	0	0	0	0	0	0	0.000916496	0	0	0	0	0.00462923	0	0	0.00609475	0	0	0	0	0	0	0	0	0.00168065	0
OM-RGC.v2.006035301	Biota; Bacteria; Bacteroidetes; Flavobacteriia; Flavobacteriales; Cryomorphaceae; unclassified Cryomorphaceae	Flavobacteriia	0	0	0	0	0	0	0	0	0	0	0	0	0	0	0	0	0	0	0	0	0	0	0.00577886	0	0.00849745	0	0	0.00198574	0	0	0	0	0	0	0	0	0.00515556	0	0	0	0	0	0.00767547	0	0	0.0448717	0
OM-RGC.v2.001486505	Biota; Bacteria; Proteobacteria	Proteobacteria	0	0.000694396	0	0	0	0	0	0	0	0	0	0	0	0	0	0	0	0	0	0	0	0	0	0	0	0	0	0	0	0	0	0	0	0	0	0	0	0	0	0	0	0.00315882	0	0	0	0	0
OM-RGC.v2.005484182	Biota; Bacteria; Bacteroidetes	Bacteroidetes	0	0	0	0	0	0	0	0	0	0	0	0	0	0	0	0	0	0	0	0	0	0	0	0	0	0	0	0	0	0	0	0	0	0	0	0	0	0	0	0	0	0	0	0	0	0	0
OM-RGC.v2.001667863	Biota; Bacteria	Bacteria	0	0	0	0	0	0	0	0	0	0	0	0	0	0	0	0	0	0	0	0	0.00181907	0	0.195878	0	0.0519628	0	0	0.0730213	0	0	0	0	0	0	0	0	0.000505564	0	0	0	0	0	0	0	0	0	0
OM-RGC.v2.006777325	Biota; Bacteria; Bacteroidetes; Flavobacteriia; Flavobacteriales; Flavobacteriaceae; Formosa; Formosa sp. Hel1_33_131	Flavobacteriia	0	0	0	0	0	0	0	0	0	0	0	0	0	0	0	0	0	0	0	0	0	0	0	0	0	0	0	0	0	0	0	0	0	0	0	0	0	0	0	0	0	0	0	0	0	0	0
OM-RGC.v2.007445760	Biota; Bacteria; Bacteroidetes; Flavobacteriia; Flavobacteriales; Flavobacteriaceae	Flavobacteriia	0.00391563	0.00996705	0.01579	0.00580326	0	0.00346492	0.00189041	0	0	0	0	0	0	0	0	0	0	0.017319	0	0.001814	0	0.00209271	0	0.000278155	0	0.00296239	0.0161749	0	0	0.00716194	0	0.0139909	0.00688437	0	0	0	0	0.00313601	0.00433698	0.00807206	0.00774536	0	0	0	0.000947822	0	0
OM-RGC.v2.005679971	Biota; Bacteria; Bacteroidetes; Flavobacteriia; Flavobacteriales; Flavobacteriaceae	Flavobacteriia	0.000156996	0	0	0	0	0	0	0	0	0	0	0	0	0	0	0	0	0	0	0	0	0	0	0	0	0	0	0	0	0	0	0	0	0	0	0	0	0	0	0	0	0	0	0	0	0	0
OM-RGC.v2.006299176	Biota; Bacteria; Bacteroidetes; Flavobacteriia; Flavobacteriales; Flavobacteriaceae	Flavobacteriia	0	0	0	0	0	0	0	0	0	0	0	0	0	0	0	0	0	0	0	0	0	0	0	0	0	0	0	0	0	0	0	0	0	0	0	0	0	0	0	0	0	0	0	0	0	0	0
OM-RGC.v2.009631187	Biota; Bacteria; Bacteroidetes; Flavobacteriia; Flavobacteriales; Flavobacteriaceae; Polaribacter	Flavobacteriia	0	0	0	0	0	0	0	0	0	0	0	0	0	0	0	0	0	0	0	0	0	0	0	0	0	0	0	0	0	0	0	0	0	0	0	0	0	0	0	0	0	0	0	0	0	0	0
OM-RGC.v2.008056356	Biota; Bacteria; Bacteroidetes; Flavobacteriia; Flavobacteriales; Flavobacteriaceae	Flavobacteriia	0	0	0	0	0	0	0	0	0	0	0	0	0	0	0	0	0	0	0	0	0	0	0	0	0	0	0	0	0	0	0	0	0	0	0	0	0	0	0	0	0	0	0	0	0	0	0
OM-RGC.v2.005179462	Biota; Bacteria; Bacteroidetes; Flavobacteriia; Flavobacteriales; Flavobacteriaceae	Flavobacteriia	0.0113757	0.00252841	0.00322765	0	0.020195	0	0	0	0	0	0	0.000725752	0	0	0	0	0	0	0	0	0	0	0	0	0	0	0	0	0	0	0	0	0	0	0	0	0	0	0	0	0	0	0	0	0	0	0
OM-RGC.v2.005999007	Biota; Bacteria; Bacteroidetes; Flavobacteriia; Flavobacteriales; Flavobacteriaceae	Flavobacteriia	0	0	0	0	0	0	0	0	0	0	0	0	0	0	0.00574167	0	0	0	0	0.00269327	0	0	0	0	0	0	0	0	0	0	0	0.00128885	0	0	0	0	0.00136682	0.00305999	0.00224734	0.00459454	0.00340477	0.00348916	0.00293827	0.00671843	0.000638552	0	0.00202797
OM-RGC.v2.007567106	Biota; Bacteria; Bacteroidetes; Flavobacteriia; Flavobacteriales; Cryomorphaceae; unclassified Cryomorphaceae; Cryomorphaceae bacterium BACL29 MAG-121220-bin8	Flavobacteriia	0	0	0.00188551	0	0	0	0	0	0	0	0	0	0	0	0	0	0	0	0	0	0	0	0	0	0	0	0	0	0	0	0	0	0	0	0	0	0	0	0	0	0	0	0	0	0	0	0
OM-RGC.v2.006495204	Biota; Bacteria; Bacteroidetes; Flavobacteriia; Flavobacteriales; Flavobacteriaceae; Winogradskyella	Flavobacteriia	0	0	0	0	0	0	0	0	0	0	0	0	0	0	0	0	0	0	0	0	0	0	0	0	0	0	0	0	0	0.000543249	0	0	0.000530258	0.000105954	0	0.00121115	0.00773333	0	0	0	0	0	0.000663608	0	0	0	0
OM-RGC.v2.001632621	Biota; Bacteria	Bacteria	0	0	0	0	0	0	0	0	0	0	0	0	0	0	0	0	0	0	0	0	0.0793523	0	6.52152	0	3.48457	0.000704763	0	4.70824	0	0	0	0	0	0	0	0	0.0154667	0	0	0	0	0	0.027184	0	0.0059671	0.0224358	0
OM-RGC.v2.004173327	Biota; Bacteria; Bacteroidetes; Flavobacteriia; Flavobacteriales; Cryomorphaceae; unclassified Cryomorphaceae	Flavobacteriia	0.000460226	0	0	0	0.000718044	0	0	0	0	0	0	0	0	0	0	0	0	0	0	0	0	0	0	0	0	0	0	0	0	0	0	0	0	0	0	0	0	0	0	0	0	0	0	0	0	0	0
OM-RGC.v2.005092994	Biota; Bacteria; Bacteroidetes; Flavobacteriia; Flavobacteriales; Cryomorphaceae; unclassified Cryomorphaceae	Flavobacteriia	0	0	0	0	0	0	0	0	0	0	0	0	0	0	0	0	0	0	0	0	0	0	0.0147605	0	0.027306	0	0	0.00893694	0	0	0	0	0	0	0	0	0	0	0	0	0	0	0	0	0	0	0
OM-RGC.v2.008124414	Biota; Bacteria; Bacteroidetes	Bacteroidetes	0	0	0	0	0	0	0	0	0	0	0	0	0	0	0	0	0	0	0	0	0	0	0	0	0	0	0	0	0	0	0	0	0	0	0	0	0	0	0	0	0	0	0	0	0	0	0
OM-RGC.v2.004711395	Biota; Bacteria; Bacteroidetes; Flavobacteriia; Flavobacteriales; Cryomorphaceae; unclassified Cryomorphaceae	Flavobacteriia	0.00192998	0	0	0	0	0	0	0.00134892	0.00114215	0	0.00350576	0	0	0	0	0.0709262	0	0	0.016633	0	0	0	0	0	0	0	0	0.00187894	0.00278814	0	0.0550661	0.00117259	0	0	0.000387658	0	0	0	0	0	0	0	0	0	0.000180286	0	0.00119818
OM-RGC.v2.005246636	Biota; Bacteria; Bacteroidetes	Bacteroidetes	0	0	0	0	0.00323494	0	0	0	0	0	0.00400335	0	0	0	0	0.0144918	0	0.0168192	0	0.00200015	0.000677511	0.000792113	0	0.00209765	0	0	0.0221578	0	0.00144652	0	0.00439975	0	0	0	0	0	0	0	0.00461296	0	0.00161876	0.00790738	0.00138918	0.0128696	0.0203754	0	0.00859563
OM-RGC.v2.001610123	Biota; Bacteria	Bacteria	0	0	0	0	0	0	0	0	0	0	0	0	0	0	0	0	0	0	0.00260681	0	0	0	0	0	0	0	0	0	0	0	0	0	0	0	0	0	0	0	0	0	0	0	0	0	0	0	0
OM-RGC.v2.004195659	Biota; Bacteria; Bacteroidetes; Flavobacteriia; Flavobacteriales; Flavobacteriaceae; Flavobacterium	Flavobacteriia	0	0	0	0	0	0	0	0	0	0	0	0	0	0	0	0	0	0	0	0	0	0.000850883	0	0	0	0	0	0	0	0	0	0	0	0	0	0.00176482	0	0	0	0	0	0	0	0.000524711	0	0	0
OM-RGC.v2.001606429	Biota; Bacteria; Candidatus Lindowbacteria; Candidatus Lindowbacteria bacterium RIFCSPLOWO2_12_FULL_62_27	Candidatus Lindowbacteria	0	0	0	0	0	0	0	0	0	0	0	0	0	0	0	0	0	0	0	0	0.0584701	0	3.50445	0	1.48349	0	0	2.31053	0	0	0	0	0	0	0	0	0	0	0	0	0	0	0	0	0	0	0
OM-RGC.v2.001641790	Biota; Bacteria	Bacteria	0	0	0.00216183	0	0	0	0	0	0	0	0	0	0	0	0	0	0	0	0	0	0.000904895	0	0.0492015	0	0.0125933	0	0	0.0174815	0	0	0	0	0	0	0	0	0.167056	0	0	0	0	0	0.229864	0	0.00218308	0.277389	0
OM-RGC.v2.005784689	Biota; Bacteria; Bacteroidetes	Bacteroidetes	0.00156996	0	0	0	0.000373981	0.000253618	0	0	0	0	0	0	0	0.000611039	0.00839985	0	0.00739947	0.033254	0	0.022774	0.00329474	0.00871324	0	0	0	0.0036791	0.00466004	0	0.00513459	0.00305196	0	0.00360797	0.000172738	0	0.0107058	0.00428708	0.00539535	0.0121829	0.0516494	0.00242372	0.0342469	0.0528535	0	0.0265901	0.00372943	0	0.00429782
OM-RGC.v2.007128345	Biota; Bacteria; Bacteroidetes; Flavobacteriia; Flavobacteriales; Cryomorphaceae; unclassified Cryomorphaceae	Flavobacteriia	0.0164048	0.00245512	0.0143967	0	0.0112755	0	0	0	0.00654513	0	0.00484021	0	0	0	0	0	0	0	0	0	0	0	0	0	0	0	0	0	0	0	0	0	0	0	0	0	0	0	0	0	0	0	0	0	0	0	0
OM-RGC.v2.005254992	Biota; Bacteria; Bacteroidetes; Flavobacteriia; Flavobacteriales; Cryomorphaceae; unclassified Cryomorphaceae	Flavobacteriia	0	0	0	0	0	0	0	0	0	0	0	0	0	0	0	0	0	0	0	0	0	0	0	0	0	0	0	0	0	0	0	0	0	0	0	0	0.00345702	0	0	0	0	0	0.00367783	0	0	0.000787294	0
OM-RGC.v2.007738551	Biota; Bacteria; Bacteroidetes; Flavobacteriia; Flavobacteriales; Cryomorphaceae; unclassified Cryomorphaceae	Flavobacteriia	0	0	0	0	0	0	0	0	0	0	0.000836859	0	0	0	0	0	0	0	0	0	0	0	0.00146212	0	0.0041774	0	0	0.0204896	0	0	0	0	0	0	0	0	0.00064944	0	0	0	0	0	0.00167501	0	0	0	0
OM-RGC.v2.003995031	Biota; Bacteria; Bacteroidetes; Flavobacteriia; Flavobacteriales; Flavobacteriaceae	Flavobacteriia	0.00126191	0	0.00292579	0	0	0	0	0	0	0	0	0	0	0	0	0	0	0	0	0	0	0	0	0	0	0	0	0	0	0	0	0	0	0	0	0	0	0	0	0	0	0	0	0	0	0	0
OM-RGC.v2.008169039	Biota; Bacteria; Bacteroidetes; Flavobacteriia; Flavobacteriales; Flavobacteriaceae; Mesonia; Mesonia mobilis	Flavobacteriia	0	0	0.00387783	0.00183965	0	0	0.001112	0.000865346	0	0.00310935	0	0	0.00122822	0	0	0	0	0	0	0	0	0	0.0178936	0	0.0240455	0	0	0.0220154	0	0.00146087	0	0	0	0	0	0	0.0421637	0	0	0	0	0	0.0235861	0.000414806	0.00225585	0.0305943	0
OM-RGC.v2.001660881	Biota; Bacteria; Bacteroidetes	Bacteroidetes	0	0	0.0021688	0	0.00216909	0.000360781	0	0	0.00572931	0	0	0	0	0	0	0	0	0	0	0	0	0	0	0	0	0	0	0	0	0	0	0	0	0	0	0	0	0	0	0	0	0	0	0	0	0	0
OM-RGC.v2.001642088	Biota; Bacteria; Bacteroidetes	Bacteroidetes	0	0	0.00524784	0	0	0	0	0	0	0	0	0	0	0	0	0	0	0	0	0	0	0	0	0	0	0	0	0	0	0	0	0	0	0	0	0	0.000761344	0	0	0	0	0	0	0	0	0	0
OM-RGC.v2.005539481	Biota; Bacteria; Bacteroidetes; Flavobacteriia; Flavobacteriales; Flavobacteriaceae	Flavobacteriia	0	0	0	0	0	0	0	0	0	0	0	0	0	0	0	0	0	0	0	0	0	0	0	0	0	0	0	0	0	0	0	0	0	0	0	0	0	0	0	0	0	0	0	0	0	0	0
OM-RGC.v2.006125012	Biota; Bacteria; Bacteroidetes; Flavobacteriia; Flavobacteriales	Flavobacteriia	0.00217123	0	0	0	0	0	0	0	0	0	0	0	0	0	0	0	0	0	0	0	0.00145711	0.00477823	0	0	0	0.000864828	0	0	0	0	0	0	0	0	0	0	0	0	0	0	0	0	0	0	0	0	0
OM-RGC.v2.005981020	Biota; Bacteria; Bacteroidetes; Flavobacteriia; Flavobacteriales; Flavobacteriaceae; Mesonia; Mesonia mobilis	Flavobacteriia	0	0.00114328	0	0.00234137	0.00114625	0	0.000928523	0.00199975	0.0025958	0	0	0	0	0	0	0	0	0	0	0	0	0	0.0348124	0	0.0166689	0	0	0.0285546	0.000761906	0.0045576	0	0	0	0	0	0	0.144875	0	0	0	0	0	0.0603644	0	0.00835029	0.0546619	0.0008484
OM-RGC.v2.004899967	Biota; Bacteria; Bacteroidetes; Flavobacteriia; Flavobacteriales; Cryomorphaceae; unclassified Cryomorphaceae	Flavobacteriia	0	0	0	0	0	0	0	0	0	0	0.00115351	0	0	0	0	0	0	0	0	0	0	0	0	0	0	0	0	0	0	0	0	0	0	0	0	0	0	0	0	0	0	0	0.0134521	0	0	0.00552738	0
OM-RGC.v2.009035974	Biota; Bacteria; Bacteroidetes	Bacteroidetes	0.00411976	0.00421401	0.033902	0.0280965	0.00536663	0.0371497	0.0426268	0.0278147	0	0.00322764	0.0036867	0.00495962	0.000324601	0	0.0130144	0	0.027927	0.00463249	0	0	0	0	0	0	0	0	0.0271485	0	0.00361629	0	0.00556195	0.00356788	0	0	0.00159884	0.00330663	0	0.00245179	0.00158497	0.0113599	0.00304638	0	0	0.00086861	0	0	0
OM-RGC.v2.005333843	Biota; Bacteria; Bacteroidetes; Flavobacteriia; Flavobacteriales; Cryomorphaceae; unclassified Cryomorphaceae	Flavobacteriia	0.0335891	0	0	0	0.0123975	0	0.00404028	0.00539932	0.00128307	0	0.019293	0	0	0.000889792	0	0	0	0	0	0	0	0	0.000854064	0	0	0	0	0	0	0	0	0	0	0	0	0	0	0	0	0	0	0	0	0	0	0.00080769	0
OM-RGC.v2.004738408	Biota; Bacteria; Bacteroidetes; Flavobacteriia; Flavobacteriales; Flavobacteriaceae	Flavobacteriia	0.0126748	0.0492856	0	0.0132956	0.0147349	0.00530455	0.0209427	0.00956243	0.00278122	0.0194334	0.0039355	0.0113171	0.0200024	0.000852871	0	0	0	0	0	0	0	0	0	0	0	0	0	0	0	0	0	0	0	0	0	0	0	0	0	0	0	0	0	0	0	0	0
OM-RGC.v2.001644136	Biota; Bacteria; Proteobacteria; Gammaproteobacteria; Legionellales; Legionellaceae; Legionella	Gammaproteobacteria	0	0	0	0	0	0	0	0	0	0	0	0	0	0	0	0	0	0	0	0	0	0	0	0	0	0	0	0	0	0	0	0	0	0	0	0	0	0	0	0	0	0	0	0	0	0	0
OM-RGC.v2.006444409	Biota; Bacteria; Bacteroidetes; Flavobacteriia; Flavobacteriales; Flavobacteriaceae; Formosa; Formosa sp. Hel1_33_131	Flavobacteriia	0	0	0	0	0	0	0	0	0	0	0	0	0	0	0	0	0	0	0	0	0	0	0	0	0	0	0	0	0	0	0	0	0	0	0	0	0	0	0	0	0	0	0	0	0	0	0
OM-RGC.v2.003198828	Biota; Bacteria; Bacteroidetes; Flavobacteriia; Flavobacteriales; Cryomorphaceae; unclassified Cryomorphaceae	Flavobacteriia	0	0	0	0	0	0	0	0	0	0	0	0	0	0	0	0	0	0	0	0	0	0	0	0	0	0	0	0	0	0	0	0	0	0	0	0	0	0	0	0	0	0	0	0	0	0	0
OM-RGC.v2.010911180	Biota; Bacteria; Bacteroidetes; Flavobacteriia; Flavobacteriales; Flavobacteriaceae	Flavobacteriia	0	0	0	0	0	0	0	0	0	0	0	0	0	0	0	0	0	0	0	0	0	0	0	0	0	0	0	0	0	0	0	0	0	0	0	0	0	0	0	0	0	0	0	0	0	0	0
OM-RGC.v2.008605501	Biota; Bacteria; Bacteroidetes; Flavobacteriia; Flavobacteriales; Cryomorphaceae; unclassified Cryomorphaceae	Flavobacteriia	0.0018409	0	0	0	0	0	0	0	0	0	0	0	0	0	0	0.00226882	0.00410551	0.00434416	0	0	0.00161721	0	0	0.000423612	0	0.00253237	0	0	0.00088613	0	0	0	0	0	0.00534285	0.00068824	0	0	0.00944278	0	0.00166456	0.00201917	0	0.00115047	0.019102	0	0.0225124
OM-RGC.v2.001725004	Biota; Bacteria; Bacteroidetes	Bacteroidetes	0	0	0	0	0	0	0	0	0	0	0	0	0	0	0	0	0	0	0	0	0	0	0	0	0	0	0	0	0	0	0	0	0	0	0	0	0	0	0	0	0	0	0	0	0	0	0
OM-RGC.v2.006530566	Biota; Bacteria; Bacteroidetes; Flavobacteriia; Flavobacteriales; Cryomorphaceae; unclassified Cryomorphaceae	Flavobacteriia	0	0	0	0	0	0	0	0	0	0	0	0	0	0	0	0	0	0	0	0	0	0	0	0	0	0	0	0	0	0	0	0	0	0	0	0	0	0	0	0	0	0	0	0	0	0	0
OM-RGC.v2.001719263	Biota; Bacteria; Candidatus Lindowbacteria; Candidatus Lindowbacteria bacterium RIFCSPLOWO2_12_FULL_62_27	Candidatus Lindowbacteria	0.00202277	0	0	0	0.00147349	0	0.00509668	0.0014889	0.00176515	0	0.00176645	0	0	0	0	0	0	0	0	0	0	0	0	0	0	0	0	0	0	0	0	0	0	0	0	0	0	0	0	0	0	0	0	0	0	0	0
OM-RGC.v2.001723252	Biota; Bacteria; Candidatus Lindowbacteria; Candidatus Lindowbacteria bacterium RIFCSPLOWO2_12_FULL_62_27	Candidatus Lindowbacteria	0.0146047	0.00190547	0	0	0.00111072	0	0.0263174	0.0299962	0.00196539	0.00625249	0.0039355	0.00199151	0.098433	0.0287982	0	0	0	0	0	0	0	0	0	0	0	0	0	0	0	0	0	0	0	0	0.00214919	0	0	0	0	0	0.000549542	0.0342722	0	0.0216266	0.0247416	0	0.0392571
OM-RGC.v2.006520600	Biota; Bacteria; Bacteroidetes; Flavobacteriia; Flavobacteriales; Flavobacteriaceae; Maribacter; Maribacter arcticus	Flavobacteriia	0	0	0	0	0	0	0	0	0	0	0	0	0	0	0	0	0	0	0	0	0	0	0	0	0	0	0	0	0	0	0	0	0	0	0	0	0	0	0	0	0	0	0	0	0	0	0
OM-RGC.v2.001767741	Biota; Bacteria; Bacteroidetes; Flavobacteriia; Flavobacteriales	Flavobacteriia	0	0	0	0	0	0	0	0	0	0	0	0	0	0	0	0	0	0	0	0	0	0	0	0	0	0	0	0	0	0	0	0	0	0	0	0	0	0	0	0	0	0	0	0	0	0	0
OM-RGC.v2.001727377	Biota; Bacteria; Candidatus Lindowbacteria; Candidatus Lindowbacteria bacterium RIFCSPLOWO2_12_FULL_62_27	Candidatus Lindowbacteria	0	0	0	0	0	0	0.00707975	0.00658099	0	0	0	0	0.00475496	0.00064796	0.0079958	0.00316817	0.00336556	0.000574737	0	0.00233681	0	0.00152035	0	0.00972267	0	0.00396578	0.00177683	0	0.011263	0.000256365	0.0301618	0.00362801	0	0	0.0189008	0.00199936	0.00145674	0.0122019	0.00203049	0.00356182	0.00862145	0.0189323	0	0.0124087	0.011534	0	0.0177308
OM-RGC.v2.001740832	Biota; Bacteria	Bacteria	0	0	0	0	0	0	0	0	0	0	0	0	0	0	0	0	0	0	0	0	0	0	0	0	0	0	0	0	0	0	0	0	0	0	0	0	0	0	0	0	0	0	0	0	0	0	0
OM-RGC.v2.008429836	Biota; Bacteria; Bacteroidetes; Flavobacteriia; Flavobacteriales; Flavobacteriaceae; Flavobacterium	Flavobacteriia	0	0	0	0	0	0	0	0	0	0	0	0	0	0	0	0	0	0	0	0	0	0	0	0	0	0	0	0	0	0	0	0	0	0	0	0	0	0	0	0	0	0	0	0	0	0	0
OM-RGC.v2.005631167	Biota; Bacteria; Bacteroidetes	Bacteroidetes	0.0157924	0	0	0	0.00180633	0	0	0	0	0	0	0	0	0	0	0	0	0	0	0	0	0	0	0.000755357	0	0	0	0	0	0	0	0	0	0	0	0	0	0	0	0	0	0	0	0	0	0	0
OM-RGC.v2.001732612	Biota; Bacteria; Candidatus Lindowbacteria; Candidatus Lindowbacteria bacterium RIFCSPLOWO2_12_FULL_62_27	Candidatus Lindowbacteria	0	0	0	0	0	0	0	0	0	0	0	0	0	0	0	0.115076	0	0	0.0947402	0.00273288	0	0	0	0	0	0	0	0	0.000982749	0	0.0104044	0	0	0	0.000295263	0	0	0.00102443	0	0.0010285	0	0.00227105	0	0.000877473	0.00396594	0	0
OM-RGC.v2.008695409	Biota; Bacteria; Bacteroidetes; Flavobacteriia; Flavobacteriales; Flavobacteriaceae	Flavobacteriia	0.00833231	0	0	0	0.0624549	0	0	0.00325414	0	0	0	0	0	0	0	0	0	0	0	0	0	0	0	0	0	0	0	0	0	0	0	0	0	0	0	0	0	0	0	0	0	0	0	0	0	0	0
OM-RGC.v2.008541632	Biota; Bacteria; Bacteroidetes; Flavobacteriia; Flavobacteriales; Cryomorphaceae; unclassified Cryomorphaceae	Flavobacteriia	0	0	0	0	0	0	0	0	0	0	0	0	0	0	0	0	0	0	0	0	0	0	0	0	0	0	0	0	0	0.00333681	0	0.00128484	0.00258838	0.00185504	0	0	0	0.00183979	0.00264161	0.00184625	0.000987584	0	0	0	0.00026197	0	0
OM-RGC.v2.001649658	Biota; Bacteria; Candidatus Lindowbacteria; Candidatus Lindowbacteria bacterium RIFCSPLOWO2_12_FULL_62_27	Candidatus Lindowbacteria	0	0	0	0	0	0	0	0	0	0	0	0	0	0	0	0	0	0	0	0	0.112764	0	7.10173	0	2.66946	0.00138564	0	3.00804	0	0	0	0	0	0	0	0	0.00141078	0	0	0	0	0	0.00088148	0	0.00769537	0	0
OM-RGC.v2.007216911	Biota; Bacteria; Bacteroidetes; Flavobacteriia; Flavobacteriales; Flavobacteriaceae	Flavobacteriia	0	0	0	0	0	0	0	0	0	0	0	0	0	0	0	0	0	0	0	0	0	0	0	0	0	0	0	0	0	0	0	0	0	0	0	0	0	0	0	0	0	0	0	0	0	0	0
OM-RGC.v2.006975662	Biota; Bacteria; Bacteroidetes; Flavobacteriia; Flavobacteriales; Flavobacteriaceae; Salegentibacter	Flavobacteriia	0	0.000188714	0	0	0	0	0	0	0	0	0	0	0	0	0	0	0	0	0.00076259	0	0	0	0	0	0	0	0	0	0	0	0	0	0	0	0	0	0	0	0	0	0	0	0	0	0	0	0
OM-RGC.v2.001791799	Biota; Bacteria	Bacteria	0	0	0	0	0	0	0	0	0	0	0	0	0	0	0	0	0	0	0	0	0	0	0.0188451	0	0.0568534	0	0	0.0745472	0	0	0	0	0	0	0	0	0.00367683	0	0	0	0	0	0.0107537	0	0.00320186	0.0126864	0
OM-RGC.v2.005126354	Biota; Bacteria; Bacteroidetes	Bacteroidetes	0	0	0	0	0	0	0	0	0	0	0	0	0	0	0	0	0	0	0	0	0	0	0	0	0	0	0	0	0	0	0	0	0	0	0	0	0	0	0	0	0	0	0	0	0	0	0
OM-RGC.v2.001724482	Biota; Bacteria	Bacteria	0	0	0	0	0	0	0	0	0	0	0	0	0	0	0.00540142	0.00970891	0.0055138	0.0034984	0.0387131	0.0013605	0	0	0	0.00255188	0	0	0	0	0.00477572	0	0.00163261	0	0	0	0.0606594	0	0	0	0	0	0.00219021	0.00111901	0	0.000464441	0	0	0.000411176
OM-RGC.v2.008335115	Biota; Bacteria; Bacteroidetes; Flavobacteriia; Flavobacteriales; Cryomorphaceae; unclassified Cryomorphaceae	Flavobacteriia	0	0	0	0	0	0	0	0	0	0	0	0	0	0	0	0	0	0	0	0	0	0	0	0	0	0	0	0	0	0	0	0	0	0	0	0	0	0	0	0	0	0	0	0	0	0	0
OM-RGC.v2.012275738	Biota; Bacteria; Bacteroidetes; Flavobacteriia; Flavobacteriales; Flavobacteriaceae	Flavobacteriia	0	0	0	0	0	0	0	0	0	0	0	0	0	0	0	0	0	0	0	0	0	0	0	0	0	0	0	0	0	0	0	0	0	0	0	0	0	0	0	0	0	0	0	0	0	0	0
OM-RGC.v2.010230946	Biota; Bacteria; Bacteroidetes; Flavobacteriia; Flavobacteriales; Flavobacteriaceae; Salegentibacter	Flavobacteriia	0	0	0	0	0	0	0	0	0	0	0	0	0	0	0	0	0	0	0.00107191	0	0	0	0	0	0	0	0	0.00144517	0	0	0	0	0	0	0	0	0	0	0	0	0	0	0	0	0	0	0
OM-RGC.v2.001723751	Biota; Bacteria; Candidatus Lindowbacteria; Candidatus Lindowbacteria bacterium RIFCSPLOWO2_12_FULL_62_27	Candidatus Lindowbacteria	0	0	0	0	0	0	0	0	0	0	0	0	0	0	0.00231793	0.00549831	0.00630148	0.0601648	0.00605014	0.11288	0	0.000101697	0	0.0133974	0	0.00317741	0	0	0.00129193	0	0.0376331	0	0	0	0.00490096	0	0	0.00756444	0.00205021	0.086411	0.0184575	0.00470727	0	0.00797703	0.0127347	0	0.0152191
OM-RGC.v2.001723512	Biota; Bacteria; Candidatus Lindowbacteria; Candidatus Lindowbacteria bacterium RIFCSPLOWO2_12_FULL_62_27	Candidatus Lindowbacteria	0	0	0	0	0.000188861	0	0	0	0	0	0	0	0	0	0.0714519	0.0214618	0.107173	0.0888055	0	0.110899	0	0	0	0	0	0.0022863	0.00775672	0	0.00264735	0.0112516	0.0196744	0.0338748	0.00932895	0.00424486	0.0142811	0.0847804	0.0189037	0.0374421	0.015692	0.015849	0.0246896	0.0179413	0	0.0193221	0.021467	0	0.0179541
OM-RGC.v2.001626042	Biota; Bacteria	Bacteria	0	0	0	0	0	0	0	0	0	0	0	0	0	0	0	0	0	0	0.000978528	0	0	0	0.0357407	0	0.0603176	0	0	0.020446	0	0	0	0	0	0	0	0	0	0	0	0	0	0	0.00190288	0.000615118	0.00205574	0.0103613	0
OM-RGC.v2.001725656	Biota; Bacteria; Candidatus Lindowbacteria; Candidatus Lindowbacteria bacterium RIFCSPLOWO2_12_FULL_62_27	Candidatus Lindowbacteria	0.0257949	0.00567975	0.0334376	0	0.00985441	0.0013181	0.00353988	0.00209065	0.00196539	0.00527237	0.0033022	0.000358089	0.0019827	0.00109286	0.000480599	0	0	0	0	0	0.0320194	0.00531482	0	0.0203895	0	0.00403746	0.00282008	0	0.000491374	0	0	0	0	0	0.00705015	0	0	0	0	0.0029717	0.00380299	0.00348916	0	0	0.00320186	0	0.00177122
OM-RGC.v2.001724480	Biota; Bacteria; Candidatus Lindowbacteria; Candidatus Lindowbacteria bacterium RIFCSPLOWO2_12_FULL_62_27	Candidatus Lindowbacteria	0	0	0	0	0	0	0	0	0	0	0	0	0	0	0.00844238	0.0392444	0.0209095	0.00221053	0.0357951	0.00641632	0	0	0	0.00599692	0	0	0	0	0.046653	0	0.0791402	0.00165766	0	0	0.0785358	0.000761293	0.00186439	0.00151859	0.000374557	0.00307708	0.00302647	0.00576021	0	0.00352762	0.00163913	0	0
OM-RGC.v2.007632893	Biota; Bacteria; Bacteroidetes; Flavobacteriia	Flavobacteriia	0	0	0	0	0	0	0	0	0	0	0	0	0	0	0	0	0	0	0	0	0	0	0	0	0	0	0	0	0	0	0	0	0	0	0	0	0	0	0	0	0	0	0	0	0	0	0
OM-RGC.v2.007623306	Biota; Bacteria; Bacteroidetes; Flavobacteriia; Flavobacteriales; Flavobacteriaceae	Flavobacteriia	0	0	0	0	0	0	0	0	0	0	0	0	0	0	0	0	0	0.00234508	0	0.00116444	0.0213462	0.00577476	0	0.000385334	0	0.0234602	0.0196924	0	0	0	0	0.00141913	0	0	0	0	0	0	0	0	0.00374326	0	0	0	0.0136807	0	0.00179913
OM-RGC.v2.006074756	Biota; Bacteria; Bacteroidetes; Flavobacteriia; Flavobacteriales; Cryomorphaceae; unclassified Cryomorphaceae	Flavobacteriia	0.00105963	0	0	0.00508412	0.000574062	0	0	0	0	0	0	0.00110682	0.00178969	0	0	0	0	0	0	0	0.000733197	0.000861104	0	0	0	0	0	0	0	0	0	0	0	0	0	0	0	0	0	0	0	0	0	0	0	0	0
OM-RGC.v2.001864498	Biota; Bacteria	Bacteria	0.00155697	0.00919754	0.00027168	0	0	0	0.00146414	0.000705366	0	0	0	0	9.43974e-05	0	0.01378	0.020215	0.0235589	0.0101108	0	0.00895116	0.011346	0.0198795	0	0.0165107	0	0.0103445	0.0207146	0	0.00908214	0.0172741	0.00583867	0.0104832	0.00771121	0.013871	0.0175551	0.0424863	0.00571507	0.0627202	0.0502695	0.0311923	0.0356406	0.0212653	0.000997411	0.0389988	0.0267428	0	0.0452108
OM-RGC.v2.001732252	Biota; Bacteria	Bacteria	0.0246815	0.0461709	0.0457444	0.00255878	0.0215039	0.0150563	0.109347	0.0883525	0.00873302	0.216303	0.0153123	0.109724	0.0970293	0.0509507	0	0	0	0	0	0	0.00303952	0.00304069	0	0.00382782	0	0	0.00132285	0	0.000806075	0	0	0	0	0	0.00216928	0	0	0	0	0.00257126	0	0.00344787	0	0.00111324	0.00474821	0	0.00480016
OM-RGC.v2.001737563	Biota; Bacteria; Candidatus Lindowbacteria; Candidatus Lindowbacteria bacterium RIFCSPLOWO2_12_FULL_62_27	Candidatus Lindowbacteria	0	0	0	0	0	0	0	0	0	0	0	0	0	0	0	0	0	0	0	0	0	0	0	0	0	0	0	0	0	0	0	0	0	0	0	0	0	0	0	0	0	0	0	0	0	0	0
OM-RGC.v2.008953703	Biota; Bacteria; Bacteroidetes; Flavobacteriia; Flavobacteriales; Flavobacteriaceae	Flavobacteriia	0	0	0	0	0	0	0	0	0	0	0	0	0	0	0	0	0	0	0	0	0	0	0	0	0	0	0	0	0	0	0	0	0	0	0	0	0	0	0	0	0	0	0	0	0	0	0
OM-RGC.v2.001570723	Biota; Bacteria; Bacteroidetes	Bacteroidetes	0	0	0	0	0	0	0	0	0	0	0	0	0	0	0	0	0	0	0	0	0	0	0	0	0	0	0	0	0	0	0	0	0	0	0	0	0	0	0	0	0	0	0	0	0	0	0
OM-RGC.v2.014520856	Biota; Bacteria; Bacteroidetes; Flavobacteriia; Flavobacteriales; Flavobacteriaceae; Flavobacterium	Flavobacteriia	0	0	0	0	0	0	0	0	0	0	0	0	0	0	0	0	0	0	0	0	0	0	0	0	0	0	0	0	0	0	0	0	0	0	0	0	0	0	0	0	0	0	0	0	0	0	0
OM-RGC.v2.001858837	Biota; Bacteria; Candidatus Lindowbacteria; Candidatus Lindowbacteria bacterium RIFCSPLOWO2_12_FULL_62_27	Candidatus Lindowbacteria	0.0104293	0.0895935	0	0.0012125	0.000589021	0.0910882	0.0828442	0.0787174	0	0.0571174	0.00651393	0.0193406	0.048076	0.0492893	0	0.000253454	0	0	0	0.000697081	0	0.000789558	0	0.00246256	0	0.000484972	0.000724561	0	0.000502417	0	0	0.000156345	0.000391852	0	0	0.000394104	0.000515556	0	0.000561835	0.000526897	0.00112696	0	0	0.00203857	0.000416605	0	0
OM-RGC.v2.001767477	Biota; Bacteria	Bacteria	0	0	0	0	0	0	0	0	0	0	0	0	0	0	0	0	0	0	0	0	0	0	0	0	0	0	0	0	0	0	0	0	0	0	0	0	0	0	0	0	0	0	0	0	0	0	0
OM-RGC.v2.001592530	Biota; Bacteria	Bacteria	0	0	0	0	0	0	0	0	0	0	0	0	0	0	0	0.0202559	0	0	0.0663376	0	0	0	0	0	0	0	0	0.00145171	0	0	0.000509154	0	0	0	0	0	0	0	0	0	0	0.00109423	0	0	0	0	0.000258613
OM-RGC.v2.001725055	Biota; Bacteria	Bacteria	0.0198565	0.00174057	0.00168813	0	0.0347803	0	0.0125286	0.00758086	0.00196539	0.00365011	0.000970304	0	0.000898354	0	0	0	0	0	0.00249009	0	0	0	0	0	0	0	0	0	0.000485853	0	0	0	0	0	0	0	0	0	0	0.000512143	0.00109709	0	0	0	0.000345655	0	0
OM-RGC.v2.001728153	Biota; Bacteria; Candidatus Lindowbacteria; Candidatus Lindowbacteria bacterium RIFCSPLOWO2_12_FULL_62_27	Candidatus Lindowbacteria	0.0857356	0.00133932	0.0125855	0	0.241218	0	0.00216841	0.00503573	0.00589618	0.00177436	0.0118743	0	0	0	0	0	0	0	0.00103689	0	0	0	0	0	0	0	0	0.000714955	0.00249	0	0	0	0	0	0	0	0	0	0	0	0	0	0	0	0.00126983	0	0.000580484
OM-RGC.v2.001700616	Biota; Bacteria; Acidobacteria	Acidobacteria	0	0	0	0	0	0	0	0	0	0	0	0	0	0	0	0	0	0	0	0	0	0	0	0	0	0	0	0	0	0	0	0	0	0	0	0	0	0	0	0	0	0	0	0	0.00211031	0	0
OM-RGC.v2.001724195	Biota; Bacteria; Candidatus Lindowbacteria; Candidatus Lindowbacteria bacterium RIFCSPLOWO2_12_FULL_62_27	Candidatus Lindowbacteria	0	0	0	0	0.000736743	0	0	0	0	0	0	0	0	0	0	0	0.000300753	0	0.0004844	0	0.00276109	0	0.0327237	0	0.352532	0	0	0.377095	0	0	0	0	0	0	0	0	0.0349699	0	0	0	0	0	0.0635625	0	0.00178285	0.0620045	0
OM-RGC.v2.001737524	Biota; Bacteria	Bacteria	0	0	0	0	0.000738613	0	0	0	0	0	0.000721508	0	0	0	0	0	0	0	0.0015174	0	0	0	0	0	0	0	0	0	0.000491374	0	0	0	0	0	0	0	0	0	0	0	0	0	0	0	0	0	0.000580484
OM-RGC.v2.008283513	Biota; Bacteria; Bacteroidetes; Flavobacteriia; Flavobacteriales; Flavobacteriaceae; Mesoflavibacter; Mesoflavibacter zeaxanthinifaciens	Flavobacteriia	0	0	0	0.00747566	0	0.0039293	0	0	0	0	0	0	0	0	0	0	0	0	0	0	0	0	0	0	0	0	0	0.00265928	0	0	0	0	0	0	0	0	0	0	0	0	0	0	0	0	0	0.00746502	0
OM-RGC.v2.009678404	Biota; Bacteria; Bacteroidetes; Flavobacteriia; Flavobacteriales; Cryomorphaceae; unclassified Cryomorphaceae; Cryomorphaceae bacterium BACL29 MAG-121220-bin8	Flavobacteriia	0.308054	0.0236351	0.24846	0.0280965	0.162682	0.00196465	0.0014975	0.00141073	0.0103461	0.00358251	0	0.000999584	0	0	0	0	0	0	0	0	0	0	0	0	0	0	0	0	0	0	0	0	0	0	0	0	0	0	0	0	0	0	0	0	0	0	0
OM-RGC.v2.009712795	Biota; Bacteria; Bacteroidetes; Flavobacteriia; Flavobacteriales; Flavobacteriaceae	Flavobacteriia	0	0.000701724	0	0.00279292	0	0.00521525	0	0	0	0.00238271	0	0	0.00145807	0	0.000905907	0	0.000811554	0.00486316	0	0.00778276	0	0	0	0	0	0	0.00150324	0	0	0.00150157	0	0.000789745	0.00163032	0	0	0	0	0.00281291	0.00636747	0.00299277	0.0108515	0.00107152	0	0.00508757	0.0109336	0.00104021	0.00433503
OM-RGC.v2.005620292	Biota; Bacteria; Bacteroidetes	Bacteroidetes	0	0	0.00274002	0.00533498	0	0.000523311	0	0	0	0.00290657	0.0012191	0	0	0	0	0	0	0	0	0	0	0	0	0	0	0	0	0	0	0	0	0	0	0	0	0	0	0	0	0	0	0	0	0	0	0	0
OM-RGC.v2.007440916	Biota; Bacteria; Bacteroidetes; Flavobacteriia; Flavobacteriales	Flavobacteriia	0	0	0	0	0	0	0	0	0	0	0	0	0	0	0	0	0	0	0	0	0	0	0	0	0	0	0	0	0	0	0	0	0	0	0	0	0	0	0	0	0	0	0	0	0	0	0
OM-RGC.v2.004658872	Biota; Bacteria; Bacteroidetes; Flavobacteriia; Flavobacteriales	Flavobacteriia	0	0	0	0	0	0	0	0	0	0	0	0	0	0	0.00606065	0	0.00744721	0.0357529	0	0.0281209	0.013527	0.00567255	0	0.00166638	0	0.00518419	0.0225787	0	0.00179711	0.00329612	0.000509154	0.00024454	0	0	0	0	0.000699397	0.00109095	0.00934421	0.00939983	0.00838251	0	0	0.000939517	0.00325643	0	0.00537692
OM-RGC.v2.001911788	Biota; Bacteria	Bacteria	0	0	0	0	0	0	0	0	0	0	0	0	0	0	0	0	0	0	0	0	0	0	0.161297	0	0.0601139	0	0	0.0643024	0	0	0	0	0	0	0	0	0.12749	0	0	0	0	0	0.0409758	0	0	0.0387528	0
OM-RGC.v2.001699442	Biota; Bacteria; Acidobacteria	Acidobacteria	0	0	0	0	0	0	0	0	0	0	0	0	0	0	0	0	0	0	0	0	0	0	0.0464165	0	0.000458496	0	0	0	0	0	0	0	0	0	0	0	0.0587494	0	0	0	0	0	0.010194	0	0	0.00544579	0
OM-RGC.v2.005239071	Biota; Bacteria; Bacteroidetes; Flavobacteriia; Flavobacteriales; Flavobacteriaceae	Flavobacteriia	0.00084251	0.00127886	0	0	0	0.000503664	0.0289121	0.0181068	0	0.00141442	0	0	0.00114049	0	0	0	0	0	0	0	0	0	0	0	0	0	0	0	0	0	0	0	0	0	0	0	0	0	0	0	0	0	0	0	0	0	0
OM-RGC.v2.001757776	Biota; Bacteria; Candidatus Lindowbacteria; Candidatus Lindowbacteria bacterium RIFCSPLOWO2_12_FULL_62_27	Candidatus Lindowbacteria	0	0	0	0	0	0	0	0	0	0	0	0	0	0	0	0	0	0	0	0	0	0	0	0	0	0	0	0	0	0	0	0	0	0	0	0	0.00483583	0	0	0	0	0	0.0221869	0	0	0.0048747	0
OM-RGC.v2.001679191	Biota; Bacteria	Bacteria	0	0	0	0	0	0	0	0	0	0	0	0	0	0	0	0	0	0	0	0	0.00224832	0	0.155031	0	0.0715253	0	0	0.0405432	0	0	0	0	0	0	0	0	0.0541533	0	0	0	0	0	0.0569664	0	0.00227405	0.0383449	0
OM-RGC.v2.001671864	Biota; Bacteria; Candidatus Lindowbacteria; Candidatus Lindowbacteria bacterium RIFCSPLOWO2_12_FULL_62_27	Candidatus Lindowbacteria	0	0	0	0	0	0	0	0	0	0	0	0	0	0	0	0	0	0	0.020232	0	0	0	0	0	0.00133473	0	0	0	0	0	0	0	0	0	0	0	0	0	0	0	0	0	0.000961432	0	0.000811379	0.00053846	0
OM-RGC.v2.001774761	Biota; Bacteria; Candidatus Lindowbacteria; Candidatus Lindowbacteria bacterium RIFCSPLOWO2_12_FULL_62_27	Candidatus Lindowbacteria	0	0	0	0	0	0	0	0	0	0	0	0	0	0	0	0	0	0	0	0	0	0	0	0	0	0	0	0	0	0	0	0	0	0	0	0	0.00155866	0	0	0	0	0	0.00193086	0	0	0.00158887	0
OM-RGC.v2.001730659	Biota; Bacteria; Candidatus Lindowbacteria; Candidatus Lindowbacteria bacterium RIFCSPLOWO2_12_FULL_62_27	Candidatus Lindowbacteria	0	0	0	0	0	0	0	0	0	0	0	0	0	0	0	0	0	0	0	0	0	0	0.00224424	0	0.00149775	0	0	0.00534037	0	0	0	0	0	0	0	0	0.00735366	0	0	0	0	0	0.0141716	0	0	0.0048543	0
OM-RGC.v2.001746228	Biota; Bacteria	Bacteria	0	0	0	0	0	0	0	0	0	0	0	0	0	0	0	0	0	0	0.0102716	0	0	0	0	0	0	0	0	0	0	0	0	0	0	0	0	0	0	0	0	0	0	0	0	0	0	0	0
OM-RGC.v2.001733060	Biota; Bacteria; Candidatus Lindowbacteria; Candidatus Lindowbacteria bacterium RIFCSPLOWO2_12_FULL_62_27	Candidatus Lindowbacteria	0	0	0	0	0	0	0	0	0	0	0	0	0	0	0	0	0	0	0	0	0.013527	0	0.751948	0	0.788612	0	0	0.854459	0	0	0	0	0	0	0	0	0.0465599	0	0	0	0	0	0.0329805	0	0.00442074	0.0817888	0
OM-RGC.v2.009733112	Biota; Bacteria; Bacteroidetes; Flavobacteriia; Flavobacteriales; Cryomorphaceae; unclassified Cryomorphaceae; Cryomorphaceae bacterium BACL29 MAG-121220-bin8	Flavobacteriia	0.00989114	0.0107732	0.00777888	0	0.0188861	0	0	0	0	0	0	0.00120448	0	0	0	0	0	0	0	0	0	0	0	0	0	0	0	0	0	0	0	0	0	0	0	0	0	0	0	0	0	0	0	0	0	0	0
OM-RGC.v2.013031649	Biota; Bacteria; Bacteroidetes; Flavobacteriia; Flavobacteriales; Flavobacteriaceae	Flavobacteriia	0	0	0	0.00520119	0	0.00150028	0	0	0	0	0	0	0	0	0	0	0	0	0	0	0	0	0	0	0	0	0	0	0	0	0	0	0	0	0	0	0	0	0	0	0	0	0	0	0	0	0
OM-RGC.v2.006850719	Biota; Bacteria; Bacteroidetes; Flavobacteriia; Flavobacteriales; Flavobacteriaceae	Flavobacteriia	0	0	0	0	0	0	0	0	0	0	0	0	0	0	0	0	0	0	0	0	0	0	0	0	0	0	0	0	0	0	0	0	0	0	0	0	0	0	0	0	0	0	0	0	0	0	0
OM-RGC.v2.001642658	Biota; Bacteria	Bacteria	0	0	0	0	0	0	0	0	0	0	0	0	0	0	0	0	0	0	0	0	0	0	0	0	0	0	0	0	0	0	0	0	0	0	0	0	0.0109106	0	0	0	0	0	0.0907464	0	0	0.0208041	0
OM-RGC.v2.001677130	Biota; Bacteria; Acidobacteria	Acidobacteria	0	0	0	0	0	0	0	0	0	0	0	0	0	0	0	0	0	0	0	0	0.00413003	0	0.273858	0	0.191753	0	0	0.25503	0	0	0	0	0	0	0	0	0	0	0	0	0	0	0	0	0	0	0
OM-RGC.v2.001724537	Biota; Bacteria	Bacteria	0.000205988	0	0	0	0	0	0	0	0	0	0	0	0	0	0.0342373	0.0119369	0.0203366	0.00187606	0	0	0	0	0	0	0	0	0	0	0	0.0200412	0.00147212	0.0256567	0.0248053	0.0858999	0.0127947	0.0893943	0.00449612	0.0416234	0.00615062	0.00362505	0	0.00384014	0	0.000937744	0	0	0.00232566
OM-RGC.v2.001841314	Biota; Bacteria; Candidatus Lindowbacteria; Candidatus Lindowbacteria bacterium RIFCSPLOWO2_12_FULL_62_27	Candidatus Lindowbacteria	0	0	0	0	0	0	0	0	0	0	0	0	0	0	0	0	0	0	0	0	0.00271468	0	0.0905123	0	0	0	0	0	0	0	0	0	0	0	0	0	0.0983152	0	0	0	0	0	0.363785	0	0	0.37733	0
OM-RGC.v2.001728963	Biota; Bacteria; Candidatus Lindowbacteria; Candidatus Lindowbacteria bacterium RIFCSPLOWO2_12_FULL_62_27	Candidatus Lindowbacteria	0.0473216	0.00147124	0.0234527	0	0.0122666	0	0	0	0	0	0	0	0	0	0	0	0	0	0.00937675	0	0	0	0	0	0	0	0	0	0.0235473	0	0	0	0	0	0.0013799	0	0	0	0	0	0	0	0	0.000469759	4.91194e-05	0	0
OM-RGC.v2.001761194	Biota; Bacteria; Candidatus Lindowbacteria; Candidatus Lindowbacteria bacterium RIFCSPLOWO2_12_FULL_62_27	Candidatus Lindowbacteria	0	0	0	0	0	0	0	0	0	0	0	0	0	0	0	0	0	0	0	0	0.00182835	0	0.0707852	0	0.00511477	0	0	0.00769449	0	0	0	0	0	0	0	0	0	0	0	0	0	0	0	0	0.00938726	0	0
OM-RGC.v2.007897061	Biota; Bacteria; Bacteroidetes; Flavobacteriia; Flavobacteriales	Flavobacteriia	0.00549302	0.0016911	0	0	0	0	0	0	0	0	0	0	0	0	0	0	0	0	0	0	0	0	0	0	0	0.000862439	0	0	0	0	0	0	0	0	0	0	0	0	0	0	0	0	0	0	0	0	0
OM-RGC.v2.001785720	Biota; Bacteria; Candidatus Lindowbacteria; Candidatus Lindowbacteria bacterium RIFCSPLOWO2_12_FULL_62_27	Candidatus Lindowbacteria	0	0	0	0	0	0	0	0	0	0	0	0	0	0	0	0	0	0	0	0	0	0	0	0	0	0	0	0	0	0	0	0	0	0	0	0	0	0	0	0	0	0	0	0	0	0	0
OM-RGC.v2.007453927	Biota; Bacteria; Bacteroidetes; Flavobacteriia; Flavobacteriales; Flavobacteriaceae; Salegentibacter	Flavobacteriia	0	0.000624773	0	0	0	0.00169853	0.000149379	0	0	0	0	0	0	0	0	0	0	0	0	0	0	0	0.00185434	0	0	0	0	0	0	0	0	0	0	0	0	0	0	0	0	0	0	0	0	0	0	0	0
OM-RGC.v2.002049853	Biota; Bacteria; Candidatus Lindowbacteria; Candidatus Lindowbacteria bacterium RIFCSPLOWO2_12_FULL_62_27	Candidatus Lindowbacteria	0.00102994	0	0	0	0	0	0	0	0	0	0	0	0	0	0	0	0.00298366	0	0	0.00560438	0.0187012	0.0145902	0	0.245491	0	0.0258015	0.0228492	0	0.103244	0	0.0423373	0.000879944	0	0	0.0104045	0.00198013	0	0.003098	0.00366672	0.015006	0.0138978	0.0101371	0	0.00684252	0.0148086	0	0.0140842
OM-RGC.v2.001727101	Biota; Bacteria; Candidatus Lindowbacteria; Candidatus Lindowbacteria bacterium RIFCSPLOWO2_12_FULL_62_27	Candidatus Lindowbacteria	0	0	0	0	0	0	0.00214987	0	0	0	0	0	0	0	0.00835732	0	0.00749494	0.000624714	0	0	0.000227152	0	0	0.000316433	0	0	0.00070051	0	0	0.00276711	0.000511921	0.0056124	0.00179749	0.00561525	0.000670869	0.0135533	0	0.0138365	0.00214877	0.0128563	0.00738697	0.00363368	0	0.000414806	0.000491194	0	0.0039071
OM-RGC.v2.007638393	Biota; Bacteria; Bacteroidetes; Flavobacteriia; Flavobacteriales; Flavobacteriaceae	Flavobacteriia	0	0	0	0	0	0	0	0	0	0	0	0	0	0	0	0	0	0	0	0	0	0	0	0	0	0	0	0	0	0	0	0	0	0	0	0	0	0	0	0	0	0	0	0	0	0	0
OM-RGC.v2.004251393	Biota; Bacteria; Bacteroidetes	Bacteroidetes	0.00673637	0	0	0	0.000983571	0	0	0	0	0	0	0	0	0	0	0	0	0	0	0	0.0415323	0.0329621	0	0.0318985	0	0	0	0	0	0	0	0	0	0	0	0	0	0	0	0	0	0	0	0	0	0	0
OM-RGC.v2.001723542	Biota; Bacteria; Candidatus Lindowbacteria; Candidatus Lindowbacteria bacterium RIFCSPLOWO2_12_FULL_62_27	Candidatus Lindowbacteria	0	0	0	0	0	0	0	0	0	0	0	0	0	0	0.0416802	0.0298421	0.0642083	0.164348	0.0014532	0.217838	0.076336	0.087899	0.00112096	0.154389	0.000432005	0.0430025	0.124468	0	0.133058	0.00868792	0.0921458	0.0121067	0.00747754	0.00441198	0.0228979	0.0246075	0.00287752	0.0313601	0.0333159	0.0219189	0.038229	0.0466598	0	0.0423669	0.085686	0.00103409	0.127818
OM-RGC.v2.009712764	Biota; Bacteria; Bacteroidetes; Flavobacteriia; Flavobacteriales; Cryomorphaceae; unclassified Cryomorphaceae	Flavobacteriia	0.059384	0.00119458	0	0	0.0020569	0	0	0.00196339	0.0278122	0	0.0637822	0	0	0	0	0	0	0	0	0	0	0	0	0	0	0	0	0	0	0	0	0	0	0	0.00164905	0	0	0	0	0.00147742	0	0	0	0	0	0	0
OM-RGC.v2.012177236	Biota; Bacteria; Bacteroidetes; Flavobacteriia; Flavobacteriales; Cryomorphaceae; unclassified Cryomorphaceae; Cryomorphaceae bacterium BACL29 MAG-121220-bin8	Flavobacteriia	0.0123593	0.00157018	0	0	0.00575931	0	0	0	0	0	0	0	0	0	0	0	0	0	0	0	0	0	0	0	0	0	0	0	0	0	0	0	0	0	0	0	0	0	0	0	0	0	0	0	0	0	0
OM-RGC.v2.006308949	Biota; Bacteria; Bacteroidetes; Flavobacteriia; Flavobacteriales; Cryomorphaceae; unclassified Cryomorphaceae	Flavobacteriia	0	0	0	0	0	0	0.000372521	0	0	0	0	0	0	0	0	0	0.00281657	0	0	0	0.000231328	0	0	0.000791083	0	0	0	0	0.00772948	0	0	0	0	0	0.000664843	0	0	0.000819164	0	0	0.000903958	0.000891903	0	0.00202085	0	0	0
OM-RGC.v2.001728120	Biota; Bacteria; Candidatus Lindowbacteria; Candidatus Lindowbacteria bacterium RIFCSPLOWO2_12_FULL_62_27	Candidatus Lindowbacteria	0	0	0	0.00117403	0	0	0.000359548	0.000521752	0	0	0.000230702	0	0	0	0.0306222	0.0218706	0.0398616	0.023643	0.0123337	0.0233681	0.0401402	0.0521262	0	0.219972	0	0.0568588	0.0808743	0	0.483093	0.00453725	0.246276	0.00994196	0.00330737	0.00601633	0.0476036	0.0595962	0.00529544	0.0260384	0.0258247	0.0316138	0.0493792	0.0778351	0	0.0737432	0.119524	0.00244755	0.139539
OM-RGC.v2.001722911	Biota; Bacteria; Candidatus Lindowbacteria; Candidatus Lindowbacteria bacterium RIFCSPLOWO2_12_FULL_62_27	Candidatus Lindowbacteria	0.00164976	0.00820816	0	0.0027093	0	0	0.0889603	0.0576291	0	0	0	0	0.0571999	0.0212295	0	0	0	0	0	0	0	0	0	0.00387886	0	0	0.00137095	0	0.00472051	0	0.00208642	0	3.68484e-05	0	0.00165307	0.000718999	0	0.000505563	0	0	0.00109709	0.0260138	0	0.0187903	0.0247416	0	0.0113864
OM-RGC.v2.001719295	Biota; Bacteria; Acidobacteria	Acidobacteria	0	0	0	0	0	0	0	0	0	0	0	0	0	0	0	0	0	0	0	0	0.00076336	0	0.0735702	0	0.00735631	0	0	0.0113565	0	0	0	0	0	0	0	0	0	0	0	0	0	0	0	0	0.000556686	0	0
OM-RGC.v2.001725159	Biota; Bacteria; Bacteroidetes	Bacteroidetes	0.334035	0.0111213	0.0246138	0	0.334713	0	0.00950763	0.0329049	0.0181892	0.0037684	0.0524733	0	0	0	0	0	0	0	0	0	0	0	0	0	0	0	0	0	0	0	0	0	0	0	0	0	0	0	0	0	0	0.00421177	0	0.00682479	0.0080956	0	0.0160749
OM-RGC.v2.001765998	Biota; Bacteria; Acidobacteria	Acidobacteria	0	0	0	0	0	0	0	0	0	0	0	0	0	0	0	0	0	0	0	0	0.000925777	0	0.0501299	0	0.0018401	0	0	0	0	0	0	0	0	0	0	0	0.0589492	0	0	0	0	0	0.0194685	0	0	0.0159702	0
OM-RGC.v2.001726494	Biota; Bacteria; Candidatus Lindowbacteria; Candidatus Lindowbacteria bacterium RIFCSPLOWO2_12_FULL_62_27	Candidatus Lindowbacteria	0	0	0	0	0.000370242	0	0	0	0	0	0	0	0	0	0	0	0	0	0	0	0	0	0	0	0	0	0	0	0	0	0	0	0	0	0	0	0	0	0	0	0	0	0	0	0.000411147	0	0
OM-RGC.v2.009010037	Biota; Bacteria; Bacteroidetes; Flavobacteriia; Flavobacteriales; Cryomorphaceae; unclassified Cryomorphaceae	Flavobacteriia	0	0	0	0	0	0	0	0	0	0	0	0	0	0	0	0	0	0	0	0	0	0	0.00212124	0	0	0	0	0	0	0	0	0	0	0	0	0	0.0201826	0	0	0	0	0	0.0106737	0	0	0.00758739	0
OM-RGC.v2.001770227	Biota; Bacteria	Bacteria	0	0	0	0	0	0	0	0	0	0	0	0	0	0	0	0	0	0	0	0	0.0280749	0	1.91004	0	2.91399	0.0003918	0	3.4004	0	0	0	0	0	0	0	0	0.0119497	0	0	0	0	0	0.000543679	0	0.0100786	0.00145833	0
OM-RGC.v2.001775398	Biota; Bacteria; Candidatus Lindowbacteria; Candidatus Lindowbacteria bacterium RIFCSPLOWO2_12_FULL_62_27	Candidatus Lindowbacteria	0	0	0.00220827	0	0	0	0	0.00225426	0	0	0	0	0	0	0	0	0	0	0.00088904	0	0	0	0	0	0	0	0	0	0	0	0	0	0	0	0	0	0	0	0	0	0	0	0	0	0	0.0032634	0
OM-RGC.v2.018638067	Biota; Bacteria; Bacteroidetes; Flavobacteriia; Flavobacteriales; Flavobacteriaceae; Flavobacterium	Flavobacteriia	0	0	0	0	0	0	0	0	0	0	0	0	0	0	0	0	0	0	0	0	0	0	0	0	0	0	0	0	0	0	0	0	0	0	0	0	0	0	0	0	0	0	0	0	0	0	0
OM-RGC.v2.009456415	Biota; Bacteria; Bacteroidetes; Flavobacteriia; Flavobacteriales; Cryomorphaceae; unclassified Cryomorphaceae	Flavobacteriia	0.000616109	0	0	0	0.00278616	0	0	0	0	0	0.000913759	0	0	0	0	0	0	0	0	0	0	0	0	0	0	0	0	0	0	0	0	0	0	0	0	0	0.00193433	0	0	0	0	0	0.00747559	0	0	0.00797492	0
OM-RGC.v2.001833912	Biota; Bacteria	Bacteria	0	0	0	0	0	0	0	0	0	0	0	0	0	0	0.00100373	0.000443544	0.00401003	0	0	0	0	0	0	0	0	0	0	0	0	0.00563596	0	0.00173583	0.00337927	0.0159433	0	0.0126113	0	0.00262285	0.0015554	0	0.000559498	0.00107978	0	0.00023222	0	0	0
OM-RGC.v2.001732069	Biota; Bacteria	Bacteria	0	0.0011158	0	0	0	0.00237544	0.244641	0.238152	0	0.0143638	0.00409382	0.000708517	0.159668	0.0762415	0.0018905	0.00416972	0.00145602	0	0	0	0	0	0	0	0	0	0	0	0	0	0	0	0	0	0.00574457	0	0	0	0	0	0	0.0276655	0	0.022513	0.0171008	0.00108508	0.02121
OM-RGC.v2.001761031	Biota; Bacteria; Candidatus Lindowbacteria; Candidatus Lindowbacteria bacterium RIFCSPLOWO2_12_FULL_62_27	Candidatus Lindowbacteria	0	0	0	0	0	0	0	0	0	0	0	0	0	0	0	0	0	0	0	0	0.0559179	0	3.13312	0	2.02961	0	0	2.35412	0	0	0	0	0	0	0	0	0	0	0	0	0	0	0	0	0	0	0
OM-RGC.v2.001735764	Biota; Bacteria; Acidobacteria	Acidobacteria	0	0	0.000682684	0	0	0	0	0	0	0	0	0	0	0	0	0	0	0	0	0	0	0	0.00946897	0	0.00652083	0	0	0	0	0	0	0	0	0	0	0	0.00275762	0	0	0	0	0	0.0561668	0	0.000263789	0.0730185	0
OM-RGC.v2.002042400	Biota; Bacteria; Acidobacteria	Acidobacteria	0	0	0	0	0	0	0	0	0	0	0	0	0	0	0	0	0	0	0	0	0	0	0.00482732	0	0	0	0	0	0	0	0	0	0	0	0	0	0.111104	0	0	0	0	0	0.0489711	0	0.00130075	0.0277389	0
OM-RGC.v2.011650248	Biota; Bacteria; Bacteroidetes; Flavobacteriia; Flavobacteriales	Flavobacteriia	0.0436101	0.041224	0.0329732	0.0954945	0.00152958	0.0237544	0.00283561	0	0.00409766	0	0	0.0014764	0	0	0	0	0	0.00369062	0	0.00358442	0.0019374	0	0	0	0	0	0.00141305	0	0	0.00100511	0	0.00196634	0	0	0	0	0	0.00182079	0.000904851	0.00161441	0.00716795	0	0	0	0.000365667	0	0
OM-RGC.v2.008990649	Biota; Bacteria; Bacteroidetes; Flavobacteriia; Flavobacteriales; Flavobacteriaceae	Flavobacteriia	0	0	0	0	0	0	0	0	0	0	0	0	0	0	0	0	0	0	0	0	0	0	0	0	0	0	0	0	0	0	0	0	0	0	0	0	0	0	0	0	0	0	0	0	0	0	0
OM-RGC.v2.001646110	Biota; Bacteria	Bacteria	0.126748	0.0102236	0.313477	0.0292671	0.297315	0.00166281	0.0224254	0.0190885	0.0331892	0.0652287	0.0321173	0.0144384	0.0361447	0.002566	0	0	0	0	0	0	0.013643	0.0249132	0	0.0104117	0	0.00329686	0	0	0.00971707	0	0	0	0	0	0.00966132	0.000374879	0	0	0	0.00265556	0.000164664	0.00344787	0	0.00272992	0.017119	0	0.0204658
OM-RGC.v2.001760487	Biota; Bacteria; Candidatus Lindowbacteria; Candidatus Lindowbacteria bacterium RIFCSPLOWO2_12_FULL_62_27	Candidatus Lindowbacteria	0.00515898	0.0164163	0.00332054	0	0.0108081	0	0.261321	0.187249	0	0.00454573	0	0	0.0666747	0.00963633	0	0	0	0	0	0	0	0	0	0	0	0	0	0	0	0	0	0	0	0	0	0	0	0	0	0.00090837	0	0.00286978	0	0.000350989	0.000409328	0	0.00158331
OM-RGC.v2.007964239	Biota; Bacteria; Bacteroidetes; Flavobacteriia; Flavobacteriales; Flavobacteriaceae	Flavobacteriia	0	0	0	0	0	0	0	0	0	0	0	0	0	0	0	0	0	0	0	0	0	0	0	0	0	0	0	0	0	0	0	0	0	0	0	0	0	0	0	0	0	0	0	0	0	0	0
OM-RGC.v2.008946067	Biota; Bacteria; Bacteroidetes; Flavobacteriia; Flavobacteriales; Cryomorphaceae; unclassified Cryomorphaceae	Flavobacteriia	0	0	0	0	0	0	0	0	0	0	0	0	0	0	0	0	0	0	0	0	0	0	0	0.000711975	0	0	0	0	0.00391995	0	0	0	0	0	0.000492104	0	0	0	0	0	0	0	0	0	0	0	0
OM-RGC.v2.001644442	Biota; Bacteria; Candidatus Lindowbacteria; Candidatus Lindowbacteria bacterium RIFCSPLOWO2_12_FULL_62_27	Candidatus Lindowbacteria	0	0	0	0	0	0	0	0	0	0	0	0	0	0	0.00365765	0.00560051	0.00422486	0.0191835	0	0.0362403	0.0371239	0.0574921	0	0.0243449	0	0.0570977	0.0142808	0	0.0126156	0.0051273	0.0052299	0.00256567	0.00181546	0.000850643	0.00200859	0.146107	0.00101113	0.0361117	0.00863452	0.00743978	0.00171433	0.00811384	0	0.00643481	0.0114066	0.00026719	0.0197216
OM-RGC.v2.002022638	Biota; Bacteria	Bacteria	0	0	0	0	0	0	0	0	0	0	0	0	0	0	0	0	0	0	0	0	0	0	0	0	0	0	0	0	0	0	0	0	0	0	0	0	0	0	0	0	0	0	0	0	0	0	0
OM-RGC.v2.001736913	Biota; Bacteria	Bacteria	0	0	0	0	0	0	0	0	0	0	0	0	0	0	0.00329614	0.00784889	0.0157537	0.0321007	0.000840406	0.0376266	0.00487251	0.0105274	0	0.0408301	0	0.0255626	0.0303654	0	0.0789512	0	0.114006	0.00350775	0	0	0.000865702	0.000382569	0.00136083	0.015338	0.0315416	0.0316138	0.0459943	0.0216782	0	0.0169645	0.0634913	0.00080769	0.0986079
OM-RGC.v2.001732645	Biota; Bacteria	Bacteria	0	0	0	0	0	0	0	0	0	0	0	0	0	0	0.0648596	0.237102	0.183077	0.211442	0.0136177	0.225759	0.00842248	0.0153057	0	0.0704319	0	0.0238425	0.0892924	0.000738932	0.218634	0.00116992	0.320988	0.00689523	0	0	0.00220945	0	0.000993144	0.0114987	0.0654489	0.0229727	0.0248887	0.0361303	0.00188889	0.0452032	0.147358	0	0.166889
OM-RGC.v2.008442381	Biota; Bacteria; Bacteroidetes; Flavobacteriia; Flavobacteriales; Flavobacteriaceae	Flavobacteriia	0.000612397	0	0	0.00240827	0	0.00437581	0	0.00111804	0.0116626	0.0336283	0.0022844	0.0415536	0.0147386	0.0943327	0	0	0	0	0	0	0	0	0	0	0	0	0	0	0	0	0	0	0	0	0	0	0	0	0	0	0	0	0	0	0	0	0
OM-RGC.v2.001944189	Biota; Bacteria; Candidatus Lindowbacteria; Candidatus Lindowbacteria bacterium RIFCSPLOWO2_12_FULL_62_27	Candidatus Lindowbacteria	0.0512187	0.00483695	0.00561937	0.00142155	0.263657	0	0.0644962	0.0529024	0.046539	0.0434295	0.102006	0.00777454	0.00589545	0	0	0	0	0	0	0	0	0	0	0	0	0	0	0	0	0	0	0	0	0	0	0	0	0	0	0	0	0	0	0	0	0	0
OM-RGC.v2.010838015	Biota; Bacteria; Bacteroidetes; Flavobacteriia; Flavobacteriales; Cryomorphaceae; unclassified Cryomorphaceae	Flavobacteriia	0	0	0	0	0	0	0	0	0	0	0	0	0	0	0	0	0	0	0	0	0	0	0	0	0	0	0	0	0	0	0	0	0	0	0	0	0	0	0	0	0	0	0	0	0	0	0
OM-RGC.v2.002061446	Biota; Bacteria	Bacteria	0	0	0	0	0	0	0	0	0	0	0	0	0.0149843	0	0.0391284	0.0259586	0.0754268	0.0090151	0.0114389	0.0130703	0.0048029	0	0	0.118918	0	0.0080988	0.0183095	0	0.320222	0	0.379098	0.00833842	0	0.000109297	0.126742	0.00761293	0.00159263	0.0111186	0.00360758	0.0149217	0.0228976	0.0384014	0	0.041126	0.030927	0	0.0522808
OM-RGC.v2.010928726	Biota; Bacteria; Bacteroidetes; Flavobacteriia; Flavobacteriales; Flavobacteriaceae	Flavobacteriia	0	0	0	0	0	0	0	0	0.00175031	0.0322764	0	0.0497877	0	0	0	0	0	0	0	0	0	0	0	0	0	0	0	0	0	0	0	0	0	0	0	0	0	0	0	0	0	0	0	0	0	0	0
OM-RGC.v2.002039057	Biota; Bacteria; Acidobacteria	Acidobacteria	0	0	0	0	0	0	0	0	0	0	0	0	0	0	0	0	0	0	0	0	0	0	0.015039	0	0.0124507	0	0	0.00302984	0	0	0	0	0	0	0	0	0.0016186	0	0	0	0	0	0.0747559	0	0	0.114219	0
OM-RGC.v2.001840329	Biota; Bacteria; Bacteroidetes	Bacteroidetes	0.00334035	0	0	0	0	0	0	0	0	0	0.000683058	0	0.00152475	0	0.0265818	0.367917	0.0410551	0.00715057	0.210101	0.0013902	0	0	0	2.33497e-05	0	0	0	0.000571092	0.0753625	0	0.163261	0.000699545	0	0	0.103241	0	0	0.00769748	0.032133	0.023605	0.0153314	0.22504	0	0.104588	0.0909618	0.00246794	0.0887471
OM-RGC.v2.001640286	Biota; Bacteria	Bacteria	0.00508475	0.0120191	0.0098455	0.00200689	0.0175397	0.00160565	0.0770989	0.0543568	0.00511744	0.0140766	0.00599372	0.00111831	0.0343901	0.00383976	0.000263691	0	0	0	0	0	0.00231792	0.00544258	0	0.00117897	0	0.0044197	0	0	0.00665288	0	0.000478715	0	0	0	0.00349495	0	0	0.00176377	0	0.00425732	0	0.00462468	0	0.00398852	0.00711321	0.000536421	0.0119074
OM-RGC.v2.004684134	Biota; Bacteria; Bacteroidetes; Flavobacteriia; Flavobacteriales; Cryomorphaceae; unclassified Cryomorphaceae	Flavobacteriia	0	0	0	0	0	0	0	0	0	0	0	0	0	0	0	0	0	0	0	0	0	0	0	0	0	0	0	0	0	0	0	0	0	0	0	0	0	0	0	0	0	0	0	0	0	0	0
OM-RGC.v2.001581666	Biota; Bacteria	Bacteria	0	0	0.000619988	0	0	0	0	0	0	0	0	0	0	0	0	0	0	0	0.000760645	0	0	0	0.00819252	0	0.0348457	0	0	0.0283366	0	0	0	0	0	0	0	0	0	0	0	0	0	0	0.0817517	0	0.00201935	0.136247	0
OM-RGC.v2.008349969	Biota; Bacteria; Bacteroidetes	Bacteroidetes	0	0	0	0	0	0	0	0	0	0	0	0	0	0	0	0	0	0	0	0	0	0	0	0	0	0	0	0	0	0	0	0	0	0	0	0	0	0	0	0	0	0	0	0	0	0	0
OM-RGC.v2.009225839	Biota; Bacteria; Bacteroidetes; Flavobacteriia; Flavobacteriales; Flavobacteriaceae	Flavobacteriia	0.000701473	0.00500185	0.0163705	0	0.0329104	0	0	0	0	0	0	0	0	0	0	0	0	0	0	0	0	0	0	0	0	0	0	0	0	0	0	0	0	0	0	0	0	0	0	0	0	0	0	0	0	0	0
OM-RGC.v2.001736643	Biota; Bacteria; Acidobacteria	Acidobacteria	0	0	0	0	0	0	0	0	0	0	0	0	0	0	0	0	0	0	0	0	0	0	0.00123004	0	0	0	0	0	0	0	0	0	0	0	0	0	0.0839276	0	0	0	0	0	0.0299823	0	0	0.0155215	0
OM-RGC.v2.011532809	Biota; Bacteria; Bacteroidetes; Flavobacteriia; Flavobacteriales; Flavobacteriaceae	Flavobacteriia	0	0	0	0	0	0	0	0	0	0	0	0	0	0	0	0	0	0	0	0	0	0	0	0	0	0	0	0	0	0	0	0	0	0	0	0	0	0	0	0	0	0	0	0	0	0	0
OM-RGC.v2.001790779	Biota; Bacteria; Candidatus Lindowbacteria; Candidatus Lindowbacteria bacterium RIFCSPLOWO2_12_FULL_62_27	Candidatus Lindowbacteria	0.00759001	0.000745697	0	0	0.00176893	0	0	0.00329049	0	0	0.00158325	0	0	0	0	0	0	0	0	0	0	0	0	0	0	0	0	0	0	0	0	0	0	0	0	0	0	0	0	0	0	0.00336528	0	0.000443168	0.0021467	0	0.00269776
OM-RGC.v2.015265058	Biota; Bacteria; Bacteroidetes; Bacteroidetes bacterium RIFCSPLOWO2_12_FULL_31_6	Bacteroidetes	0	0	0	0	0	0	0	0	0	0	0	0	0	0	0	0	0	0	0	0	0	0	0	0	0	0	0	0	0	0	0	0	0	0	0	0	0	0	0	0	0	0	0	0	0	0	0
OM-RGC.v2.002191321	Biota; Bacteria	Bacteria	0	0	0	0	0	0	0	0	0	0	0	0	0	0	0.0199044	0.239146	0.0139874	0.0180494	0.120614	0.0239622	0	0	0	0.0367471	0	0	0.00229094	0.000114	0.303658	0	0.592168	0.00723598	0	0	0.0251074	0.000185133	0.000213816	0.018626	0.0205021	0.016397	0.0276762	0.144728	0.000943443	0.0737432	0.0800464	0.00147669	0.0974916
OM-RGC.v2.001643784	Biota; Bacteria; Candidatus Lindowbacteria; Candidatus Lindowbacteria bacterium RIFCSPLOWO2_12_FULL_62_27	Candidatus Lindowbacteria	0	0	0	0	0	0	0	0.000338139	0	0	0	0	0	0	0	0	0	0	0.000496073	0	0	0	0.00900481	0	0.00564459	0	0	0	0	0	0	0	0	0	0	0	0.0155466	0	0	0	0	0	0.0791533	0	0.00149177	0.100553	0.000571181
OM-RGC.v2.012644497	Biota; Bacteria; Bacteroidetes; Flavobacteriia; Flavobacteriales	Flavobacteriia	0.0840654	0.0474534	0.119586	0.0123758	0.00125284	0.00269693	0.00885896	0.0153253	0.0101793	0	0	0.00128491	0.00436895	0	0	0	0	0.0091881	0	0.00308934	0	0	0	0	0	0.0015242	0	0	0	0.0010865	0	0.00202447	0	0	0	0	0	0	0	0.00111281	0.00119466	0	0	0	0.000394774	0	0
OM-RGC.v2.011043742	Biota; Bacteria; Bacteroidetes; Flavobacteriia	Flavobacteriia	0	0	0	0	0	0	0	0	0	0	0	0	0	0	0	0	0	0	0	0	0	0	0	0	0	0	0	0	0	0	0	0	0	0	0	0	0	0	0	0	0	0	0	0	0	0	0
OM-RGC.v2.001936704	Biota; Bacteria; Gemmatimonadetes; Gemmatimonadales; Gemmatimonadaceae; Gemmatimonas; Gemmatimonas sp. SG8_23	Gemmatimonadales	0	0	0	0	0	0	0	0	0	0	0	0	0	0	0	0	0	0	0	0	0	0	0.012254	0	0.00190734	0	0	0	0	0	0	0	0	0	0	0	0.287752	0	0	0	0	0	0.1687	0	0	0.107896	0
OM-RGC.v2.001566912	Biota; Bacteria	Bacteria	0	0	0	0	0	0	0	0	0	0	0	0	0	0	0	0	0	0	0	0	0.00122045	0	0.135536	0	0.0476835	0	0	0.0464285	0	0	0	0	0	0	0	0	0.150071	0	0	0	0	0	0.0481716	0	0.000218308	0.0452796	0
OM-RGC.v2.001997215	Biota; Bacteria; Acidobacteria	Acidobacteria	0	0	0	0	0	0	0	0	0	0	0	0	0	0	0	0	0	0	0	0	0.00076336	0	0.00598773	0	0.0103314	0	0	0.00449027	0	0	0	0	0	0	0	0	0.0247786	0	0	0	0	0	0.0493709	0	0.00120797	0.0742422	0
OM-RGC.v2.009935483	Biota; Bacteria; Bacteroidetes; Flavobacteriia; Flavobacteriales; Flavobacteriaceae	Flavobacteriia	0	0	0	0	0	0	0	0	0	0	0	0	0	0	0	0	0	0	0	0	0	0	0	0	0	0	0	0	0	0	0	0	0	0	0	0	0	0	0	0	0	0	0	0	0.00205574	0	0.00126702
OM-RGC.v2.002269524	Biota; Bacteria	Bacteria	0	0	0	0	0	0	0	0	0	0	0	0	0	0	0	0	0	0	0.0128395	0	0	0	0	0	0	0	0	0	0.00107661	0	0	0	0	0	0	0	0	0	0	0	0	0	0	0	0.000902341	0	0.00254892
OM-RGC.v2.001645379	Biota; Bacteria; Candidatus Lindowbacteria; Candidatus Lindowbacteria bacterium RIFCSPLOWO2_12_FULL_62_27	Candidatus Lindowbacteria	0	0	0	0	0	0	0	0	0	0	0	0	0	0	0	0	0	0	0	0	0	0	0	0	0	0	0	0	0	0	0	0	0	0	0	0	0.0843273	0	0	0	0	0	0.0683596	0	0	0.0624124	0
OM-RGC.v2.015030558	Biota; Bacteria; Bacteroidetes; Flavobacteriia; Flavobacteriales; Flavobacteriaceae; Polaribacter; Polaribacter reichenbachii	Flavobacteriia	0	0	0.0127016	0.0540188	0	0.0264334	0	0	0	0	0	0	0	0	0	0	0	0	0	0	0	0	0	0	0	0	0	0	0	0	0	0	0	0	0	0	0	0	0	0	0	0	0	0	0	0	0
OM-RGC.v2.002009246	Biota; Bacteria; Candidatus Lindowbacteria; Candidatus Lindowbacteria bacterium RIFCSPLOWO2_12_FULL_62_27	Candidatus Lindowbacteria	0	0	0	0	0	0	0	0	0	0	0	0	0	0	0	0	0	0	0	0	0	0	0	0	0	0	0	0	0	0	0	0	0	0	0	0	0.00157464	0	0	0	0	0	0.00293827	0	0	0.00397726	0
OM-RGC.v2.002126203	Biota; Bacteria	Bacteria	0	0	0	0	0	0	0	0	0	0	0	0	0	0	0	0.00466028	0	0	0.050969	0	0	0	0	0	0	0	0	0	0.00910975	0	0	0	0	0	0.00163901	0	0	0	0	0.00055008	0	0	0	0	0.000436617	0	0
OM-RGC.v2.002306804	Biota; Bacteria; Candidatus Lindowbacteria; Candidatus Lindowbacteria bacterium RIFCSPLOWO2_12_FULL_62_27	Candidatus Lindowbacteria	9.11173e-05	0	0	0	0	0	0	0	0	0	0	0	0	0	0	0	0	0	0	0	9.513e-05	0	0.0464165	0	0.00906802	0	0	0.00568913	0	0	0	0	0	0	0	0	0.595487	0	0	0	0	0	1.05538	0	0	0.844403	0
OM-RGC.v2.007056343	Biota; Bacteria; Bacteroidetes; Flavobacteriia; Flavobacteriales; Flavobacteriaceae	Flavobacteriia	0	0	0	0	0	0	0.000596775	0	0	0	0	0	0	0	0	0	0	0	0	0	0	0	0	0	0	0	0	0	0.000764667	0	0	0	0	0	0	0	0	0.00169915	0.000912736	0	0	0	0	0.000386443	0	0	0
OM-RGC.v2.001733978	Biota; Bacteria	Bacteria	0	0	0	0	0	0	0	0	0	0	0	0	0	0	0.0710265	0.196018	0.132713	0.00124751	0.00332661	0.00219818	0	0	0	0	0	0.000143581	0	0	0.00770188	0.0351993	0.0630908	0.0495094	0.0143439	0.0355966	0.103643	0.141877	0.00945185	0.0802059	0.0979762	0.0396226	0.0420121	0.0910485	0	0.0836702	0.0367486	0	0.0407455
OM-RGC.v2.010266891	Biota; Bacteria; Bacteroidetes; Flavobacteriia; Flavobacteriales; Flavobacteriaceae	Flavobacteriia	0	0	0	0	0	0	0	0	0	0	0	0	0	0	0	0	0	0	0	0	0	0	0	0	0	0	0	0	0	0	0	0	0	0	0	0	0	0	0	0	0	0	0	0	0	0	0
OM-RGC.v2.002211288	Biota; Bacteria; Candidatus Lindowbacteria; Candidatus Lindowbacteria bacterium RIFCSPLOWO2_12_FULL_62_27	Candidatus Lindowbacteria	0.00200421	0	0	0	0	0	0	0	0	0	0	0	0	0	0	0	0.00105502	0	0	0	0	0	0	0	0	0	0	0	0	0	0	0	0	0	0.0745187	0.000217238	0	0	0	0.00657567	0.000985592	0.0233299	0	0.0118237	0.00267428	0	0.00457689
OM-RGC.v2.002038860	Biota; Bacteria; Candidatus Lindowbacteria; Candidatus Lindowbacteria bacterium RIFCSPLOWO2_12_FULL_62_27	Candidatus Lindowbacteria	0	0	0	0	0	0	0	0	0	0	0	0	0	0	0.0028921	0.00204398	0.0146557	0.0144934	0.00160494	0.0215858	0.0124365	0.037817	0	0.0747701	0	0.0396578	0.0679464	0	0.109869	0.00133269	0.0763731	0.00174586	0	0	0.0068292	0.00179942	0.0100114	0.0669016	0.113944	0.100321	0.17661	0.0437693	0	0.0354535	0.138444	0.00154195	0.182518
OM-RGC.v2.001638663	Biota; Bacteria	Bacteria	0	0	0	0	0	0	0	0	0	0	0	0	0	0	0	0	0	0	0	0	0	0	0	0	0	0	0	0	0	0	0	0	0	0	0	0	0	0	0	0	0	0	0	0	0	0	0
OM-RGC.v2.009529588	Biota; Bacteria; Bacteroidetes; Flavobacteriia; Flavobacteriales; Flavobacteriaceae	Flavobacteriia	0	0	0	0	0	0	0	0	0	0	0	0	0	0	0	0	0	0	0	0	0	0	0	0	0	0	0	0	0	0	0	0	0	0	0	0	0	0	0	0	0	0	0	0	0	0	0
OM-RGC.v2.001747371	Biota; Bacteria	Bacteria	0	0	0	0	0	0	0	0	0	0	0	0	0	0	0	0	0	0	0	0	0	0	0	0	0	0	0	0	0	0	0	0	0	0	0	0	0	0	0	0	0	0	0	0	0.000816837	0	0
OM-RGC.v2.001782238	Biota; Bacteria; Gemmatimonadetes; Gemmatimonadales; Gemmatimonadaceae; Gemmatimonas; Gemmatimonas sp. SG8_23	Gemmatimonadales	0	0	0	0	0	0	0	0	0	0	0	0	0	0	0	0	0	0	0	0	0.000853849	0	0.0259933	0	0.00131843	0	0	0	0	0	0	0	0	0	0	0	0.0186239	0	0	0	0	0	0.0869487	0	0.00303812	0.0373251	0
OM-RGC.v2.002091529	Biota; Bacteria; Gemmatimonadetes; Gemmatimonadales; Gemmatimonadaceae; Gemmatimonas; Gemmatimonas sp. SG8_23	Gemmatimonadales	0	0	0.00515496	0.000665618	0	0	0	0	0	0	0	0	0	0	0	0	0	0	0.0002529	0	0	0	0	0	0	0	0	0	0	0	0	0	0	0	0	0	0.00171452	0	0	0	0	0	0.144715	0	0	0.295745	0
OM-RGC.v2.002439932	Biota; Bacteria	Bacteria	0	0	0	0	0	0	0	0	0	0	0	0	0	0	0.00446574	0.439456	0.00193102	0.00084	0.315152	0.000764413	0	0	0	0	0	0	0	0	0.0372672	0	0.109302	0.000422934	0	0	0.00863693	0	0.000837278	0.00718432	0.00301617	0.00442593	0.000533614	0.00439758	0	0.00212721	0.0130621	0	0.0184564
OM-RGC.v2.001992310	Biota; Bacteria; Bacteroidetes	Bacteroidetes	0.00217123	0	0	0	0	0	0	0.000205429	0	0	0.00282723	0	0.000150018	0	0.000693253	0.00696998	0.000914192	0	0.00564161	0	0	0	0	2.46512e-05	0	0	0	0	0.0067909	0	0.00467647	0	0	0	0.00247057	0	0	4.21936e-05	0.000532265	0.00105379	0.00067299	0.00720542	0	0.00170886	0.00329282	0	0.00351639
OM-RGC.v2.001694782	Biota; Bacteria	Bacteria	0.00159223	0.000939908	0.212932	0.00327792	0.00555362	0	0	0	0	0	0	0	0	0	0	0	0	0	0	0	0	0	0	0	0	0	0	0	0	0	0	0	0	0	0	0	0	0	0	0	0	0	0	0	0	0	0
OM-RGC.v2.001739753	Biota; Bacteria	Bacteria	0	0	0	0	0	0	0	0	0	0	0	0	0	0	0	0	0	0	0	0	0	0	0	0	0	0	0	0	0	0	0	0	0	0	0	0	0	0	0	0	0	0	0	0	0	0	0
OM-RGC.v2.006817971	Biota; Bacteria; Bacteroidetes; Flavobacteriia; Flavobacteriales; Cryomorphaceae; unclassified Cryomorphaceae	Flavobacteriia	0.0108005	0	0	0	0.0167544	0	0	0	0.00320767	0	0.000793885	0	0	0	0	0	0	0	0	0	0	0	0	0	0	0	0	0	0	0	0	0	0	0	0	0	0	0	0	0	0	0	0	0	0	0	0
OM-RGC.v2.010543538	Biota; Bacteria; Bacteroidetes; Flavobacteriia; Flavobacteriales; Cryomorphaceae; unclassified Cryomorphaceae; Cryomorphaceae bacterium BACL29 MAG-121220-bin8	Flavobacteriia	0	0	0	0	0	0	0	0	0	0	0	0	0	0	0	0	0	0	0	0	0	0	0	0	0	0	0	0	0	0	0	0	0	0	0	0	0	0	0	0	0	0	0	0	0	0	0
OM-RGC.v2.001647212	Biota; Bacteria; Candidatus Lindowbacteria; Candidatus Lindowbacteria bacterium RIFCSPLOWO2_12_FULL_62_27	Candidatus Lindowbacteria	0	0	0	0	0	0	0	0	0	0	0	0	0	0	0	0	0	0	0	0	0	0	0	0	0	0	0	0	0	0	0	0	0	0	0	0	0	0	0	0	0	0	0	0	0	0.0010708	0
OM-RGC.v2.001939126	Biota; Bacteria; Gemmatimonadetes; Gemmatimonadales; Gemmatimonadaceae; Gemmatimonas; Gemmatimonas sp. SG8_23	Gemmatimonadales	0	0	0	0.000938221	0	0	0	0	0	0	0	0	0	0	0	0.00179257	0	0.000617025	0.0523308	0	0	0	0	0	0.00370872	0	0	0.000959086	0	0	0	0	0	0	0	0	0	0	0	0	0	0	0	0	0.00258332	0	0.00128562
OM-RGC.v2.008942988	Biota; Bacteria; Bacteroidetes; Flavobacteriia; Flavobacteriales; Flavobacteriaceae; Salegentibacter	Flavobacteriia	0	0	0	0	0	0.003072	0.000174955	0	0	0	0	0.00130023	0	0	0	0	0	0	0	0	0	0	0	0	0.00768235	0	0	0	0	0	0	0	0	0	0	0	0.0018604	0	0	0	0	0	0	0	0	0.00156235	0
OM-RGC.v2.001818579	Biota; Bacteria; Acidobacteria	Acidobacteria	0	0	0	0	0	0	0	0	0	0	0	0	0	0	0	0	0	0	0	0	0.00350357	0	0.219782	0	0.164651	0	0	0.220154	0	0	0	0	0	0	0	0	0	0	0	0	0	0	0.00107736	0	0	0	0
OM-RGC.v2.001636773	Biota; Bacteria; Acidobacteria	Acidobacteria	0	0	0	0	0	0	0	0	0	0	0	0	0	0	0	0	0	0	0	0	0	0	0.00061734	0	0	0	0	0	0	0	0	0	0	0	0	0	0	0	0	0	0	0	0	0	0.00139899	0	0
OM-RGC.v2.007171729	Biota; Bacteria; Bacteroidetes; Flavobacteriia; Flavobacteriales; Cryomorphaceae; unclassified Cryomorphaceae	Flavobacteriia	0	0	0	0	0	0	0	0	0	0	0	0	0	0	0	0	0	0	0	0	0	0	0	0	0	0	0	0	0	0	0	0	0	0	0	0	0	0	0	0	0	0	0	0	0	0	0
OM-RGC.v2.016564915	Biota; Bacteria; Bacteroidetes; Flavobacteriia; Flavobacteriales; Flavobacteriaceae	Flavobacteriia	0	0	0	0	0	0	0	0	0	0	0	0	0	0	0	0	0	0	0	0	0	0	0	0	0	0	0	0	0	0	0	0	0	0	0	0	0	0	0	0	0	0	0	0	0	0	0
OM-RGC.v2.005775794	Biota; Bacteria; Bacteroidetes; Flavobacteriia; Flavobacteriales; Cryomorphaceae; unclassified Cryomorphaceae	Flavobacteriia	0	0	0	0	0	0	0	0	0	0	0	0	0	0	0	0	0	0	0	0	0	0	0	0	0	0	0	0	0	0	0	0	0	0	0	0	0	0	0	0	0	0	0	0	0	0	0
OM-RGC.v2.013278591	Biota; Bacteria; Bacteroidetes; Flavobacteriia; Flavobacteriales; Flavobacteriaceae	Flavobacteriia	0	0	0.0366884	0.356223	0.000822759	0.276837	0.00444801	0.00256331	0.0600743	0.120487	0	0.06549	0.00340392	0.0393207	0	0	0	0	0	0	0	0	0	0	0	0	0	0	0	0	0	0	0	0	0	0	0	0	0	0	0	0	0	0	0	0	0
OM-RGC.v2.002397423	Biota; Bacteria; Candidatus Lindowbacteria; Candidatus Lindowbacteria bacterium RIFCSPLOWO2_12_FULL_62_27	Candidatus Lindowbacteria	0	0	0	0	0	0	0	0	0	0	0	0	0	0	0	0	0	0	0	0	0	0	0	0	0	0	0	0	0	0	0	0	0	0	0	0	0	0	0	0	0	0	0	0	0	0	0
OM-RGC.v2.001965866	Biota; Bacteria	Bacteria	0	0	0	0	0.000766662	0	0	0	0	0	0	0	0	0	0	0	0	0	0	0	0	0	0	0	0	0	0	0	0	0	0	0	0	0	0	0	0	0	0	0	0	0	0	0	0	0	0
OM-RGC.v2.006703139	Biota; Bacteria; Bacteroidetes; Flavobacteriia; Flavobacteriales	Flavobacteriia	0	0	0	0	0	0	0	0	0	0	0	0	0	0	0	0	0	0	0	0	0	0	0	0	0	0	0	0.00917671	0.00131677	0	0	0	0	0	0.00235005	0.000447933	0	0	0	0	0	0	0	0	0	0	0
OM-RGC.v2.002104860	Biota; Bacteria; Bacteroidetes; Flavobacteriia; Flavobacteriales; Flavobacteriaceae	Flavobacteriia	0	0	0	0	0	0	0	0	0	0	0	0	0	0	0	0	0	0	0	0	0	0	0	0	0	0	0	0	0	0	0	0	0	0	0	0	0	0	0	0	0	0	0	0	0	0	0
OM-RGC.v2.007991302	Biota; Bacteria; Bacteroidetes; Flavobacteriia; Flavobacteriales; Cryomorphaceae; unclassified Cryomorphaceae	Flavobacteriia	0	0	0	0	0.00120983	0	0	0.000525388	0.00343017	0	0.0095221	0	0	0	0	0	0	0	0	0	0	0	0	0	0	0	0	0	0	0	0	0	0	0	0	0	0	0	0	0	0	0	0	0	0	0	0
OM-RGC.v2.001985248	Biota; Bacteria; Acidobacteria	Acidobacteria	0	0	0	0	0	0	0	0	0	0	0	0	0	0	0	0	0	0	0	0	0	0	0.0168028	0	0.0165873	0	0	0.0042505	0	0	0	0	0	0	0	0	0.0979156	0	0	0	0	0	0.103939	0	0.0035839	0.120134	0
OM-RGC.v2.002108636	Biota; Bacteria; Bacteroidetes	Bacteroidetes	0	0	0.000745379	0	0	0	0	0	0	0	0	0	0	0	0	0	0	0	0	0	0.00584701	0	0.382936	0	0.0393287	0	0	0.0178739	0	0	0	0	0	0	0	0	0.42963	0	0	0	0	0	1.14932	0	0.00229224	0.91579	0
OM-RGC.v2.010351717	Biota; Bacteria; Bacteroidetes; Flavobacteriia; Flavobacteriales; Flavobacteriaceae; Maribacter; Maribacter antarcticus	Flavobacteriia	0	0	0	0	0	0	0	0	0	0	0	0	0	0	0	0	0	0	0	0	0	0	0	0	0	0	0	0	0	0	0	0	0	0	0	0	0	0	0	0	0	0	0	0	0	0	0
OM-RGC.v2.008500846	Biota; Bacteria; Bacteroidetes; Flavobacteriia; Flavobacteriales; Cryomorphaceae; unclassified Cryomorphaceae	Flavobacteriia	0.0437957	0	0	0	0.00132576	0	0	0	0	0	0	0	0	0	0	0	0	0	0	0	0	0	0	0	0	0	0	0	0	0	0	0	0	0	0	0	0	0	0	0	0	0	0	0	0	0	0
OM-RGC.v2.006794162	Biota; Bacteria; Bacteroidetes; Flavobacteriia; Flavobacteriales; Flavobacteriaceae	Flavobacteriia	0	0	0	0	0	0	0	0	0	0	0	0	0	0	0	0	0	0	0	0	0	0	0	0	0	0	0	0	0	0	0	0	0	0	0	0	0	0	0	0	0	0	0	0	0	0	0
OM-RGC.v2.002128151	Biota; Bacteria	Bacteria	0	0	0	0	0	0	0	0	0	0	0	0	0	0	0	0	0	0	0	0	0	0	0	0	0	0	0	0	0	0	0	0	0	0	0	0	0	0	0	0	0	0	0	0	0	0	0
OM-RGC.v2.009811652	Biota; Bacteria; Bacteroidetes; Flavobacteriia; Flavobacteriales; Flavobacteriaceae	Flavobacteriia	0	0	0	0	0	0	0	0	0	0	0	0	0	0	0	0	0	0	0	0	0	0	0	0	0	0	0	0	0	0	0	0	0	0	0	0	0	0	0	0	0	0	0	0	0	0	0
OM-RGC.v2.006555874	Biota; Bacteria; Bacteroidetes; Flavobacteriia; Flavobacteriales; Cryomorphaceae; unclassified Cryomorphaceae	Flavobacteriia	0	0	0	0	0	0	0	0	0	0	0	0	0	0	0	0	0	0.0145895	0	0	0	0	0	0.00734942	0	0	0	0	0.0690133	0	0.0249319	0	0	0	0.0192624	0	0	0	0	0.00328783	0	0	0	0	0	0	0
OM-RGC.v2.009133598	Biota; Bacteria; Bacteroidetes; Flavobacteriia; Flavobacteriales; Cryomorphaceae; unclassified Cryomorphaceae	Flavobacteriia	0	0	0	0	0.00316014	0	0	0	0	0	0	0	0	0	0	0	0	0	0.00141429	0	0	0	0	0	0	0	0	0	0	0	0	0	0	0	0	0	0.0181843	0	0	0	0	0	0.0325808	0	0	0.0232517	0
OM-RGC.v2.010986895	Biota; Bacteria; Bacteroidetes; Flavobacteriia; Flavobacteriales; Flavobacteriaceae	Flavobacteriia	0	0	0	0	0	0	0	0	0	0	0	0	0	0	0	0.0533479	0.000689821	0.00196064	0.20232	0	0	0	0	0	0	0	0	0.00214923	0.147136	0	0.110686	0.00378837	0	0	0.0182782	0	0.0010451	0.00385825	0.00319359	0.00859895	0.00223003	0.00243622	0	0.00237538	0.00871414	0	0.000986079
OM-RGC.v2.006846454	Biota; Bacteria; Bacteroidetes; Flavobacteriia; Flavobacteriales; Flavobacteriaceae	Flavobacteriia	0	0.000954565	0	0	0.00060211	0	0	0	0	0	0	0	0	0	0	0	0	0	0	0	0	0	0	0	0	0	0	0	0	0	0	0	0	0	0	0	0	0	0	0	0	0	0	0	0	0	0
OM-RGC.v2.007566885	Biota; Bacteria; Bacteroidetes; Flavobacteriia; Flavobacteriales; Cryomorphaceae; unclassified Cryomorphaceae	Flavobacteriia	0	0	0	0	0	0	0	0	0	0	0	0	0	0	0	0	0	0	0	0	0	0	0	0	0	0	0	0.00126207	0	0	0	0	0	0	0	0	0.00413643	0	0	0	0	0	0.0103939	0	0	0.0344696	0
OM-RGC.v2.006866170	Biota; Bacteria; Bacteroidetes; Flavobacteriia; Flavobacteriales; Flavobacteriaceae	Flavobacteriia	0	0	0	0	0	0	0	0	0	0	0	0	0	0	0	0	0	0	0	0	0	0	0	0	0	0	0	0	0	0	0	0	0	0	0	0	0	0	0	0	0	0	0	0	0	0	0
OM-RGC.v2.015649601	Biota; Bacteria; Bacteroidetes; Flavobacteriia; Flavobacteriales; Flavobacteriaceae	Flavobacteriia	0	0	0	0	0	0	0	0	0	0	0	0	0	0	0	0	0	0	0	0	0	0	0	0	0	0	0	0	0	0	0	0	0	0	0	0	0	0	0	0	0	0	0	0	0	0	0
OM-RGC.v2.013384392	Biota; Bacteria; Bacteroidetes	Bacteroidetes	0.0449091	0	0	0	0.00163804	0	0	0	0	0	0	0	0	0	0	0	0	0	0	0	0	0	0	0	0	0	0	0	0	0	0	0	0	0	0	0	0	0	0	0	0	0	0	0	0	0	0
OM-RGC.v2.001753443	Biota; Bacteria	Bacteria	0	0	0	0	0	0	0	0	0	0	0	0	0	0	0	0	0	0	0	0	0	0	0.0114185	0	0.00120635	0	0	0	0	0	0	0	0	0	0	0	0.0473592	0	0	0	0	0	0.10214	0	0	0.0597609	0
OM-RGC.v2.011396761	Biota; Bacteria; Bacteroidetes; Flavobacteriia; Flavobacteriales; Flavobacteriaceae; Winogradskyella	Flavobacteriia	0	0	0	0	0	0	0	0	0	0	0	0	0	0	0	0	0	0	0	0	0	0	0	0	0	0	0	0	0.00235197	0.000895242	0	0	0.000873578	0.000173805	0	0	0.00745357	0	0	0	0	0	0.00109136	0	0	0.000826047	0
OM-RGC.v2.008530176	Biota; Bacteria; Bacteroidetes; Flavobacteriia; Flavobacteriales; Cryomorphaceae; unclassified Cryomorphaceae	Flavobacteriia	0.00267228	0	0	0	0.00884466	0	0.000646815	0	0	0	0.000873047	0	0	0	0	0	0	0	0	0	0	0	0	0	0	0	0	0	0	0	0	0	0	0	0	0	0	0	0	0	0	0	0	0	0	0.000740383	0.00208379
OM-RGC.v2.002426087	Biota; Bacteria; Candidatus Lindowbacteria; Candidatus Lindowbacteria bacterium RIFCSPLOWO2_12_FULL_62_27	Candidatus Lindowbacteria	0.00139738	0	0	0	0.000747963	0	0	0	0	0	0	0	0	0	0	0	0	0	0.000815116	0	0	0	0.00236724	0	0.00588912	0	0	0	0	0	0	0	0	0	0	0	0.00102312	0	0	0	0	0	0.0399764	0	0	0.0469113	0
OM-RGC.v2.012047852	Biota; Bacteria; Bacteroidetes; Flavobacteriia; Flavobacteriales; Cryomorphaceae; unclassified Cryomorphaceae	Flavobacteriia	0.00419399	0	0.00464411	0	0	0	0	0	0	0	0	0	0	0	0.00186073	0.0840076	0.00102638	0	0.0158354	0.00143971	0	0	0	0	0	0	0	0	0	0	0.00061984	0	0	0	0	0	0	0	0.00222763	0	0	0	0	0	0	0	0.000693976
OM-RGC.v2.008992418	Biota; Bacteria; Bacteroidetes; Flavobacteriia; Flavobacteriales; Flavobacteriaceae	Flavobacteriia	0.00311766	0.00958229	0	0	0	0.000357209	0.0328041	0.0234516	0	0	0	0	0.000431631	0.000407975	0	0	0	0	0	0	0	0	0	0	0	0	0	0	0	0	0	0	0	0	0	0	0	0	0	0	0	0	0	0.000432532	0	0	0
OM-RGC.v2.017453410	Biota; Bacteria; Bacteroidetes; Flavobacteriia; Flavobacteriales; Flavobacteriaceae; Salegentibacter	Flavobacteriia	0	0.00094174	0	0	0	0.00143241	0	0	0	0	0	0	0	0	0	0	0	0	0.00104273	0	0	0	0	0	0	0	0	0	0	0	0	0	0	0	0	0	0	0	0	0	0	0	0	0	0	0	0
OM-RGC.v2.006431686	Biota; Bacteria; Bacteroidetes; Flavobacteriia; Flavobacteriales; Flavobacteriaceae	Flavobacteriia	0.0449091	0.318799	0.0585157	0.398033	0.00276746	0.174675	0.00244641	0.00285419	0.0207664	0.0199404	0.0016036	0.0233619	0.00312319	0	0.000788948	0.000774669	0.000775751	0.00278719	0	0	0	0	0	0	0	0	0	0	0	0	0	0	0	0	0	0	0	0.00119929	0	0	0	0	0	0.000567256	0.00220128	0	0.000537692
OM-RGC.v2.001494498	Biota; Bacteria; Gemmatimonadetes; Gemmatimonadales; Gemmatimonadaceae; Gemmatimonas; Gemmatimonas sp. SG8_23	Gemmatimonadales	0	0	0	0	0	0	0	0	0	0	0	0	0	0	0	0	0	0	0	0	0	0	0	0	0	0	0	0.001334	0	0	0	0	0	0	0	0	0.000817295	0	0	0	0	0.00105914	0.0121728	0	0.000456628	0.0166025	0
OM-RGC.v2.003865298	Biota; Bacteria	Bacteria	0	0	0	0	0	0	0.000294681	0	0	0	0	0	0.000271963	0	0	0	0	0	0	0	0	0	0	0	0	0	0	0	0	0	0	0	0	0	0.000568431	0	0	0	0	0	0	0	0	0	0	0	0
OM-RGC.v2.008925113	Biota; Bacteria; Bacteroidetes; Flavobacteriia; Flavobacteriales; Cryomorphaceae; unclassified Cryomorphaceae	Flavobacteriia	0	0	0	0	0	0	0	0	0	0	0	0	0	0	0	0	0	0	0	0	0	0	0	0	0	0	0	0.0034004	0	0	0	0	0	0	0	0	0	0	0	0	0	0	0	0	0	0	0
OM-RGC.v2.001988510	Biota; Bacteria; Candidatus Lindowbacteria; Candidatus Lindowbacteria bacterium RIFCSPLOWO2_12_FULL_62_27	Candidatus Lindowbacteria	0	0	0	0	0	0	0	0	0	0	0	0	0	0	0	0	0	0	0	0	0	0	0	0	0	0	0	0	0	0	0	0	0	0	0	0	0	0	0	0	0	0	0	0	0	0	0
OM-RGC.v2.009815035	Biota; Bacteria; Bacteroidetes; Flavobacteriia; Flavobacteriales; Cryomorphaceae; unclassified Cryomorphaceae	Flavobacteriia	0	0	0	0	0	0	0	0	0	0	0	0	0	0	0	0	0	0	0	0	0	0	0.00881914	0	0.00421816	0	0	0.00141465	0	0	0	0	0	0	0	0	0.00155266	0	0	0	0	0	0.0130723	0	0	0.0236596	0
OM-RGC.v2.001987384	Biota; Bacteria	Bacteria	0	0	0	0	0	0	0	0	0	0	0	0	0	0	0	0	0	0	0	0	0	0	0	0	0	0	0	0	0	0	0	0	0	0	0	0	0	0	0	0	0	0	0	0	0	0	0
OM-RGC.v2.007699067	Biota; Bacteria; Bacteroidetes; Flavobacteriia; Flavobacteriales; Flavobacteriaceae	Flavobacteriia	0.0291353	0.0611948	0.0236849	0.0146336	0.182316	0.0226828	0.180515	0.141255	0.0372683	0.0110686	0.039355	0.00848306	0.09159	0.0167436	0	0	0	0	0	0	0	0	0	0.000234518	0	0	0	0	0	0	0	0	0	0	0.000745187	0	0	0	0	0	0	0	0	0	0	0	0
OM-RGC.v2.007160320	Biota; Bacteria; Bacteroidetes; Flavobacteriia; Flavobacteriales; Flavobacteriaceae	Flavobacteriia	0.0415688	0.000558814	0	0	0.0108829	0	0.00730215	0.0259967	0.00984551	0	0.0156063	0	0.00127735	0.000553812	0	0	0	0	0	0	0	0	0	0	0	0	0	0	0	0	0	0	0	0	0	0	0	0	0	0	0	0	0	0	0	0	0
OM-RGC.v2.007837069	Biota; Bacteria; Bacteroidetes; Flavobacteriia; Flavobacteriales; Flavobacteriaceae	Flavobacteriia	0	0	0	0.0058367	0	0.00172889	0.0012473	0.00289055	0	0	0	0	0	0	0	0.00216662	0	0.00217208	0	0	0	0	0	0	0	0	0	0	0	0.00514764	0	0.00430952	0.0251648	0.00508046	0.00492104	0.000655558	0	0	0.00238534	0	0.00760599	0.00712284	0	0.00439623	0.00722237	0	0.00269776
OM-RGC.v2.018190009	Biota; Bacteria; Bacteroidetes; Flavobacteriia; Flavobacteriales; Flavobacteriaceae	Flavobacteriia	0	0	0	0	0	0	0	0	0	0	0	0	0	0	0	0	0	0	0	0	0	0	0	0	0	0	0	0	0	0	0	0	0	0	0	0	0.0441619	0	0	0	0	0	0	0	0	0.00142977	0
OM-RGC.v2.001444367	Biota; Bacteria; Proteobacteria; Alphaproteobacteria; Caulobacterales; Caulobacteraceae; Caulobacter	Alphaproteobacteria	0	0	0	0	0	0	0	0	0	0	0	0	0	0	0	0	0	0	0	0	0	0	0	0	0	0	0	0	0	0	0	0	0	0	0	0	0	0	0	0	0	0	0	0	0	0	0
OM-RGC.v2.002437170	Biota; Bacteria; Candidatus Lindowbacteria; Candidatus Lindowbacteria bacterium RIFCSPLOWO2_12_FULL_62_27	Candidatus Lindowbacteria	0.0510331	0.0637598	0.0740735	0.00331137	0.127902	0.0140026	0.149564	0.107077	0.012738	0.0780717	0.0554136	0.0108767	0.0856244	0.0356286	0	0	0	0	0	0	0	0	0	0	0	0	0	0	0	0	0	0	0	0	0	0	0	0	0	0	0	0	0	0	0	0	0
OM-RGC.v2.015099610	Biota; Bacteria; Bacteroidetes	Bacteroidetes	0	0	0	0	0.00115186	0	0	0	0	0	0	0	0	0	0	0	0.00739947	0	0	0.00435676	0	0	0	0	0	0	0.0070051	0	0	0.00349958	0	0.00318704	0.000616537	0	0	0	0	0.00477054	0	0	0.00370344	0	0	0.00138446	0	0	0
OM-RGC.v2.005499219	Biota; Bacteria; Bacteroidetes; Flavobacteriia; Flavobacteriales	Flavobacteriia	0	0	0	0	0	0	0	0	0	0	0	0	0	0	0.0531636	0.00580491	0.0486933	0.0680458	0	0.0259425	0.00301632	0.00585142	0	0.00877847	0	0.0107267	0.00697503	0	0.00587993	0.0017681	0.00365263	0.00549213	0	0	0.000628688	0.00507529	0.00077733	0.00560681	0.0112564	0.00434163	0.0106125	0.00194691	0	0.00264128	0.0131167	0.00154603	0.0202797
OM-RGC.v2.010406096	Biota; Bacteria; Bacteroidetes; Flavobacteriia; Flavobacteriales; Cryomorphaceae; unclassified Cryomorphaceae	Flavobacteriia	0.0528888	0	0	0	0.00289836	0	0.00268734	0.00135256	0.0146477	0	0.0373194	0	0	0	0	0	0	0	0	0	0	0	0	0	0	0	0	0	0	0	0	0	0	0	0	0	0	0	0	0	0	0	0	0	0	0	0
OM-RGC.v2.002258344	Biota; Bacteria; Proteobacteria; Oligoflexia; Bdellovibrionales; Bdellovibrionales bacterium GWA1_52_35	Oligoflexia	0	0	0	0	0	0	0	0	0	0	0	0	0	0	0	0	0	0	0	0	0	0	0	0	0	0	0	0	0	0	0	0	0	0	0	0	0	0	0	0	0	0	0	0	0	0	0
OM-RGC.v2.016392028	Biota; Bacteria; Bacteroidetes; Flavobacteriia; Flavobacteriales; Flavobacteriaceae	Flavobacteriia	0	0	0.0385461	0.00889721	0.000817149	0	0	0	0	0	0.00239749	0	0.000958011	0	0	0	0	0	0	0	0	0	0	0	0	0	0	0	0	0	0	0	0	0	0	0	0	0	0	0	0	0	0	0	0	0	0
OM-RGC.v2.008419865	Biota; Bacteria; Bacteroidetes; Flavobacteriia; Flavobacteriales; Flavobacteriaceae	Flavobacteriia	0.00121923	0	0.00332054	0	0.00329104	0	0	0	0	0	0	0	0	0	0	0	0	0	0	0	0	0	0	0	0	0	0	0	0	0	0	0	0	0	0	0	0	0	0	0	0	0	0	0	0	0	0
OM-RGC.v2.013164841	Biota; Bacteria; Bacteroidetes; Flavobacteriia; Flavobacteriales	Flavobacteriia	0	0	0	0	0	0	0	0	0	0	0	0	0	0	0	0	0	0	0	0	0	0	0	0	0	0	0	0	0	0	0	0	0	0	0	0	0	0	0	0	0	0	0	0	0	0	0
OM-RGC.v2.013812914	Biota; Bacteria; Bacteroidetes; Flavobacteriia; Flavobacteriales; Flavobacteriaceae	Flavobacteriia	0	0	0	0	0.00166609	0	0	0	0	0	0	0	0	0	0	0	0	0	0	0	0	0	0	0	0	0	0	0	0	0	0	0	0	0	0	0	0	0	0	0	0	0	0	0	0	0	0
OM-RGC.v2.002534350	Biota; Bacteria; Acidobacteria	Acidobacteria	0	0	0	0	0	0	0	0	0	0	0	0	0	0	0	0	0	0	0	0	0	0	0.00194717	0	0.00482949	0	0	0.00114218	0	0	0	0	0	0	0	0	0.000633454	0	0	0	0	0	0.060964	0	0.00139535	0.0936186	0
OM-RGC.v2.006299990	Biota; Bacteria; Bacteroidetes; Flavobacteriia; Flavobacteriales; Cryomorphaceae; unclassified Cryomorphaceae	Flavobacteriia	0.0443524	0.00123855	0	0	0	0	0	0.0015598	0	0.00287277	0.000866262	0	0	0	0	0	0	0	0	0	0	0	0	0	0	0	0	0	0	0	0	0	0	0	0	0	0	0	0	0	0	0	0	0	0.000651287	0	0
OM-RGC.v2.004983796	Biota; Bacteria; Bacteroidetes; Bacteroidetes bacterium RIFCSPHIGHO2_02_FULL_44_7	Bacteroidetes	0	0	0	0	0	0	0	0	0	0	0	0	0	0	0	0	0	0	0	0	0	0	0	0	0	0	0	0	0	0	0	0	0	0	0	0	0	0	0	0	0	0	0	0	0	0	0
OM-RGC.v2.002325418	Biota; Bacteria; Acidobacteria	Acidobacteria	0	0	0	0	0	0	0	0	0	0	0	0	0	0	0	0	0	0	0	0	0	0	0	0	0	0	0	0	0	0	0	0	0	0	0	0	0.048758	0	0	0	0	0	0	0	0	0	0
OM-RGC.v2.002722759	Biota; Bacteria; Candidatus Lindowbacteria; Candidatus Lindowbacteria bacterium RIFCSPLOWO2_12_FULL_62_27	Candidatus Lindowbacteria	0	0	0	0	0	0	0.000418855	0.000463578	0	0	0	0	0	0	0.00431688	0.00112828	0.00453516	0	0	0	0.000535976	0.00177331	0	0.00469546	0	0.00678484	0.00496069	0	0.00114562	0.00045169	0	0.000497098	0	0	0.00763264	0.00209548	0	0.00170105	0.000969905	0.00484745	0.0114886	0.00741188	0	0.00639935	0.00522121	0	0.00340476
OM-RGC.v2.006920090	Biota; Bacteria; Planctomycetes; Planctomycetia; Planctomycetales; Planctomycetaceae; Pirellula; Pirellula staleyi DSM 6068	Planctomycetia	0	0	0	0	0	0	0	0	0	0	0	0	0	0	0	0	0	0	0.000474674	0	0	0	0	0	0	0	0	0	0	0	0	0	0	0	0	0	0	0	0	0	0	0	0	0	0	0	0
OM-RGC.v2.002780299	Biota; Bacteria; Proteobacteria; Oligoflexia; Bdellovibrionales; Bdellovibrionales bacterium GWA1_52_35	Oligoflexia	0	0	0	0	0.000261787	0	0	0	0	0	0	0	0	0	0	0	0	0	0	0	0	0	0	0	0	0	0	0	0	0	0	0	0	0	0	0	0	0	0	0	0	0	0	0	0	0	0
OM-RGC.v2.002444847	Biota; Bacteria	Bacteria	0.00178709	0	0	0	0.000148471	0	0.00826589	0.00274511	0	0.00211233	0	0	0.0034741	0	0	0	0	0	0	0	0	0	0	0.00110752	0	0	0	0	0.00814356	0	0	0	0	0	0.00345477	0	0	0	0	0	0	0	0	0.00105297	0.00138262	0	0.00351639
OM-RGC.v2.008920056	Biota; Bacteria; Bacteroidetes; Flavobacteriia; Flavobacteriales; Cryomorphaceae; unclassified Cryomorphaceae	Flavobacteriia	0	0	0	0	0	0	0	0	0	0	0	0	0	0	0	0	0	0	0	0	0	0	0	0	0	0	0	0	0	0	0	0	0	0	0	0	0	0	0	0	0	0	0	0	0	0	0
OM-RGC.v2.000584645	Biota; Bacteria; Proteobacteria	Proteobacteria	0.00428678	0	0.0109601	0.000334482	0.0282356	0	0	0	0	0	0.0016805	0	0	0	0	0	0	0	0	0	0	0	0	0	0	0	0	0	0	0	0	0	0	0	0	0	0	0	0	0	0	0	0	0	0	0	0
OM-RGC.v2.001690839	Biota; Bacteria; Gemmatimonadetes; Gemmatimonadales; Gemmatimonadaceae; Gemmatimonas; Gemmatimonas sp. SG8_23	Gemmatimonadales	0	0	0	0	0	0	0	0	0	0	0	0	0	0	0	0	0	0	0.00200374	0	0	0	0.00322595	0	0.00285286	0	0	0	0	0	0	0	0	0	0	0	0.00349699	0	0	0	0	0	0.00615637	0	0	0.00412004	0
OM-RGC.v2.009014331	Biota; Bacteria; Bacteroidetes; Flavobacteriia; Flavobacteriales; Cryomorphaceae; unclassified Cryomorphaceae	Flavobacteriia	0	0	0	0	0	0	0	0	0	0	0	0	0	0	0	0	0	0	0	0	0	0	0	0	0	0	0	0	0	0	0	0	0	0	0	0	0	0	0	0	0	0	0	0	0	0	0
OM-RGC.v2.014017480	Biota; Bacteria; Bacteroidetes; Flavobacteriia; Flavobacteriales; Flavobacteriaceae	Flavobacteriia	0.0102994	0	0	0	0.0115934	0	0.00463335	0.000730817	0	0	0	0	0	0	0	0	0	0	0	0	0	0	0	0	0	0	0	0	0	0	0	0	0	0	0	0	0	0	0	0	0	0	0	0	0	0	0
OM-RGC.v2.008863322	Biota; Bacteria; Bacteroidetes; Flavobacteriia; Flavobacteriales; Cryomorphaceae; unclassified Cryomorphaceae	Flavobacteriia	0.00124892	0	0	0	0	0	0	0	0	0	0.00175967	0	0	0	0	0.0582535	0	0	0.00342387	0	0	0	0	0	0	0	0	0	0	0	0.0213347	0	0	0	0	0	0	0.00515066	0	0.00186732	0	0	0	0	0.00236501	0	0
OM-RGC.v2.002187165	Biota; Bacteria; Gemmatimonadetes; Gemmatimonadales; Gemmatimonadaceae; Gemmatimonas; Gemmatimonas sp. SG8_23	Gemmatimonadales	0	0	0	0	0	0	0	0	0	0	0	0	0	0	0	0	0	0	0	0	0	0	0.019727	0	0	0	0	0	0	0	0	0	0	0	0	0	0.0687407	0	0	0	0	0	0.05077	0	0	0.037733	0
OM-RGC.v2.008322502	Biota; Bacteria; Bacteroidetes; Flavobacteriia; Flavobacteriales; Cryomorphaceae; unclassified Cryomorphaceae	Flavobacteriia	0.00243103	0	0	0	0.00585281	0	0	0.000336321	0	0	0.00173026	0	0	0	0	0.0327037	0	0	0.00245118	0	0	0	0	0	0	0	0	0	0.0825399	0	0.00412304	0	0	0	0.00385649	0	0	0	0	0	0	0	0	0	0	0	0
OM-RGC.v2.017142485	Biota; Bacteria; Bacteroidetes; Flavobacteriia; Flavobacteriales; Flavobacteriaceae	Flavobacteriia	0.000410121	0.00263834	0.00239171	0	0	0	0	0	0	0	0	0	0	0	0	0	0	0	0	0	0	0	0	0	0	0	0	0	0	0	0	0	0	0	0	0	0	0	0	0	0	0	0	0	0	0	0
OM-RGC.v2.002061449	Biota; Bacteria; Candidatus Lindowbacteria; Candidatus Lindowbacteria bacterium RIFCSPLOWO2_12_FULL_62_27	Candidatus Lindowbacteria	0	0.000458045	0	0	0	0	0.000381788	0	0	0	0	0	0.000517607	0.000352594	0.00331741	0.0155343	0.00971478	0.0378673	0.00243173	0.10278	0.0108355	0.0339842	0	0.203385	0.00135511	0.0248459	0.0453978	0	0.193513	0	0.0133099	0	0	0	0.0570439	0.00840114	0	0.00429539	0.00406099	0.0349859	0.0284727	0.00524406	0	0.0157768	0.0400232	0.00115851	0.0723745
OM-RGC.v2.014849167	Biota; Bacteria; Bacteroidetes; Flavobacteriia; Flavobacteriales; Flavobacteriaceae	Flavobacteriia	0	0	0	0	0	0	0	0	0	0	0	0	0	0	0	0	0	0	0.000968801	0	0	0	0	0	0	0	0	0	0	0	0	0	0	0	0	0	0	0	0	0	0	0	0	0	0	0.00773017	0
OM-RGC.v2.014582696	Biota; Bacteria; Bacteroidetes	Bacteroidetes	0.0124892	0.0128985	0	0.00159548	0	0.000426864	0.000111015	0	0	0	0	0	0	0	0	0	0	0	0	0	2.18567e-05	0	0	4.64442e-05	0	0	0	0	0	0	0	0	0	0	0	0	0	0	0	0	0	0	0	0	0	0	0
OM-RGC.v2.015519629	Biota; Bacteria; Bacteroidetes; Flavobacteriia; Flavobacteriales; Flavobacteriaceae	Flavobacteriia	0	0	0.0126784	0.00220758	0	0	0	0.000823533	0	0	0	0	0	0	0	0	0	0	0	0	0	0	0	0	0	0	0	0	0	0	0	0	0	0	0	0	0	0	0	0	0	0	0	0	0	0	0
OM-RGC.v2.007984869	Biota; Bacteria; Bacteroidetes; Flavobacteriia; Flavobacteriales; Flavobacteriaceae	Flavobacteriia	0	0	0	0	0	0.00049652	0	0	0	0	0	0	0	0.000321211	0.00133547	0	0	0.0232586	0	0.0119415	0.00327154	0.00531482	0	0.00127339	0	0.00728653	0.002321	0	0.000855764	0.0020265	0	0	0	0	0	0.00182826	0	0	0.0093245	0.00590124	0.0268798	0.00443887	0	0.00859747	0.00427521	0.000164597	0.0070886
OM-RGC.v2.007803314	Biota; Bacteria; Bacteroidetes; Flavobacteriia; Flavobacteriales; Flavobacteriaceae	Flavobacteriia	0	0	0	0	0	0	0	0	0	0	0	0	0	0	0	0	0	0	0	0	0	0	0	0	0	0	0	0	0	0	0	0	0	0	0	0	0	0	0	0	0	0	0	0	0	0	0
OM-RGC.v2.010333608	Biota; Bacteria; Bacteroidetes; Flavobacteriia; Flavobacteriales; Cryomorphaceae; unclassified Cryomorphaceae	Flavobacteriia	0	0	0	0	0	0	0	0	0	0	0	0	0	0	0.0236046	0	0.00615827	0.0770801	0	0.0253484	0.0187476	0.0178609	0	0.00535895	0	0.003918	0.0333719	0	0.000891651	0	0.0013476	0.000473045	0	0	0	0	0	0.00437141	0.00341044	0.00573263	0.00483836	0.00346851	0	0.00145359	0.00556686	0	0.0152749
OM-RGC.v2.010274228	Biota; Bacteria; Bacteroidetes; Flavobacteriia; Flavobacteriales; Cryomorphaceae; unclassified Cryomorphaceae	Flavobacteriia	0.00452803	0	0	0	0.0121918	0	0.000702415	0	0	0	0.00911497	0	0	0	0	0	0	0	0	0	0	0	0	0	0	0	0	0	0	0	0	0	0	0	0	0	0	0	0	0	0	0	0	0	0	0	0
OM-RGC.v2.012394845	Biota; Bacteria; Bacteroidetes; Flavobacteriia; Flavobacteriales; Flavobacteriaceae	Flavobacteriia	0.000963134	0	0	0	0	0	0	0.000483575	0	0	0	0	0	0	0	0	0	0	0	0	0	0	0	0	0	0	0	0	0	0.000472037	0	0	0.000794488	0	0	0	0	0	0.00382442	0	0	0	0	0.00165568	0	0	0
OM-RGC.v2.015720925	Biota; Bacteria; Bacteroidetes	Bacteroidetes	0	0	0	0	0	0	0	0	0	0	0	0	0	0	0	0	0	0	0	0	0	0	0	0	0	0	0	0	0	0	0	0	0	0	0	0	0	0	0	0	0	0	0	0	0	0	0
OM-RGC.v2.002737674	Biota; Bacteria	Bacteria	0	0	0	0	0	0	0	0	0	0	0	0	0	0	0	0	0	0	0	0	0	0	0	0	0	0	0	0	0	0	0	0	0	0	0.0100831	0.0126882	0	0.0106434	0.00327245	0.0303492	0.00475872	0.0150096	0	0.0109197	0.0172282	0	0.0200937
OM-RGC.v2.017611873	Biota; Bacteria; Bacteroidetes; Flavobacteriia; Flavobacteriales; Flavobacteriaceae	Flavobacteriia	0.00335891	0.00531332	0	0.00178948	0	0	0	0	0	0	0	0	0	0	0	0	0	0.00305629	0	0	0	0	0	0.000643074	0	0.00480194	0	0	0.00114562	0.00937969	0	0.00627386	0	0	0	0	0	0.00264185	0.00380471	0.00518466	0.0138779	0	0	0.000973198	0.00205574	0	0
OM-RGC.v2.003021475	Biota; Bacteria; Bacteroidetes	Bacteroidetes	0.000740444	0	0	0	0	0	0	0.000414493	0	0	0	0	0	0	0	0	0	0	0	0	0	0	0	0	0	0	0	0	0	0	0	0	0	0	0	0	0	0	0	0	0	0	0.0437742	0	0.000174465	0.0905592	0
OM-RGC.v2.021708494	Biota; Bacteria; Bacteroidetes; Flavobacteriia; Flavobacteriales; Cryomorphaceae; unclassified Cryomorphaceae; Cryomorphaceae bacterium BACL29 MAG-121220-bin8	Flavobacteriia	0	0	0	0	0	0	0	0	0	0	0	0	0	0	0	0	0	0	0	0	0	0	0	0	0	0	0	0	0	0	0	0	0	0	0	0	0	0	0	0	0	0	0	0	0	0	0
OM-RGC.v2.010747595	Biota; Bacteria; Bacteroidetes; Flavobacteriia; Flavobacteriales; Flavobacteriaceae; Polaribacter	Flavobacteriia	0	0	0	0	0	0	0	0	0	0	0	0	0	0	0	0	0	0	0	0	0	0	0	0	0	0	0	0	0	0	0	0	0	0	0	0	0	0	0	0	0	0	0	0	0	0	0
OM-RGC.v2.017982287	Biota; Bacteria; Bacteroidetes	Bacteroidetes	0	0	0	0	0	0	0	0	0	0	0	0	0	0	0	0	0	0	0	0	0	0	0	0	0	0	0	0	0	0	0	0	0	0	0	0	0	0	0	0	0	0	0	0	0	0	0
OM-RGC.v2.002539951	Biota; Bacteria; Bacteroidetes	Bacteroidetes	0	0	0	0	0	0	0	0	0	0	0	0	0	0	0	0	0	0	0	0	0	0	0	0	0	0	0	0	0	0	0	0	0	0	0	0	0	0	0	0	0	0	0	0	0	0	0
OM-RGC.v2.011147385	Biota; Bacteria; Bacteroidetes; Flavobacteriia; Flavobacteriales; Cryomorphaceae; unclassified Cryomorphaceae	Flavobacteriia	0	0	0	0	0	0	0	0	0	0	0	0	0	0	0	0	0	0.00407506	0	0	0.000317873	0	0	0	0	0	0.00179487	0	0	0.00638877	0	0.0134297	0.00927502	0.0072196	0	0.0124767	0	0.00207167	0.00660403	0.003056	0.0017223	0	0	0	8.36849e-05	0	0
OM-RGC.v2.013362393	Biota; Bacteria; Bacteroidetes; Flavobacteriia; Flavobacteriales; Cryomorphaceae; unclassified Cryomorphaceae	Flavobacteriia	0.00424967	0	0	0	0.00835849	0	0	0	0	0	0.0232963	0	0	0	0	0	0	0	0	0	0	0	0	0	0	0	0	0	0	0	0	0	0	0	0	0	0	0	0	0	0	0	0	0	0	0	0
OM-RGC.v2.002492944	Biota; Bacteria; Acidobacteria	Acidobacteria	0	0	0	0	0	0	0	0	0	0	0	0	0	0	0	0	0	0	0	0	0	0	0.170349	0	0.11656	0	0	0.143863	0	0	0	0	0	0	0	0	0	0	0	0	0	0	0	0	0	0	0
OM-RGC.v2.006160926	Biota; Bacteria; Bacteroidetes; Flavobacteriia; Flavobacteriales; Flavobacteriaceae	Flavobacteriia	0	0	0	0	0	0	0	0	0	0	0	0	0	0	0	0	0	0	0	0	0	0	0	0	0	0	0	0	0	0	0	0	0	0	0	0	0	0	0	0	0	0	0	0	0	0	0
OM-RGC.v2.005065007	Biota; Bacteria	Bacteria	0	0	0	0	0	0	0	0	0	0	0	0	0	0	0	0	0	0	0	0	0	0	0.00714815	0	0.0196032	0	0	0	0	0	0	0	0	0	0	0	0	0	0	0	0	0	0	0	0.00554867	0.00130128	0
OM-RGC.v2.012813513	Biota; Bacteria; Bacteroidetes; Flavobacteriia; Flavobacteriales; Cryomorphaceae; unclassified Cryomorphaceae	Flavobacteriia	0.0022269	0	0	0	0	0	0	0	0	0	0	0	0	0	0	0.0021053	0	0	0.00213992	0	0	0	0	0	0	0	0	0	0	0	0	0	0	0	0	0	0	0	0	0	0	0	0	0	0	0	0
OM-RGC.v2.002370967	Biota; Bacteria; Candidatus Lindowbacteria; Candidatus Lindowbacteria bacterium RIFCSPLOWO2_12_FULL_62_27	Candidatus Lindowbacteria	0	0.000408576	0.00123069	0	0	0.00115378	0	0	0	0	0	0	0	0.00137899	0.0363639	0.0141444	0.0634922	0.0907277	0.00212047	0.130901	0.13179	0.254498	0	0.0576725	0	0.179177	0.10673	0	0.0772948	0.0832168	0.0417838	0.0370819	0.0706412	0.0394404	0.0202868	0.101121	0.0119897	0.0478955	0.0550007	0.0442593	0.0629186	0.0419112	0	0.0549529	0.0645829	0	0.0906076
OM-RGC.v2.003400034	Biota; Bacteria; Bacteroidetes	Bacteroidetes	0	0	0	0	0	0	0	0	0	0	0	0	0	0	0	0	0	0	0	0	0.000123205	0	0.00317953	0	0	0	0	0	0	0	0	0	0	0	0	0	0.0121096	0	0	0	0	0	0.0201881	0	0	0.011789	0
OM-RGC.v2.011934877	Biota; Bacteria; Bacteroidetes; Cytophagia; Cytophagales	Cytophagia	0	0	0	0	0	0	0	0	0	0	0	0	0	0	0	0	0	0	0	0	0	0	0	0	0	0	0	0	0	0	0	0	0	0	0	0	0	0	0	0	0	0	0	0	0	0	0
OM-RGC.v2.002805903	Biota; Bacteria	Bacteria	0	0.00130085	0.00182281	0.0225775	0	0.0525097	0.00518935	0.00478122	0	0.00909147	0	0.000308301	0.00116681	0.026583	0.0314728	0.0351565	0.0751881	0.1507	0.000264572	0.180607	0.180283	0.43694	0	0.0676248	0	0.317741	0.128377	0	0.0847483	0.0488314	0.032929	0.0374828	0.0226483	0.0103615	0.0190615	0.0511374	0.00693402	0.0439042	0.0605205	0.0459454	0.0583391	0.0412918	0.000869487	0.0382898	0.0660383	0.00448717	0.102143
OM-RGC.v2.012096380	Biota; Bacteria; Bacteroidetes; Flavobacteriia; Flavobacteriales; Flavobacteriaceae	Flavobacteriia	0	0	0	0	0	0	0	0	0	0	0	0	0	0	0	0	0	0	0	0	0	0	0	0	0	0	0	0	0.00160111	0	0	0	0	0	0.00180371	0	0	0	0	0	0	0	0	0.000365171	0.000871414	0	0.00435363
OM-RGC.v2.019464922	Biota; Bacteria; Bacteroidetes; Cytophagia; Cytophagales	Cytophagia	0	0	0	0	0	0	0	0	0	0	0	0	0	0	0	0	0	0	0	0	0	0	0	0	0	0	0	0	0	0	0	0	0	0	0	0	0	0	0	0	0	0	0	0	0	0	0
OM-RGC.v2.003501977	Biota; Bacteria	Bacteria	0.111902	0.0289484	0.0631598	0	0.0789101	0	0.0259467	0.0447216	0.0177627	0.0344732	0.012485	0.0122554	0.0167389	0.00210449	0	0	0	0	0	0	0	0	0.000731061	0	0	0	0	0	0	0	0	0	0	0	0.000835573	0	0	0	0	0	0	0	0	0.000242856	0	0	0.00106236
OM-RGC.v2.002502173	Biota; Bacteria	Bacteria	0	0	0	0	0.000764792	0	0	0	0.00337454	0.00555965	0	0.000369578	0	0	0	0	0	0	0	0	0	0	0	0	0	0	0	0	0	0	0	0	0	0	0	0	0	0	0	0	0	0	0	0	0	0	0
OM-RGC.v2.008160467	Biota; Bacteria; Bacteroidetes; Flavobacteriia; Flavobacteriales; Flavobacteriaceae	Flavobacteriia	0	0	0	0	0	0	0	0	0	0	0	0	0	0	0	0.0513039	0.00130803	0	0.241228	0	0.00163809	0	0	0	0	0	0	0	0.138579	0	0.144721	0.000731616	0	0	0.0415778	0	0	0.00600594	0.000177225	0.0130038	0.00186964	0.00212653	0	0.00235766	0.00693129	0	0.00498621
OM-RGC.v2.012835059	Biota; Bacteria; Bacteroidetes; Flavobacteriia	Flavobacteriia	0	0	0	0	0	0	0	0	0	0	0	0	0	0	0	0	0	0	0	0	0	0	0	0	0	0	0	0	0	0	0	0	0	0	0	0	0	0	0	0	0	0	0	0	0	0	0
OM-RGC.v2.001711399	Biota; Bacteria	Bacteria	0	0	0	0	0	0	0	0	0	0	0	0	0	0	0	0	0	0	0	0	0	0	0	0	0	0	0	0	0	0	0	0	0	0	0	0	0	0	0	0	0	0	0	0	0	0	0
OM-RGC.v2.017502750	Biota; Bacteria; Bacteroidetes; Flavobacteriia; Flavobacteriales; Cryomorphaceae; unclassified Cryomorphaceae	Flavobacteriia	0.00452803	0	0	0	0.000910645	0	0	0	0	0	0	0	0	0	0	0	0	0	0	0	0	0	0	0	0	0	0	0	0	0	0	0	0	0	0	0	0	0	0	0	0	0	0	0	0	0	0
OM-RGC.v2.019478460	Biota; Bacteria; Bacteroidetes; Flavobacteriia; Flavobacteriales; Flavobacteriaceae; Leeuwenhoekiella	Flavobacteriia	0	0	0	0	0	0	0	0	0	0	0	0	0	0	0	0	0	0	0	0	0	0	0	0	0	0	0	0	0	0	0	0	0	0	0	0	0.00357692	0	0	0	0	0	0.00255849	0	0	0.00148077	0
OM-RGC.v2.018974107	Biota; Bacteria; Bacteroidetes; Flavobacteriia; Flavobacteriales; Flavobacteriaceae	Flavobacteriia	0	0	0	0	0	0	0	0	0	0	0	0	0	0	0	0	0	0	0	0	0	0	0	0	0	0	0	0	0	0	0	0	0	0	0	0	0	0	0	0	0	0	0	0	0	0	0
OM-RGC.v2.019108428	Biota; Bacteria; Bacteroidetes	Bacteroidetes	0	0	0	0	0	0	0	0	0	0	0	0	0	0	0.00255185	0	0	0.0230664	0	0	0.000832967	0.00263186	0	0.00267947	0	0	0.0281106	0	0.00249	0	0	0	0	0	0	0	0	0	0	0	0	0.00734994	0	0.0100688	0.0130803	0	0.0234426
OM-RGC.v2.012314624	Biota; Bacteria; Bacteroidetes; Flavobacteriia; Flavobacteriales; Flavobacteriaceae; Nonlabens; Nonlabens ulvanivorans	Flavobacteriia	0	0	0	0	0	0	0	0	0	0	0	0	0	0	0	0	0	0	0	0	0	0	0	0	0	0	0	0	0	0	0	0	0	0	0	0	0	0	0	0	0	0	0	0	0	0	0
OM-RGC.v2.004050573	Biota; Bacteria	Bacteria	0	0	0	0	0	0	0	0	0	0	0	0	0	0	0.00308349	0.0748097	0.00105741	0.00567048	0.0320988	0.00619848	0	0	0	0.00535895	0	0	0	0	0.0841962	0	0.15828	0.00202447	0	0	0	0.000282601	0.000323721	0.00376321	0.00496781	0.00187364	0	0.0433564	0.00143515	0.0191449	0.0271066	0	0.0297684
OM-RGC.v2.017040055	Biota; Bacteria; Bacteroidetes; Flavobacteriia; Flavobacteriales; Flavobacteriaceae	Flavobacteriia	0.00254238	0	0	0	0.0080593	0	0.00185334	0.00164525	0	0	0.00121458	0	0	0	0	0	0	0	0	0	0	0	0	0	0	0	0	0	0	0	0	0	0	0	0	0	0	0	0	0	0	0	0	0	0	0	0
OM-RGC.v2.001630001	Biota; Bacteria	Bacteria	0	0	0	0	0	0	0	0	0	0	0	0	0	0	0	0	0	0	0	0	0	0	0	0	0	0	0	0	0	0	0	0	0	0	0	0	0	0	0	0	0	0	0	0	0	0	0
OM-RGC.v2.002446422	Biota; Bacteria	Bacteria	0	0	0	0	0	0	0	0	0	0	0	0	0	0	0	0	0	0	0	0	0.00218103	0	0.15039	0	0.0216002	0	0	0.0451207	0	0	0	0	0	0	0	0	0.0959173	0	0	0	0	0	0.10174	0	0.000813199	0.0787294	0
OM-RGC.v2.003731458	Biota; Bacteria; Candidatus Lindowbacteria; Candidatus Lindowbacteria bacterium RIFCSPLOWO2_12_FULL_62_27	Candidatus Lindowbacteria	0	0	0	0	0	0	0.000928523	0.000223608	0	0	0	0	0	0	0.0535889	0.0163314	0.0529897	0.00926499	0	0.0145159	0.0185155	0.0117539	0	0.0648178	0	0.0437192	0.0796717	0	0.0166736	0.0315369	0.0172946	0.0292646	0.00751349	0.000932532	0.0202868	0.0249919	0.00983152	0.0456147	0.0222763	0.114653	0.121656	0.0197375	0	0.022513	0.0280162	0	0.0260474
OM-RGC.v2.005032210	Biota; Bacteria; Candidatus Lindowbacteria; Candidatus Lindowbacteria bacterium RIFCSPLOWO2_12_FULL_62_27	Candidatus Lindowbacteria	0.00649512	0.00159949	0	0	0.0019447	0	0	0.000263603	0	0	0	0	0	0	0	0	0	0	0	0	0	0	0	0	0	0	0	0	0	0	0	0	0	0	0	0	0	0	0	0	0	0	0	0	0	0	0
OM-RGC.v2.011647892	Biota; Bacteria; Bacteroidetes	Bacteroidetes	0	0	0	0	0	0	0	0	0	0	0	0	0	0	0	0	0	0	0	0	0	0	0	0	0	0	0	0	0	0	0	0	0	0	0	0	0	0	0	0	0	0	0	0	0	0	0
OM-RGC.v2.018967932	Biota; Bacteria; Bacteroidetes	Bacteroidetes	0	0	0	0	0	0	0	0	0	0	0	0	0	0	0	0	0	0	0	0	0	0	0	0	0	0	0	0	0	0	0	0	0	0	0	0	0	0	0	0	0	0	0	0	0	0	0
OM-RGC.v2.019714383	Biota; Bacteria; Bacteroidetes; Flavobacteriia; Flavobacteriales; Flavobacteriaceae; Gramella; Gramella portivictoriae	Flavobacteriia	0	0	0	0	0	0	0	0	0	0.00122684	0.0429738	0.00239364	0	0	0	0.0092388	0	0.025373	0.0147849	0.00560438	0	0	0	0	0	0	0	0	0	0	0	0	0	0	0	0	0	0	0	0	0	0	0	0	0	0	0
OM-RGC.v2.008875256	Biota; Bacteria; Bacteroidetes; Flavobacteriia; Flavobacteriales; Flavobacteriaceae	Flavobacteriia	0	0	0	0	0	0	0	0	0	0	0	0	0	0	0	0	0.000606279	0.00338307	0	0	0.00169842	0.00574921	0	0	0	0	0.0228192	0	0	0.00142221	0	0.000757674	0	0.000165616	0.000273168	0	0	0	0.00201078	0.00189472	0.00442023	0	0	0	0.0012389	0	0
OM-RGC.v2.011121291	Biota; Bacteria; Bacteroidetes; Flavobacteriia; Flavobacteriales; Flavobacteriaceae; Formosa; Formosa sp. Hel1_33_131	Flavobacteriia	0	0	0	0	0	0	0	0	0	0	0	0	0	0	0	0	0	0	0	0	0	0	0	0	0	0	0	0	0	0	0	0	0	0	0	0	0	0	0	0	0	0	0	0	0	0	0
OM-RGC.v2.011997520	Biota; Bacteria; Bacteroidetes	Bacteroidetes	0.000103365	0	0	0	0	0	0	0	0	0	0	0	0	0	0.00155025	0	0	0	0	0	0	0	0	0	0	0	0	0	0.00560388	0	0	0	0	0	0.00152653	0	0	0	0	0	0	0.00584279	0	0.00386443	0.000864137	0	0
OM-RGC.v2.019575623	Biota; Bacteria; Bacteroidetes	Bacteroidetes	0.0112273	0	0	0	0	0	0	0	0	0	0	0	0	0	0	0	0	0	0	0	0	0	0	0	0	0	0	0	0	0	0	0	0	0	0	0	0	0	0	0	0	0	0	0	0	0	0
OM-RGC.v2.002589118	Biota; Bacteria; Candidatus Lindowbacteria; Candidatus Lindowbacteria bacterium RIFCSPLOWO2_12_FULL_62_27	Candidatus Lindowbacteria	0.0560436	0.00232687	0.0315799	0.00324447	0.080219	0	0.00909989	0.00788992	0.00862177	0	0.00499853	0	0.00270208	0.000380284	0	0.00110988	0	0	0	0	0.00447807	0.0123161	0.00132055	0.00617555	0	0.0112045	0	0	0.00380953	0	0	0	0	0	0.00871728	0	0	0	0	0.00356182	0	0.000483114	0	0.00524711	0.00864137	0	0.0095631
OM-RGC.v2.017504188	Biota; Bacteria; Bacteroidetes; Flavobacteriia; Flavobacteriales; Flavobacteriaceae	Flavobacteriia	0	0	0	0	0	0	0	0	0	0	0	0	0	0	0	0	0	0	0	0	0	0	0	0	0	0	0	0	0	0	0	0	0	0	0	0	0	0	0	0	0	0	0	0	0	0	0
OM-RGC.v2.003532049	Biota; Bacteria	Bacteria	0	0	0	0.000175603	0	0	0	0	0	0	0	0	0	0	0	0	0	0	0	0	0	0	0	0	0.00047276	0	0	0	0	0	0	0	0	0	0	0	0.0117099	0	0	0	0	0	0.0505701	0	0	0.106468	0
OM-RGC.v2.003157173	Biota; Bacteria	Bacteria	0	0	0	0	0	0	0	0	0	0	0	0	0	0	0	0	0	0	0	0	0	0	0	0	0	0	0	0	0	0	0	0	0	0	0	0	0	0	0	0	0	0	0	0	0	0	0
OM-RGC.v2.009315412	Biota; Bacteria; Bacteroidetes; Flavobacteriia; Flavobacteriales; Flavobacteriaceae	Flavobacteriia	0	0	0	0	0	0	0	0	0	0	0	0	0	0	0	0	0	0	0	0	0	0	0	0	0	0	0	0	0	0	0	0	0	0	0	0	0	0	0	0	0	0	0	0	0	0	0
OM-RGC.v2.012635797	Biota; Bacteria; Bacteroidetes; Flavobacteriia; Flavobacteriales; Flavobacteriaceae; Formosa; Formosa sp. Hel1_33_131	Flavobacteriia	0	0	0	0	0	0	0	0	0	0	0	0	0	0	0	0	0	0	0	0	0	0	0	0	0	0	0	0	0	0	0	0	0	0	0	0	0	0	0	0	0	0	0	0	0	0	0
OM-RGC.v2.004878378	Biota; Bacteria; Candidatus Lindowbacteria; Candidatus Lindowbacteria bacterium RIFCSPLOWO2_12_FULL_62_27	Candidatus Lindowbacteria	0.00311766	0.0133383	0	0	0	0	0.0012751	0.00198157	0	0	0	0	0	0.00045228	0	0	0	0	0	0	0	0	0	0	0	0	0	0	0	0	0	0	0	0	0.00162696	0	0	0	0	0	0	0.0460404	0	0.0324399	0.0372943	0	0.0455829
OM-RGC.v2.014025867	Biota; Bacteria; Bacteroidetes; Flavobacteriia; Flavobacteriales; Cryomorphaceae; unclassified Cryomorphaceae	Flavobacteriia	0	0	0	0	0	0	0	0	0	0	0	0	0	0	0.00109517	0	0	0.00284485	0	0	0.00142927	0	0	0	0	0.00161737	0.0149121	0	0	0.0028078	0	0.00107437	0	0.000381034	0	0	0	0	0.00680117	0.000889401	0	0	0	0	0	0	0
OM-RGC.v2.005186171	Biota; Bacteria	Bacteria	0	0	0	0	0	0	0	0	0	0	0	0	0	0	0	0	0	0	0	0	0	0	0	0	0	0	0	0	0	0	0	0	0	0	0	0	0	0	0	0	0	0	0	0	0	0	0
OM-RGC.v2.011343284	Biota; Bacteria; Bacteroidetes; Flavobacteriia; Flavobacteriales; Flavobacteriaceae	Flavobacteriia	0	0	0	0	0	0	0	0	0	0	0	0	0	0	0	0	0	0	0	0	0	0	0	0	0	0	0	0	0	0	0	0	0	0	0	0	0	0	0	0	0	0	0	0	0	0	0
OM-RGC.v2.021606678	Biota; Bacteria; Bacteroidetes; Flavobacteriia; Flavobacteriales; Flavobacteriaceae	Flavobacteriia	0	0	0	0	0	0	0	0	0	0	0	0	0	0	0	0	0	0	0	0	0	0	0	0	0	0	0	0	0	0	0	0	0	0	0	0	0	0	0	0	0	0	0	0	0	0	0
OM-RGC.v2.004555112	Biota; Bacteria	Bacteria	0	0	0	0	0.00957392	0	0	0	0	0	0	0	0	0	0	0	0	0.0017492	0	0	0	0	0	0	0	0	0	0	0.00419601	0	0	0	0	0	0.000351503	0	0	0	0	0	0	0	0	0	0.00114248	0	0.00243729
OM-RGC.v2.019157593	Biota; Bacteria; Bacteroidetes; Flavobacteriia; Flavobacteriales; Flavobacteriaceae	Flavobacteriia	0	0	0	0	0	0	0	0	0	0	0	0	0	0	0	0	0	0	0	0	0	0	0	0	0	0	0	0	0	0	0	0	0	0	0	0	0	0	0	0	0	0	0	0	0	0	0
OM-RGC.v2.012077775	Biota; Bacteria; Bacteroidetes; Flavobacteriia; Flavobacteriales; Cryomorphaceae; unclassified Cryomorphaceae	Flavobacteriia	0	0	0.0170439	0	0	0	0	0	0	0	0	0	0	0	0	0	0	0	0	0	0	0	0	0	0	0	0	0	0	0	0	0	0	0	0	0	0	0	0	0	0	0	0	0	0	0	0
OM-RGC.v2.019756221	Biota; Bacteria; Bacteroidetes	Bacteroidetes	0	0	0	0	0.0019821	0	0	0	0	0	0	0	0	0	0	0	0	0	0	0	0	0	0	0	0	0	0	0	0	0	0	0	0	0	0	0	0	0	0	0	0	0	0	0	0	0	0
OM-RGC.v2.015401951	Biota; Bacteria; Bacteroidetes; Flavobacteriia; Flavobacteriales; Flavobacteriaceae; Polaribacter	Flavobacteriia	0	0	0	0	0	0	0	0	0	0	0	0	0	0	0	0	0	0	0	0	0	0	0	0	0	0	0	0	0	0	0	0	0	0	0	0	0	0	0	0	0	0	0	0	0	0	0
OM-RGC.v2.011982015	Biota; Bacteria; Bacteroidetes; Flavobacteriia; Flavobacteriales; Cryomorphaceae; unclassified Cryomorphaceae	Flavobacteriia	0.000712608	0	0	0	0	0	0	0	0	0	0	0	0	0	0	0	0	0	0	0	0	0	0	0	0	0	0.00296739	0	0.00206764	0	0.00487017	0	0	0	0.00562405	0	0	0	0	0	0	0	0	0.00257038	0	0	0
OM-RGC.v2.006672394	Biota; Bacteria; Bacteroidetes; Flavobacteriia; Flavobacteriales; Flavobacteriaceae	Flavobacteriia	0	0	0	0	0	0	0	0	0	0	0	0	0	0	0	0	0	0	0	0	0	0	0	0	0	0	0	0	0	0	0	0	0	0	0	0	0	0	0	0	0	0	0	0	0	0	0
OM-RGC.v2.004161666	Biota; Bacteria	Bacteria	0	0	0	0	0	0	0	0	0	0	0	0	0	0	0	0.201741	0.00343717	0	0.231501	0.00661435	0	0	0	0	0	0	0	0	0.0380953	0	0.0487017	0.00061135	0	0	0.00504156	0	0	0	0	0	0.000768563	0.00677186	0	0.00366943	0.00418424	0	0.0139353
OM-RGC.v2.018027884	Biota; Bacteria; Bacteroidetes; Flavobacteriia; Flavobacteriales; Flavobacteriaceae	Flavobacteriia	0	0	0	0	0	0	0	0	0	0	0	0	0	0.00164667	0.022754	0.00870736	0.01277	0.00163387	0	0	0	0	0	0	0	0	0	0	0	0.0433379	0	0.0218483	0.110905	0.126343	0.00522233	0.0236462	0.0121695	0.068232	0.0453411	0.0448916	0.0884047	0.0148651	0	0.0388216	0.00372943	0	0.00961892
OM-RGC.v2.002370297	Biota; Bacteria; Gemmatimonadetes; Gemmatimonadales; Gemmatimonadaceae; Gemmatimonas; Gemmatimonas sp. SG8_23	Gemmatimonadales	0	0	0	0	0	0	0	0	0	0	0	0	0	0	0	0	0	0	0.0066143	0	0	0	0	0	0	0	0	0	0	0	0	0	0	0	0	0	0	0	0	0	0	0	0	0	0	0	0
OM-RGC.v2.011550477	Biota; Bacteria; Bacteroidetes; Flavobacteriia; Flavobacteriales; Flavobacteriaceae	Flavobacteriia	0	0	0	0	0	0	0	0	0	0	0	0	0	0	0	0	0	0	0	0	0	0	0	0	0	0	0	0	0	0	0	0	0	0	0	0	0	0	0	0	0	0	0	0	0	0	0
OM-RGC.v2.013003603	Biota; Bacteria; Bacteroidetes; Flavobacteriia; Flavobacteriales; Flavobacteriaceae	Flavobacteriia	0	0	0	0	0	0	0	0	0	0	0	0	0	0	0	0	0	0	0	0	0	0	0	0	0	0	0	0	0	0	0	0	0	0	0	0	0	0	0	0	0	0	0	0	0	0	0
OM-RGC.v2.010147379	Biota; Bacteria; Bacteroidetes; Flavobacteriia; Flavobacteriales; Cryomorphaceae; unclassified Cryomorphaceae	Flavobacteriia	0.000664358	0	0	0	0.00286096	0	0	0	0	0	0	0	0	0	0	0	0	0	0	0	0	0	0	0	0	0	0	0	0.00731541	0	0.00293317	0	0	0	0	0	0	0	0	0	0	0	0	0.00168936	0	0	0
OM-RGC.v2.003287359	Biota; Bacteria; Candidatus Lindowbacteria; Candidatus Lindowbacteria bacterium RIFCSPLOWO2_12_FULL_62_27	Candidatus Lindowbacteria	0	0	0	0	0	0	0	0	0	0	0	0	0	0	0	0	0	0	0	0	0	0	0	0	0	0	0	0	0	0	0	0	0	0	0	0	0	0	0	0	0	0	0	0	0	0	0
OM-RGC.v2.018768593	Biota; Bacteria; Bacteroidetes; Flavobacteriia; Flavobacteriales; Cryomorphaceae; unclassified Cryomorphaceae	Flavobacteriia	0	0	0	0	0.00392681	0	0	0	0	0	0.00257843	0	0	0	0	0	0	0	0	0	0	0	0	0	0	0	0	0	0	0	0	0	0	0	0	0	0	0	0	0	0	0	0	0	0	0	0
OM-RGC.v2.003274485	Biota; Bacteria	Bacteria	0	0	0	0	0	0	0	0	0	0	0	0	0	0	0	0	0	0	0	0	0	0	0	0	0	0	0	0	0	0	0	0	0	0	0	0	0.112103	0	0	0	0	0	0.0453732	0	0	0.015134	0
OM-RGC.v2.004759556	Biota; Bacteria; Acidobacteria	Acidobacteria	0	0	0	0	0	0	0	0	0	0	0	0	0	0	0	0	0	0	0	0	0.00130398	0	0.0480411	0	0.000580761	0	0	0	0	0	0	0	0	0	0	0	0.012769	0	0	0	0	0	0.00567665	0	0	0.00316141	0
OM-RGC.v2.012124896	Biota; Bacteria; Bacteroidetes; Flavobacteriia; Flavobacteriales; Cryomorphaceae; unclassified Cryomorphaceae	Flavobacteriia	0	0	0	0	0	0	0	0	0	0	0.00207631	0	0	0	0	0	0	0	0	0	0	0	0.000596453	0	0	0	0	0	0	0	0	0	0	0	0	0	0	0	0	0	0	0	0.00209876	0	0	0	0
OM-RGC.v2.016308528	Biota; Bacteria; Bacteroidetes	Bacteroidetes	0.00365583	0	0	0	0.00135381	0	0	0	0	0	0	0	0	0	0	0	0	0	0	0	0	0	0	0.00246256	0	0	0	0	0	0	0	0	0	0	0	0	0	0	0	0	0	0	0	0	0	0	0
OM-RGC.v2.015789048	Biota; Bacteria; Bacteroidetes; Flavobacteriia; Flavobacteriales; Flavobacteriaceae	Flavobacteriia	0	0	0	0	0	0	0	0	0	0	0	0	0	0	0	0	0	0	0	0	0	0	0	0	0	0	0	0	0	0	0	0	0	0	0	0	0	0	0	0	0	0	0	0	0	0	0
OM-RGC.v2.011842822	Biota; Bacteria; Bacteroidetes; Flavobacteriia; Flavobacteriales; Cryomorphaceae; unclassified Cryomorphaceae	Flavobacteriia	0.0621676	0	0	0	0.00293575	0	0	0	0	0	0.00102006	0	0	0	0	0	0	0	0	0	0	0	0	0	0	0	0	0	0	0	0	0	0	0	0	0	0.00106508	0	0	0	0	0	0	0	0	0.00114423	0
OM-RGC.v2.012735394	Biota; Bacteria; Bacteroidetes; Flavobacteriia; Flavobacteriales; Flavobacteriaceae	Flavobacteriia	0	0	0	0	0	0	0	0	0	0	0	0	0	0	0	0	0	0	0	0	0	0	0	0	0	0	0	0	0	0	0	0	0	0	0	0	0	0	0	0	0	0	0	0	0	0	0
OM-RGC.v2.012915397	Biota; Bacteria; Bacteroidetes; Cytophagia; Cytophagales; Flammeovirgaceae; Roseivirga	Cytophagia	0	0	0	0	0	0	0	0	0	0	0	0	0	0	0	0	0	0	0	0	0	0	0	0	0	0	0	0	0	0	0	0	0	0	0	0	0	0	0	0	0	0	0	0	0	0	0
OM-RGC.v2.013116041	Biota; Bacteria; Bacteroidetes; Flavobacteriia; Flavobacteriales; Flavobacteriaceae; Leeuwenhoekiella	Flavobacteriia	0	0	0	0	0	0	0	0	0	0	0	0	0	0	0	0	0	0	0	0	0	0	0	0	0	0	0	0	0	0	0	0	0	0	0.00145824	0.00305671	0.00449612	0	0	0	0	0	0.0307818	0	0	0.00462994	0
OM-RGC.v2.004614274	Biota; Bacteria; Candidatus Lindowbacteria; Candidatus Lindowbacteria bacterium RIFCSPLOWO2_12_FULL_62_27	Candidatus Lindowbacteria	0.000436101	0	0	0	0	0	0	0	0	0	0	0	0	0	0	0	0	0	0.00190259	0	0.000375879	0	0.0819252	0	0.0423854	0	0	0.00416331	0	0	0	0	0	0	0	0	0.004636	0	0	0	0	0	0.0229864	0	0	0.0234557	0
OM-RGC.v2.010081354	Biota; Bacteria; Bacteroidetes; Flavobacteriia; Flavobacteriales; Cryomorphaceae; unclassified Cryomorphaceae	Flavobacteriia	0.02097	0.00445219	0.0129803	0	0	0	0	0.00199975	0	0	0	0	0	0	0	0	0	0	0	0	0	0	0	0	0	0	0	0	0	0	0	0	0	0	0.00251074	0	0	0	0	6.78643e-05	0	0	0	0	0	0	0
OM-RGC.v2.011535151	Biota; Bacteria; Bacteroidetes; Flavobacteriia; Flavobacteriales; Cryomorphaceae; unclassified Cryomorphaceae	Flavobacteriia	0.00805395	0.00130451	0	0	0.00229999	0	0	0	0	0	0	0	0	0	0	0	0	0	0	0	0	0	0	0	0	0	0	0	0	0	0	0	0	0	0	0	0	0	0	0	0	0	0	0	0	0	0
OM-RGC.v2.015608984	Biota; Bacteria; Bacteroidetes	Bacteroidetes	0	0	0	0	0	0	0	0	0	0	0	0	0	0	0	0	0	0	0	0	0	0	0	0	0	0	0	0	0	0	0	0	0	0	0.00309323	0.000986221	0	0	0	0	0	0	0	0	0	0	0
OM-RGC.v2.005999750	Biota; Bacteria	Bacteria	0.0015978	0	0	0	0.00226259	0	0	0	0	0	0	0	0	0	0	0	0	0	0	0	0	0	0	0	0	0	0	0	0	0	0	0	0	0	0	0	0	0	0	0	0	0	0	0	0	0	0
OM-RGC.v2.012372915	Biota; Bacteria; Bacteroidetes; Flavobacteriia; Flavobacteriales; Cryomorphaceae; unclassified Cryomorphaceae	Flavobacteriia	0	0	0	0	0	0	0	0	0	0	0	0	0	0	0	0	0	0	0	0	0	0	0	0	0	0	0	0	0	0	0	0	0	0	0	0	0	0	0	0	0	0	0	0	0	0	0
OM-RGC.v2.003336347	Biota; Bacteria	Bacteria	0	0	0	0	0	0	0	0	0	0	0	0	0	0	0	0	0	0	0	0	0	0	0	0	0	0	0	0	0	0	0	0	0	0	0	0	0	0	0	0	0	0	0	0	0	0	0
OM-RGC.v2.017691589	Biota; Bacteria; Bacteroidetes; Flavobacteriia; Flavobacteriales; Flavobacteriaceae	Flavobacteriia	0	0	0	0	0	0	0	0	0	0	0	0	0	0	0.0631583	0.0087278	0.0429646	0.0947643	0	0.0340619	0.0343396	0.0175287	0	0.00283259	0	0.0171771	0.0194219	0	0	0.0118416	0	0.0236522	0.00702817	0.000904121	0	0.00198013	0.00309733	0.01549	0.0723486	0.0354074	0.083626	0.00852676	0	0.0128519	0.00731333	0	0.0316289
OM-RGC.v2.024297398	Biota; Bacteria; Bacteroidetes	Bacteroidetes	0	0	0	0	0	0	0	0	0	0	0	0	0	0	0	0	0	0	0	0	0	0	0	0	0	0	0	0	0	0	0	0	0	0	0	0	0	0	0	0	0	0	0	0	0	0	0
OM-RGC.v2.004086866	Biota; Bacteria; Candidatus Lindowbacteria; Candidatus Lindowbacteria bacterium RIFCSPLOWO2_12_FULL_62_27	Candidatus Lindowbacteria	0	0	0	0	0	0	0	0	0	0	0	0	0	0	0	0	0	0	0	0	0	0	0	0	0	0	0	0	0	0	0	0	0	0	0	0	0	0	0	0	0	0	0	0	0	0	0
OM-RGC.v2.020142353	Biota; Bacteria; Bacteroidetes	Bacteroidetes	0	0	0	0	0	0	0	0	0	0	0	0	0	0	0	0	0	0	0	0	0	0	0	0	0	0	0	0	0	0	0	0	0	0	0	0	0	0	0	0	0	0	0	0	0	0	0
OM-RGC.v2.009744260	Biota; Bacteria; Bacteroidetes; Bacteroidetes bacterium RIFCSPHIGHO2_02_FULL_44_7	Bacteroidetes	0	0	0	0	0	0	0	0	0	0	0	0	0	0	0	0	0	0	0	0	0	0	0	0	0	0	0	0	0	0	0	0	0	0	0	0	0	0	0	0	0	0	0	0	0	0	0
OM-RGC.v2.021709138	Biota; Bacteria; Bacteroidetes; Flavobacteriia; Flavobacteriales; Flavobacteriaceae	Flavobacteriia	0	0	0	0	0	0	0	0	0	0	0	0	0	0	0	0	0	0	0	0	0	0	0	0	0	0	0	0	0	0	0	0	0	0	0	0	0	0	0	0	0	0	0	0	0	0	0
OM-RGC.v2.021786495	Biota; Bacteria; Bacteroidetes; Flavobacteriia; Flavobacteriales; Flavobacteriaceae	Flavobacteriia	0.00590128	0.0626605	0.0181352	0.0959962	0.000568452	0.0725134	0.00259467	0.000996238	0.0276268	0.0334593	0.0135028	0.00582133	0.0171249	0.0162636	0.00276451	0.00560051	0.013319	0.0280641	0	0.00196648	0	0	0	0	0	0	0.012507	0	0	0	0	0.00218483	0	0	0	0	0	0.00149388	0.0102116	0.0029717	0.00318575	0.00128418	0	0.00203857	0.0035657	0	0.00418618
OM-RGC.v2.010168527	Biota; Bacteria; Bacteroidetes; Flavobacteriia; Flavobacteriales; Cryomorphaceae; unclassified Cryomorphaceae	Flavobacteriia	0	0	0	0	0	0	0	0	0	0	0	0	0	0	0.000927173	0.00186616	0.0010956	0	0	0	0.00180979	0	0	0	0	0	0	0	0	0	0	0	0	0	0.00214919	0	0	0	0	0	0	0	0	0.00045735	0.00938726	0	0.0266055
OM-RGC.v2.010384023	Biota; Bacteria; Bacteroidetes; Flavobacteriia; Flavobacteriales; Flavobacteriaceae	Flavobacteriia	0	0	0	0	0	0	0	0	0	0	0	0	0	0	0	0	0	0	0	0	0	0	0	0	0	0	0	0	0	0	0	0	0	0	0	0	0	0	0	0	0	0	0	0	0	0	0
OM-RGC.v2.019129349	Biota; Bacteria; Bacteroidetes; Flavobacteriia; Flavobacteriales; Cryomorphaceae; unclassified Cryomorphaceae	Flavobacteriia	0.0102623	0.0018505	0	0	0.0161934	0	0	0	0	0	0	0	0	0	0	0	0	0	0	0	0	0	0	0	0	0	0	0	0	0	0	0	0	0	0	0	0	0	0	0	0.00294682	0.00644152	0	0.00253492	0.00061854	0	0.0077956
OM-RGC.v2.006169674	Biota; Bacteria	Bacteria	0.000688483	0	0	0	0	0	0	0	0.00459828	0.0117952	0	0.00321705	0	0	0	0	0	0	0	0	0	0	0	0	0	0	0	0	0	0	0	0	0	0	0	0	0	0	0	0	0	0	0	0	0	0	0
OM-RGC.v2.020072353	Biota; Bacteria; Bacteroidetes; Flavobacteriia; Flavobacteriales; Cryomorphaceae; unclassified Cryomorphaceae	Flavobacteriia	0	0	0	0	0	0	0	0	0	0	0	0	0	0	0	0	0	0	0	0	0	0	0	0	0	0	0	0	0	0	0	0	0	0	0	0	0	0	0	0	0	0	0	0	0	0	0
OM-RGC.v2.021379251	Biota; Bacteria; Bacteroidetes; Flavobacteriia; Flavobacteriales; Cryomorphaceae; unclassified Cryomorphaceae	Flavobacteriia	0	0	0	0	0	0	0	0	0	0	0.000730555	0	0	0	0.00137375	0	0	0	0	0	0	0	0	0	0	0	0	0	0.00957904	0	0.00589401	0	0	0	0	0	0	0	0	0	0	0	0	0.00577892	0.0023832	0	0
OM-RGC.v2.005278091	Biota; Bacteria; Candidatus Lindowbacteria; Candidatus Lindowbacteria bacterium RIFCSPLOWO2_12_FULL_62_27	Candidatus Lindowbacteria	0	0	0	0	0	0	0	0	0	0	0	0	0	0	0	0	0	0	0	0	0	0	0	0	0	0	0	0	0	0	0	0	0	0	0.0218936	0.00955461	0.000549526	0.0119549	0.00894994	0.0303492	0.00286718	0.0216782	0	0.00733887	0.0169553	0	0.0208379
OM-RGC.v2.005381028	Biota; Bacteria; Candidatus Lindowbacteria; Candidatus Lindowbacteria bacterium RIFCSPLOWO2_12_FULL_62_27	Candidatus Lindowbacteria	0	0	0	0	0	0	0	0	0	0	0	0	0	0	0	0	0	0	0	0	0	0	0	0	0	0	0	0	0	0	0	0	0	0	0	0	0.0853264	0	0	0	0	0	0.0158107	0	0	0.00305943	0
OM-RGC.v2.019573264	Biota; Bacteria; Bacteroidetes; Flavobacteriia; Flavobacteriales; Flavobacteriaceae	Flavobacteriia	0.0473216	0	0	0	0.0301055	0	0.0173102	0.0298144	0	0	0.0142718	0	0	0	0	0	0	0	0	0	0	0	0	0	0	0	0	0	0	0	0	0	0	0	0	0	0	0	0	0	0	0	0	0	0	0	0
OM-RGC.v2.003592229	Biota; Bacteria	Bacteria	0	0	0	0	0	0	0	0	0	0	0	0	0	0	0	0	0	0	0	0	0	0	0	0	0	0	0	0	0	0	0	0	0	0	0	0	0	0	0	0	0	0	0	0	0.010588	0	0
OM-RGC.v2.011308881	Biota; Bacteria; Bacteroidetes; Flavobacteriia; Flavobacteriales; Flavobacteriaceae	Flavobacteriia	0	0	0	0	0	0	0	0	0	0	0	0	0	0	0	0	0	0	0	0	0	0	0	0	0	0	0	0	0	0	0	0	0	0	0	0	0	0	0	0	0	0	0	0	0	0	0
OM-RGC.v2.022253209	Biota; Bacteria; Bacteroidetes	Bacteroidetes	0	0	0	0	0	0	0	0	0	0	0	0	0	0	0	0	0	0	0	0	0	0	0	0	0	0	0	0	0	0	0	0	0	0	0	0	0	0	0	0	0	0	0	0	0	0	0
OM-RGC.v2.005013491	Biota; Bacteria	Bacteria	0	0	0	0	0	0	0	0	0	0	0	0	0	0	0.0113557	0	0.0194534	0.00181455	0	0	0	0	0	0	0	0	0	0	2.4127e-05	0.0183728	0.00633675	0.0388859	0.0551828	0.0424486	0.00919934	0.113809	0.00645444	0.0724134	0.0178013	0.0469992	0.0280745	0.00162277	0	0.00182585	0.00134987	0	0
OM-RGC.v2.010440388	Biota; Bacteria; Bacteroidetes; Flavobacteriia; Flavobacteriales; Flavobacteriaceae	Flavobacteriia	0.00341458	0.0415905	0.0139323	0.0617119	0.00508615	0.111449	0.0711682	0.0483575	0.0146663	0	0.0137516	0.0122363	0.0303546	0.0262138	0	0	0	0	0	0	0	0	0	0	0	0	0	0	0	0	0	0	0.000916717	0	0	0	0	0	0	0	0	0	0	0	0	0	0
OM-RGC.v2.012945727	Biota; Bacteria; Bacteroidetes; Flavobacteriia; Flavobacteriales; Cryomorphaceae; unclassified Cryomorphaceae	Flavobacteriia	0	0	0	0	0	0	0	0	0	0	0	0	0	0	0	0	0	0	0	0	0	0	0	0	0	0	0	0	0	0	0	0	0	0	0	0	0.00188637	0	0	0	0	0	0.00455731	0	0	0.0059557	0
OM-RGC.v2.011476421	Biota; Bacteria; Bacteroidetes	Bacteroidetes	0	0	0	0	0	0	0	0	0	0	0	0	0	0	0.00740037	0	0.00852132	0.00129364	0	0	0	0.00157145	0	0	0	0	0.0130782	0	0	0.0048221	0	0.0615359	0.00697424	0	0	0	0	0.00210968	0	0.00636491	0	0	0	0	0	0	0
OM-RGC.v2.005550532	Biota; Bacteria; Candidatus Lindowbacteria; Candidatus Lindowbacteria bacterium RIFCSPLOWO2_12_FULL_62_27	Candidatus Lindowbacteria	5.66003e-05	0	0	0	0	0	0	0	0	0	0	0	0	0	0	0	0	0	0	0	0	0	0.00234404	0	0	0	0	0	0	0	0	0	0	0	0	0	0.00393661	0	0	0	0	0	0.00435743	0	0.000494832	0.006486	0
OM-RGC.v2.010698125	Biota; Bacteria; Bacteroidetes; Flavobacteriia; Flavobacteriales; Flavobacteriaceae	Flavobacteriia	0.024867	0.000800662	0	0	0.008078	0	0.0125656	0.0129075	0	0	0.0101554	0	0	0	0	0	0	0	0	0	0	0	0	0	0	0	0	0	0	0	0	0	0	0	0	0	0	0	0	0	0	0	0	0	0	0	0
OM-RGC.v2.010544743	Biota; Bacteria; Bacteroidetes; Flavobacteriia; Flavobacteriales; Cryomorphaceae; unclassified Cryomorphaceae	Flavobacteriia	0	0	0	0	0	0	0	0	0	0	0	0	0	0	0	0	0	0	0	0	0	0	0.00552357	0	0.00144885	0	0	0	0	0	0	0	0	0	0	0	0.00445616	0	0	0	0	0	0.0122528	0	0	0.0228438	0
OM-RGC.v2.013327665	Biota; Bacteria; Bacteroidetes; Flavobacteriia; Flavobacteriales; Flavobacteriaceae	Flavobacteriia	0	0	0	0	0	0	0	0	0	0	0	0	0	0	0	0	0	0	0	0	0	0	0	0	0	0	0	0	0	0.000431344	0	0	0	0	0	0	0	0.000564482	0	0	0.00294682	0	0	0	0	0.00026719	0
OM-RGC.v2.016144667	Biota; Bacteria; Bacteroidetes	Bacteroidetes	0	0	0	0	0	0	0	0	0	0	0	0	0	0	0	0	0	0	0	0	0	0	0	0	0	0	0	0	0	0	0	0	0	0	0.00206885	0	0	0	0	0	0	0	0	0	0	0	0
OM-RGC.v2.014782956	Biota; Bacteria; Bacteroidetes	Bacteroidetes	0.00202277	0	0.0196446	0.0172258	0.000869507	0.025719	0.0237227	0.0102169	0	0.00878729	0	0.00199151	0	0.00228909	0.018905	0	0.0241079	0	0	0	0	0	0	0	0	0	0.0360778	0	0.00230228	0.00150157	0	0	0	0	0	0	0	0.000600594	0	0.0060277	0.00501756	0	0	0.00106715	0	0	0
OM-RGC.v2.025002607	Biota; Bacteria; Bacteroidetes; Flavobacteriia; Flavobacteriales; Flavobacteriaceae; Leeuwenhoekiella	Flavobacteriia	0	0	0	0	0	0	0	0	0	0	0	0	0	0	0	0	0	0	0	0	0	0	0	0	0	0	0	0.00466465	0	0.00225845	0	0	0	0	0	0.000632488	0.0123494	0	0	0	0	0	0.00767547	0	0.00200116	0.00344696	0
OM-RGC.v2.004269759	Biota; Bacteria	Bacteria	0	0	0.0132125	0.0936549	0	0.033399	0.00494841	0.00765358	0	0	0	0.000411706	0.00140017	0.0197526	0.0370019	0.024119	0.0816328	0.102838	0.00137928	0.107731	0.21091	0.470157	0.0015712	0.0995233	0	0.241292	0.134991	0	0.0919257	0.053918	0.0409537	0.03167	0.0122948	0.00524758	0.0117302	0.0198013	0.0053354	0.0551178	0.0479039	0.0531112	0.0856171	0.0286978	0.00116531	0.0389988	0.0776814	0	0.13526
OM-RGC.v2.003374295	Biota; Bacteria	Bacteria	0.000716319	0	0	0	0	0	0	0	0	0	0	0	0	0	0	0	0	0	0.0330715	0	0	0	0	0	0.0188085	0	0	0.0018724	0	0	0	0	0	0	0	0	0	0	0	0	0	0	0	0	0.0095328	0.00605768	0.0035536
OM-RGC.v2.017355086	Biota; Bacteria; Bacteroidetes; Flavobacteriia; Flavobacteriales; Cryomorphaceae; unclassified Cryomorphaceae	Flavobacteriia	0	0	0	0	0	0	0	0	0	0	0	0	0	0	0	0	0	0	0	0	0	0	0	0	0	0	0	0	0	0	0	0	0	0	0	0	0	0	0	0	0	0	0.00315814	0	0	0	0
OM-RGC.v2.007248713	Biota; Bacteria; Proteobacteria; Gammaproteobacteria; Alteromonadales; Colwelliaceae; Colwellia	Gammaproteobacteria	0	0	0	0	0	0	0	0	0	0	0	0	0	0	0	0	0	0	0	0	0	0	0	0	0	0	0	0	0	0	0	0	0	0	0	0	0	0	0	0	0	0	0	0	0	0	0
OM-RGC.v2.011117799	Biota; Bacteria; Bacteroidetes; Flavobacteriia; Flavobacteriales; Flavobacteriaceae	Flavobacteriia	0	0	0	0	0	0	0.00144931	0	0	0	0	0	0	0	0.000939932	0	0.000976252	0	0	0.00255465	0	0	0	0	0	0.00812269	0	0	0.000480332	0	0	0	0	0	0.000881771	0	0	0.00459948	0.0542122	0.00640706	0.0497774	0.014576	0	0.0180813	0.0050029	0	0
OM-RGC.v2.004282686	Biota; Bacteria; Gemmatimonadetes; Gemmatimonadales; Gemmatimonadaceae; Gemmatimonas; Gemmatimonas sp. SG8_23	Gemmatimonadales	0	0	0	0	0	0	0	0	0	0	0	0	0	0	0	0	0	0	0	0	0	0	0.0145052	0	0.0135307	0	0	0.00549295	0	0	0	0	0	0	0.000319366	0	0	0	0	0	0	0	0	0	0	0	0.000792584
OM-RGC.v2.013730041	Biota; Bacteria; Bacteroidetes; Flavobacteriia; Flavobacteriales; Cryomorphaceae; unclassified Cryomorphaceae	Flavobacteriia	0	0	0	0.0115062	0	0.00301841	0	0	0	0	0	0	0	0	0	0	0	0	0	0	0.0735517	0.0477823	0	0	0	0.00905441	0.00715542	0	0	0	0	0	0	0	0	0	0	0	0	0	0	0	0	0	0	0	0
OM-RGC.v2.017029120	Biota; Bacteria; Bacteroidetes; Flavobacteriia; Flavobacteriales; Cryomorphaceae; unclassified Cryomorphaceae	Flavobacteriia	0	0	0	0	0	0	0	0	0	0	0	0	0	0	0	0	0	0	0	0	0	0	0	0	0	0	0	0	0	0	0	0	0	0	0	0	0	0	0	0	0	0	0	0.0002854	0	0	0
OM-RGC.v2.022371548	Biota; Bacteria; Bacteroidetes; Flavobacteriia; Flavobacteriales; Cryomorphaceae; unclassified Cryomorphaceae	Flavobacteriia	0	0	0	0	0.00426339	0	0	0	0	0	0	0	0	0	0	0	0	0	0	0	0	0	0	0	0	0	0	0	0	0	0	0	0	0	0	0	0	0	0	0	0	0	0	0	0	0	0
OM-RGC.v2.005918489	Biota; Bacteria; Candidatus Lindowbacteria; Candidatus Lindowbacteria bacterium RIFCSPLOWO2_12_FULL_62_27	Candidatus Lindowbacteria	0	0	0	0	0	0	0	0	0	0	0	0	0	0	0	0	0	0	0	0	0.00232024	0	0.0355087	0	0.0172191	0	0	0.00396713	0	0	0	0	0	0	0	0	0.121295	0	0	0	0	0	0.545678	0	0	0.91579	0
OM-RGC.v2.013254138	Biota; Bacteria; Bacteroidetes	Bacteroidetes	0	0	0.00455122	0	0	0	0	0	0	0.00204473	0	0	0	0	0	0	0	0	0	0	0	0	0	0	0	0	0	0	0	0	0	0	0	0	0	0	0	0	0	0	0	0	0	0	0	0	0
OM-RGC.v2.016378969	Biota; Bacteria; Bacteroidetes; Flavobacteriia; Flavobacteriales; Cryomorphaceae; unclassified Cryomorphaceae	Flavobacteriia	0	0	0	0	0	0	0	0	0	0	0	0	0	0	0	0	0	0	0	0	0	0	0	0.00123766	0	0	0	0	0.0640443	0	0.0395701	0	0	0	0.00773307	0	0	0	0	0.00255018	0	0	0	0	0	0	0
OM-RGC.v2.003239992	Biota; Bacteria; Candidatus Lindowbacteria; Candidatus Lindowbacteria bacterium RIFCSPLOWO2_12_FULL_62_27	Candidatus Lindowbacteria	0.00107448	0.00181935	0.0054336	0	0	0	0	0	0	0	0	0	0	0	0.00119299	0.000972935	0.00319848	0	0	0.00451519	0.00944339	0.00741009	0	0.00540999	0	0.00764489	0.00170768	0	0.0072878	0	0.00202831	0	0	0.000354295	0.00206885	0.000572892	0	0.000648109	0.00115521	0.000326676	0.00455961	0	0	0.00301355	0.00156636	0	0.0039071
OM-RGC.v2.020981326	Biota; Bacteria; Bacteroidetes; Flavobacteriia; Flavobacteriales; Crocinitomicaceae; Fluviicola	Flavobacteriia	0.00352592	0	0	0	0.00383331	0	0	0	0	0	0	0	0	0	0	0	0	0	0	0	0	0	0	0	0	0	0	0	0	0	0	0	0	0	0	0	0	0	0	0	0	0	0	0	0	0	0
OM-RGC.v2.018716390	Biota; Bacteria; Bacteroidetes; Flavobacteriia; Flavobacteriales; Flavobacteriaceae	Flavobacteriia	0	0	0	0	0	0	0	0	0	0	0	0	0	0	0	0	0	0	0	0	0	0	0	0	0	0	0	0	0	0	0	0	0	0	0	0	0	0	0	0	0	0	0	0	0	0	0
OM-RGC.v2.003342662	Biota; Bacteria	Bacteria	0.000426822	0	0.00554971	0	0.00897555	0	0.000733922	0.000147072	0.0118851	0.0011998	0.00560922	0.000208725	0	0	0	0	0	0	0	0	0	0	0	0	0	0	0	0	0	0	0	0	0	0	0	0	0	0	0	0	0	0	0	0	0	0	0
OM-RGC.v2.009008370	Biota; Bacteria; Proteobacteria; Betaproteobacteria; Burkholderiales; Comamonadaceae; Curvibacter; Curvibacter sp. PAE-UM	Betaproteobacteria	0	0	0	0	0	0	0	0	0	0	0	0	0	0	0	0	0	0	0	0	0	0	0	0	0	0	0	0	0	0	0	0	0	0	0	0	0	0	0	0	0	0	0	0	0	0	0
OM-RGC.v2.025513619	Biota; Bacteria; Bacteroidetes; Flavobacteriia; Flavobacteriales; Flavobacteriaceae; Leeuwenhoekiella	Flavobacteriia	0	0	0	0	0	0	0	0	0	0	0	0	0	0	0	0	0	0	0	0	0	0	0.00182185	0	0	0	0	0.00398893	0	0	0	0	0	0	0	0.00240307	0.013888	0	0	0	0	0	0	0	0	0.0080769	0
OM-RGC.v2.004379193	Biota; Bacteria; Bacteroidetes	Bacteroidetes	0	0	0	0	0	0	0	0	0	0	0	0	0	0	0	0	0	0	0	0	0	0	0	0	0	0	0	0	0	0	0	0	0	0	0	0	0	0	0	0	0	0	0	0	0.00536675	0	0
OM-RGC.v2.001676569	Biota; Bacteria; Proteobacteria; Alphaproteobacteria; Sphingomonadales; Sphingomonadaceae	Alphaproteobacteria	0	0	0	0	0	0	0	0	0	0	0	0	0	0	0	0	0	0	0	0	0	0	0	0	0	0	0	0	0.000927538	0	0	0.000485072	0	0	0	0	0.00351697	0	0	0	0	0	0.000447736	0	0	0.00157459	0
OM-RGC.v2.016781312	Biota; Bacteria; Bacteroidetes; Flavobacteriia; Flavobacteriales; Cryomorphaceae; unclassified Cryomorphaceae	Flavobacteriia	0.00330323	0	0	0	0.00157633	0	0	0	0	0	0.00121458	0	0	0	0	0	0	0	0	0	0	0	0	0	0	0	0	0	0	0	0	0	0	0	0	0	0	0	0	0	0	0	0	0	0	0	0
OM-RGC.v2.001582062	Biota; Bacteria; Proteobacteria; Alphaproteobacteria; Sphingomonadales; Sphingomonadaceae	Alphaproteobacteria	0	0	0	0	0	0.00251832	0	0	0	0	0	0	0	0	0	0.00187024	0	0	0	0	0	0	0	0	0	0	0	0	0.00494135	0.0173351	0.013559	0.00952103	0.0135171	0.00182161	0.00457958	0.00413328	0.66143	0.00074314	0	0	0	0	0.0691592	0	0.0172282	0.0624124	0
OM-RGC.v2.017232460	Biota; Bacteria; Bacteroidetes; Flavobacteriia; Flavobacteriales; Flavobacteriaceae	Flavobacteriia	0	0	0	0	0	0	0	0	0	0	0	0	0	0	0	0.0445588	0	0	0.153491	0	0	0	0	0	0	0	0	0	0.0982749	0	0.0730525	0	0	0	0.0200056	0	0	0.00260384	0	0.00112967	0.00531623	0	0	0	0.00312909	0	0
OM-RGC.v2.007380261	Biota; Bacteria; Bacteroidetes	Bacteroidetes	0.0110603	0.00754858	0.000861482	0	0	0	0	0	0	0	0	0	0	0	0	0	0	0	0	0	0	0	0	0	0	0	0	0	0	0	0	0	0	0	0	0	0	0	0	0	0	0	0	0	0	0	0
OM-RGC.v2.010542322	Biota; Bacteria; Bacteroidetes; Flavobacteriia; Flavobacteriales; Flavobacteriaceae	Flavobacteriia	0.00123036	0.00291316	0	0.00127939	0	0	0	0	0	0	0	0	0	0	0	0	0	0	0	0	0	0	0	0	0	0	0	0	0	0	0	0	0	0	0	0	0	0	0	0	0	0	0	0	0	0	0
OM-RGC.v2.021808434	Biota; Bacteria; Bacteroidetes; Flavobacteriia; Flavobacteriales; Flavobacteriaceae	Flavobacteriia	0	0	0	0	0	0	0	0	0	0	0	0	0	0	0	0	0	0	0	0	0	0	0	0	0	0	0	0	0	0	0	0	0	0	0	0	0	0	0	0	0	0	0	0	0	0	0
OM-RGC.v2.020293303	Biota; Bacteria; Bacteroidetes; Flavobacteriia; Flavobacteriales; Flavobacteriaceae	Flavobacteriia	0	0.00536828	0	0.00362913	0	0	0	0.000927156	0	0	0	0	0	0	0	0	0	0.00276796	0	0	0	0	0	0	0	0	0	0	0	0.0209568	0	0.0338748	0.00318155	0	0	0	0	0.015395	0.00760942	0.00756623	0.0054556	0	0	0	0	0	0
OM-RGC.v2.021502496	Biota; Bacteria; Bacteroidetes	Bacteroidetes	0	0	0	0	0	0	0	0	0	0	0	0	0	0	0	0	0	0	0	0	0	0	0	0	0	0	0	0	0	0	0	0	0	0	0	0	0	0	0	0	0	0	0	0	0	0	0
OM-RGC.v2.018844804	Biota; Bacteria; Bacteroidetes; Flavobacteriia; Flavobacteriales; Flavobacteriaceae; Flavobacterium	Flavobacteriia	0	0	0	0	0	0	0	0	0	0	0	0	0	0	0	0	0	0	0	0	0.0777281	0.023329	0	0	0	0.00480194	0	0	0	0	0	0	0	0	0	0	0	0	0.00136812	0	0	0	0	0	0	0	0
OM-RGC.v2.016676012	Biota; Bacteria; Bacteroidetes; Flavobacteriia; Flavobacteriales; Cryomorphaceae; unclassified Cryomorphaceae	Flavobacteriia	0	0	0	0	0	0	0	0	0	0.00130457	0	0	0	0	0	0	0	0	0	0	0	0	0	0	0	0	0	0	0	0	0	0	0	0	0	0	0	0	0	0	0	0	0	0	0	0	0
OM-RGC.v2.019665028	Biota; Bacteria; Bacteroidetes; Flavobacteriia; Flavobacteriales; Flavobacteriaceae	Flavobacteriia	0.0120253	0.00168011	0.012005	0.00443188	0	0	0	0	0	0	0	0	0	0	0	0	0	0.00922655	0	0.0324777	0	0	0	0	0	0	0	0	0	0	0	0.00064743	0	0	0	0	0	0	0	0	0.0014993	0	0	0	0.00966015	0	0
OM-RGC.v2.017281434	Biota; Bacteria; Bacteroidetes; Flavobacteriia; Flavobacteriales; Cryomorphaceae; unclassified Cryomorphaceae	Flavobacteriia	0.000861068	0	0	0	0.000934954	0	0	0	0	0	0	0	0	0	0	0	0	0	0	0	0	0.00582586	0	0	0	0	0	0	0	0	0	0	0	0	0	0	0	0	0	0.00261341	0	0	0	0	0	0	0
OM-RGC.v2.020990343	Biota; Bacteria; Bacteroidetes; Flavobacteriia; Flavobacteriales; Flavobacteriaceae	Flavobacteriia	0	0	0	0	0	0	0	0	0	0	0	0	0	0	0	0	0	0	0	0	0	0	0	0	0	0	0	0	0	0	0	0	0	0	0	0	0	0	0	0	0	0	0	0	0	0	0
OM-RGC.v2.004737511	Biota; Bacteria	Bacteria	0	0	0	0	0	0	0	0	0	0	0	0	0	0	0	0	0	0	0	0	0	0	0	0	0	0	0	0	0	0	0	0	0	0	0	0	0	0	0	0	0	0	0	0	0	0	0
OM-RGC.v2.007109866	Biota; Bacteria; Candidatus Lindowbacteria; Candidatus Lindowbacteria bacterium RIFCSPLOWO2_12_FULL_62_27	Candidatus Lindowbacteria	0.000207844	0	0	0	0	0	0	0	0	0	0	0	0	0	0	0	0	0	0	0	0.000216479	0	0.00108151	0	0.00240455	0	0	0	0	0	0	0	0	0	0	0	0.0617468	0	0	0	0	0	0.156108	0	0	0.101165	0
OM-RGC.v2.009881027	Biota; Bacteria; Bacteroidetes; Flavobacteriia; Flavobacteriales; Flavobacteriaceae	Flavobacteriia	0	0.00113961	0.00617666	0	0.000633899	0.000662622	0.00138074	0.00131256	0.000966009	0.00696224	0.00159229	0.000346599	0	0.00378438	0	0	0	0.000613181	0	0	0	0	0	0	0	0	0	0	0	0	0	0	0	0	0	0	0	0	0	0	0	0	0	0	0.00155363	0	0
OM-RGC.v2.017793770	Biota; Bacteria; Bacteroidetes	Bacteroidetes	0.00525177	0	0	0	0.00471217	0	0	0	0	0	0.00125529	0	0	0	0	0	0	0	0	0	0	0	0	0	0	0	0	0	0	0	0	0	0	0	0	0	0	0	0	0	0	0	0	0	0	0	0
OM-RGC.v2.001621691	Biota; Bacteria; Proteobacteria; Alphaproteobacteria; Sphingomonadales; Sphingomonadaceae	Alphaproteobacteria	0	0	0	0	0	0	0	0	0	0	0	0	0	0	0	0	0	0	0	0	0	0	0	0	0	0	0	0	0	0	0	0	0	0	0	0	0	0	0	0	0	0	0	0	0	0	0
OM-RGC.v2.015417797	Biota; Bacteria; Bacteroidetes	Bacteroidetes	0.000818385	0.00176622	0	0.00913135	0	0.00839441	0.0240934	0.0238152	0.00470953	0.00714812	0.00805194	0	0	0	0.0169486	0	0.0205037	0	0	0	0	0	0	0	0	0	0.0206545	0	0	0.00185763	0	0	0	0	0	0	0	0.000627202	0	0.00476314	0.00356406	0	0	0.00111501	0	0	0
OM-RGC.v2.014180920	Biota; Bacteria; Bacteroidetes; Cytophagia; Cytophagales; Flammeovirgaceae; Roseivirga	Cytophagia	0	0	0	0	0	0	0	0	0	0	0	0	0	0	0	0	0	0	0	0	0	0	0	0	0	0	0	0	0	0	0	0	0	0	0	0	0	0	0	0	0	0	0	0	0	0	0
OM-RGC.v2.004502981	Biota; Bacteria	Bacteria	0.000868491	0	0	0	0.000983571	0	0	0	0	0	0	0	0	0	0	0	0	0	0	0	0	0	0	0	0	0	0	0	0	0	0	0	0	0	0	0	0	0	0	0	0	0	0	0	0	0	0
OM-RGC.v2.022816964	Biota; Bacteria; Bacteroidetes; Flavobacteriia; Flavobacteriales; Flavobacteriaceae	Flavobacteriia	0	0	0	0	0	0	0	0	0	0	0	0	0	0	0	0	0	0	0	0	0	0	0	0	0	0	0	0	0	0	0	0	0	0	0	0	0	0	0	0	0	0	0	0	0	0	0
OM-RGC.v2.018890561	Biota; Bacteria; Bacteroidetes; Flavobacteriia; Flavobacteriales; Cryomorphaceae; unclassified Cryomorphaceae	Flavobacteriia	0	0	0	0	0	0	0	0	0	0	0	0	0	0	0	0	0	0	0	0	0	0	0	0	0	0	0	0	0	0	0	0	0	0	0	0	0	0	0	0	0	0	0	0	0	0	0
OM-RGC.v2.003912725	Biota; Bacteria; Candidatus Lindowbacteria; Candidatus Lindowbacteria bacterium RIFCSPLOWO2_12_FULL_62_27	Candidatus Lindowbacteria	0	0	0	0	0	0	0	0	0	0	0	0	0	0	0	0	0	0	0	0	0	0	0.0188451	0	0.0035457	0	0	0	0	0	0	0	0	0	0	0	0.0165457	0	0	0	0	0	0.13552	0	0	0.165209	0
OM-RGC.v2.016813497	Biota; Bacteria; Bacteroidetes; Flavobacteriia; Flavobacteriales; Cryomorphaceae; unclassified Cryomorphaceae	Flavobacteriia	0	0	0	0	0	0	0	0	0	0	0	0	0	0	0	0	0.0183793	0.0069968	0	0.00378246	0	0	0	0	0	0	0	0	0	0	0	0	0	0	0	0	0	0.0037252	0.0384414	0	0.0332513	0	0	0.00196767	0	0	0.000747931
OM-RGC.v2.018870770	Biota; Bacteria; Bacteroidetes; Flavobacteriia; Flavobacteriales; Cryomorphaceae; unclassified Cryomorphaceae	Flavobacteriia	0	0	0	0	0	0	0	0	0	0	0	0	0	0	0	0.00128158	0	0	0	0	0	0	0	0	0	0	0	0	0	0	0	0	0	0	0.00461976	0	0	0	0	0	0	0	0	0	0.00109882	0	0
OM-RGC.v2.004219356	Biota; Bacteria; Candidatus Lindowbacteria; Candidatus Lindowbacteria bacterium RIFCSPLOWO2_12_FULL_62_27	Candidatus Lindowbacteria	0	0	0	0	0	0	0	0	0	0	0	0	0	0	0	0	0	0	0	0	0	0	0	0	0	0	0	0	0	0	0	0	0	0	0	0	0.0647442	0	0	0	0	0	0	0	0	0	0
OM-RGC.v2.018610010	Biota;		0	0	0	0	0	0	0	0	0	0	0	0	0	0	0.000635836	0	0.00217449	0	0	0	0	0.0020135	0	0	0	0	0	0	0	0	0	0.000537187	0.0016447	0	0	0	0	0.00113657	0	0	0	0	0	0	0	0	0
OM-RGC.v2.007476224	Biota; Bacteria; Candidatus Lindowbacteria; Candidatus Lindowbacteria bacterium RIFCSPLOWO2_12_FULL_62_27	Candidatus Lindowbacteria	0	0	0	0	0	0	0	0	0	0	0	0	0	0	0	0.00823725	0	0	0.0461056	0	0	0	0	0	0	0	0	0	0.00083368	0	0	0	0	0	0.0014723	0	0	0	0	0.000617523	0	0	0	0	0	0	0
OM-RGC.v2.025182819	Biota; Bacteria; Bacteroidetes; Flavobacteriia; Flavobacteriales; Flavobacteriaceae	Flavobacteriia	0	0	0	0	0	0	0	0	0	0	0	0	0	0	0	0	0	0	0	0	0	0	0	0	0	0	0	0	0	0	0	0	0	0	0	0	0.00323721	0	0	0	0.00192738	0	0	0.00145891	0.00256512	0	0
OM-RGC.v2.018231207	Biota; Bacteria; Bacteroidetes; Flavobacteriia; Flavobacteriales; Flavobacteriaceae	Flavobacteriia	0.00304343	0	0	0	0	0	0.000826589	0.000734453	0.0048764	0.00892248	0.0076222	0.00054958	0.00273717	0.00174266	0	0	0	0	0	0	0	0	0	0	0	0	0	0	0.00257281	0	0	0	0	0	0.00113485	0	0	0	0	0	0	0	0	0	0	0	0
OM-RGC.v2.005554001	Biota; Bacteria; Planctomycetes; Planctomycetia; Planctomycetales; Planctomycetaceae; Pirellula; Pirellula staleyi DSM 6068	Planctomycetia	0	0	0	0	0	0	0	0	0	0	0	0	0	0	0	0	0	0	0.00461056	0	0	0	0	0	0	0	0	0	0	0	0	0	0	0	0	0	0	0	0	0	0	0	0.00141916	0	0	0.00414043	0
OM-RGC.v2.019494198	Biota; Bacteria; Bacteroidetes; Flavobacteriia; Flavobacteriales; Flavobacteriaceae; Tenacibaculum	Flavobacteriia	0	0	0	0	0	0	0	0	0	0	0	0	0	0	0	0	0	0	0	0	0	0	0	0	0	0	0	0	0	0	0	0	0	0	0	0	0	0	0	0	0	0	0	0	0	0	0
OM-RGC.v2.020299143	Biota; Bacteria; Bacteroidetes; Flavobacteriia; Flavobacteriales; Flavobacteriaceae	Flavobacteriia	0	0	0	0	0	0	0	0	0	0	0	0	0	0	0	0	0.001351	0	0	0	0	0	0	0	0	0	0	0	0.00136646	0	0	0	0	0	0	0	0	0.00802059	0.0760942	0.00442593	0.0320566	0.0124908	0	0.00939517	0	0	0
OM-RGC.v2.016833208	Biota; Bacteria; Bacteroidetes; Flavobacteriia; Flavobacteriales; Cryomorphaceae; unclassified Cryomorphaceae	Flavobacteriia	0.000770136	0	0	0	0.000542273	0	0	0	0	0	0	0	0	0	0	0	0	0	0.000486346	0	0	0	0	0	0	0	0	0	0	0	0	0	0	0	0	0	0	0	0	0	0	0	0	0	0	0	0
OM-RGC.v2.004692301	Biota; Bacteria	Bacteria	0	0	0	0	0	0	0	0	0	0	0	0	0	0	0	0	0	0	0.00427984	0	0	0	0	0	0	0	0	0	0	0	0	0	0	0	0	0	0	0	0	0	0	0	0	0	0	0	0
OM-RGC.v2.023259102	Biota; Bacteria; Bacteroidetes; Flavobacteriia; Flavobacteriales; Cryomorphaceae; unclassified Cryomorphaceae	Flavobacteriia	0	0	0	0.0111717	0	0	0	0	0	0	0	0	0	0	0	0	0.000921353	0	0	0	0.00200237	0	0	0	0	0	0	0	0	0	0	0	0	0	0	0	0	0	0	0	0	0	0	0	0	0	0
OM-RGC.v2.011155226	Biota; Bacteria; Bacteroidetes	Bacteroidetes	0	0	0	0	0	0	0	0	0	0	0	0	0	0	0	0	0	0	0	0	0	0	0	0	0	0	0	0	0	0	0	0	0	0	0	0	0	0	0	0	0	0	0	0	0	0	0
OM-RGC.v2.003663645	Biota; Bacteria; Candidatus Lindowbacteria; Candidatus Lindowbacteria bacterium RIFCSPLOWO2_12_FULL_62_27	Candidatus Lindowbacteria	0	0	0	0	0	0	0	0	0	0	0	0	0	0	0.000340247	0	0	0	0	0.00146744	0.00144087	0.0024811	0	0.00441475	0	0.00398967	0	0	0.0012312	0	0.000356961	0	0	0	0.000558388	0.000676705	0	0	0	0.000634383	0.000716795	0	0	0.00108842	0	0	0.00149958
OM-RGC.v2.012878697	Biota; Bacteria; Bacteroidetes	Bacteroidetes	0	0	0.00471377	0	0	0	0	0	0	0	0	0	0	0	0	0	0	0	0	0	0	0	0	0	0	0	0	0	0	0	0	0	0	0	0	0	0	0	0	0	0	0	0	0	0	0	0
OM-RGC.v2.023085184	Biota; Bacteria; Bacteroidetes; Flavobacteriia; Flavobacteriales; Flavobacteriaceae	Flavobacteriia	0	0	0	0	0	0	0	0	0	0	0	0	0	0	0	0	0	0	0	0	0	0	0	0	0	0	0	0	0.00292616	0.000590046	0	0.000669479	0	0	0	0.00228772	0	0	0	0	0	0	0	0	0	0	0
OM-RGC.v2.004625838	Biota; Bacteria; Bacteroidetes; Flavobacteriia; Flavobacteriales; Flavobacteriaceae	Flavobacteriia	0	0	0	0	0	0	0	0	0	0	0	0	0	0	0	0.0195405	0	0	0.0630304	0.00191103	0	0	0	0.00119173	0	0	0	0	0.0177226	0	0.00816307	0	0	0	0.003274	0	0	0	0	0.00594339	0	0	0	0.000849111	0.0011534	0	0
OM-RGC.v2.006809277	Biota; Bacteria	Bacteria	0	0	0	0	0	0	0	0	0	0	0	0	0	0	0	0	0	0	0	0	0	0	0	0	0	0	0	0	0	0	0	0	0	0	0	0	0	0	0	0	0	0	0	0	0	0	0
OM-RGC.v2.016079270	Biota; Bacteria; Bacteroidetes; Flavobacteriia; Flavobacteriales; Flavobacteriaceae	Flavobacteriia	0.00718175	0.00338953	0	0	0.0329104	0	0	0.000847166	0	0	0	0	0	0	0	0	0	0	0	0	0	0	0	0	0	0	0	0	0	0	0	0	0	0	0	0	0	0	0	0	0	0	0	0	0	0	0
OM-RGC.v2.001621271	Biota; Bacteria; Proteobacteria; Alphaproteobacteria; Sphingomonadales	Alphaproteobacteria	0	0	0	0	0	0	0	0	0.00121076	0	0	0	0	0	0	0	0	0	0	0	0	0	0	0	0	0	0	0	0	0	0	0	0	0	0	0	0	0	0	0	0	0	0	0	0	0	0
OM-RGC.v2.014547907	Biota; Bacteria; Bacteroidetes; Flavobacteriia; Flavobacteriales; Flavobacteriaceae	Flavobacteriia	0	0	0	0	0	0	0	0	0	0	0	0	0	0	0	0.00224838	0	0	0.100965	0	0	0	0	0	0	0	0	0	0.00228296	0	0	0	0	0	0	0	0	0	0	0	0	0	0	0	0	0	0
OM-RGC.v2.011292227	Biota; Bacteria; Bacteroidetes; Flavobacteriia; Flavobacteriales; Cryomorphaceae; unclassified Cryomorphaceae	Flavobacteriia	0.00069405	0	0	0	0	0	0	0	0	0	0	0	0	0	0	0.0116507	0	0	0	0	0	0	0	0.00510376	0	0	0	0	0.0516219	0	0.013642	0	0	0	0.0035552	0	0	0	0	0	0	0	0	0	0	0	0
OM-RGC.v2.012921251	Biota; Bacteria; Bacteroidetes; Flavobacteriia; Flavobacteriales; Flavobacteriaceae	Flavobacteriia	0.00603118	0.014346	0	0.00700739	0	0.00537599	0	0	0	0	0	0.00154725	0	0	0	0	0.00105979	0.00547826	0	0	0	0	0	0.000492513	0	0	0.000919983	0	0.00214493	0.0248226	0	0.0145121	0.00862793	0.000645085	0	0	0	0.00902791	0.0127744	0.00408872	0.0102541	0	0	0	0	0	0
OM-RGC.v2.014457447	Biota; Bacteria; Bacteroidetes	Bacteroidetes	0	0	0	0	0	0	0	0	0	0	0	0	0	0	0	0	0	0	0	0	0	0	0	0	0	0	0	0	0	0	0	0	0	0	0	0	0	0	0	0	0	0	0	0	0	0	0
OM-RGC.v2.006269157	Biota; Bacteria; Candidatus Lindowbacteria; Candidatus Lindowbacteria bacterium RIFCSPLOWO2_12_FULL_62_27	Candidatus Lindowbacteria	0	0	0	0	0	0	0	0	0	0	0	0	0	0	0	0.0170672	0.00159447	0	0.109525	0	0	0	0	0.00296018	0	0	0	0	0.021615	0	0.0109025	0	0	0	0.00506165	0	0	0	0	0	0.00123448	0	0	0.000714388	0.00109882	0	0
OM-RGC.v2.008121684	Biota; Bacteria; Bacteroidetes	Bacteroidetes	0	0	0	0	0	0	0	0	0	0	0	0	0	0	0	0	0	0	0	0	0	0	0	0	0	0	0	0	0	0	0	0	0	0	0	0	0	0	0	0	0	0	0	0	0	0	0
OM-RGC.v2.005466349	Biota; Bacteria	Bacteria	0.0538167	0.00861124	0.00752345	0.00371275	0.080219	0	0.0237227	0.0198157	0	0.00287277	0.000728293	0.000530431	0	0	0.00121	0	0	0	0	0	0.0029003	0.0207738	0	0.0103862	0	0.011754	0	0	0.0046653	0	0	0	0	0	0.0128751	0	0	0	0	0.00402549	0	0.00691638	0	0.0076225	0.00585794	0	0.00651184
OM-RGC.v2.007557948	Biota; Bacteria; Bacteroidetes	Bacteroidetes	0.000311766	0	0	0	0	0	0	0	0	0	0	0	0.000396539	0	0.000631583	0.00564139	0	0	0	0	0	0	0	6.5073e-05	0	0	0	0	0.00621119	0	0	0	0	0	0.0156871	0	0	0	0	0	0	0.00419112	0	0.0076225	0.00144265	0	4.65132e-05
OM-RGC.v2.007677816	Biota; Bacteria; Bacteroidetes; Flavobacteriia; Flavobacteriales; Flavobacteriaceae	Flavobacteriia	0.000940865	0	0	0	0	0	0	0	0	0	0	0	0	0	0	0	0	0	0	0	0	0	0	0	0	0	0	0	0	0	0	0	0	0	0	0	0	0	0	0	0	0	0.047372	0	0	0.080973	0
OM-RGC.v2.021864522	Biota; Bacteria; Bacteroidetes; Flavobacteriia; Flavobacteriales; Flavobacteriaceae	Flavobacteriia	0	0	0	0	0	0	0	0	0	0	0	0	0	0	0	0.00488512	0	0	0.0982419	0	0	0	0	0	0	0	0	0	0	0	0.00103491	0	0	0	0	0	0	0	0	0	0	0	0	0	0	0	0
OM-RGC.v2.010423551	Biota; Bacteria; Bacteroidetes; Flavobacteriia; Flavobacteriales; Flavobacteriaceae	Flavobacteriia	0.000263516	0	0	0	0	0	0	0	0	0	0	0	0	0	0	0	0	0	0	0	0	0	0	0	0	0	0	0	0	0	0	0	0	0	0	0	0	0	0	0	0	0	0	0	0	0	0
OM-RGC.v2.001553944	Biota; Bacteria; Proteobacteria; Alphaproteobacteria; Sphingomonadales; Sphingomonadaceae; Sphingorhabdus; Sphingorhabdus sp. M41	Alphaproteobacteria	0	0	0	0	0	0	0	0	0	0	0	0	0	0	0	0	0	0	0	0	0	0	0	0	0	0	0	0	0	0	0	0	0	0	0	0	0	0	0	0	0	0	0	0	0	0	0
OM-RGC.v2.005437942	Biota; Bacteria	Bacteria	0	0	0	0	0	0	0	0	0	0	0	0	0	0	0.00657102	0	0.00221745	0.000934188	0.00319043	0.00255465	0.00733197	0.00580031	0	0.0247022	0	0.00535142	0.0100717	0	0.0353348	0.000559526	0.021639	0.000619368	0	0.00947573	0.00241031	0.0034412	0.00227804	0.00456147	0.00333159	0.00815636	0.0106325	0.00875387	0	0.00707297	0.0138444	0	0.0155354
OM-RGC.v2.023856558	Biota; Bacteria; Bacteroidetes; Flavobacteriia; Flavobacteriales; Cryomorphaceae; unclassified Cryomorphaceae	Flavobacteriia	0.0028393	0	0	0	0	0	0	0	0.00532139	0	0	0	0	0	0	0.0529391	0	0	0.0247064	0	0	0	0	0	0	0	0	0	0	0	0.0237974	0	0	0	0.00180572	0	0	0	0	0.0031403	0	0	0	0	0.000840487	0	0.00166703
OM-RGC.v2.026029857	Biota; Bacteria; Bacteroidetes; Flavobacteriia; Flavobacteriales; Flavobacteriaceae	Flavobacteriia	0	0	0	0	0	0	0	0	0	0	0	0	0	0	0	0	0	0	0	0	0	0	0	0	0	0	0	0	0	0	0	0	0	0	0	0	0.00869251	0	0	0	0	0	0	0	0	0.00301864	0
OM-RGC.v2.005277897	Biota; Bacteria; Bacteroidetes	Bacteroidetes	0	0	0	0	0	0	0	0	0	0	0	0	0	0	0	0	0	0	0	0	0	0	0.00338841	0	0.0319928	0	0	0.00108115	0	0	0	0	0	0	0	0	0.000647442	0	0	0	0	0	0	0	0.00245597	0	0.00171354
OM-RGC.v2.019773455	Biota; Bacteria; Bacteroidetes; Flavobacteriia; Flavobacteriales; Cryomorphaceae; unclassified Cryomorphaceae	Flavobacteriia	0	0	0	0	0	0	0	0	0	0	0	0	0	0	0	0	0	0	0	0	0	0	0	0	0	0	0	0	0	0	0	0	0	0	0	0	0.00299742	0	0	0	0	0	0.0140717	0	0	0.0104225	0
OM-RGC.v2.011592562	Biota; Bacteria; Bacteroidetes; Flavobacteriia; Flavobacteriales; Cryomorphaceae; unclassified Cryomorphaceae	Flavobacteriia	0	0	0	0.00224103	0.00129959	0.0517953	0.00313214	0.00199975	0	0	0	0.000735326	0.00501815	0.00278752	0.0284957	0.00586623	0.0336556	0	0	0	0	0	0	0.0020313	0	0.0011754	0.00354765	0	0	0.00988836	0	0.0113851	0.0260635	0.0267393	0.00235005	0.0278756	0	0.00876183	0.00392299	0	0	0	0	0.000522939	0	0	0.00240008
OM-RGC.v2.011780392	Biota; Bacteria; Bacteroidetes; Flavobacteriia; Flavobacteriales; Flavobacteriaceae	Flavobacteriia	0	0	0	0	0	0	0	0	0	0	0	0	0	0	0	0	0	0	0	0	0	0	0	0	0	0	0	0	0	0	0	0	0	0	0	0	0	0	0	0	0	0	0	0	0	0	0
OM-RGC.v2.016911184	Biota; Bacteria; Bacteroidetes; Cytophagia; Cytophagales; Cyclobacteriaceae; Algoriphagus; Algoriphagus marinus	Cytophagia	0	0	0	0	0	0	0	0	0	0	0	0	0	0	0	0	0	0	0	0	0	0	0	0	0	0	0	0	0	0	0	0	0	0	0	0	0	0	0	0	0	0	0	0	0	0	0
OM-RGC.v2.003656580	Biota; Bacteria; Acidobacteria	Acidobacteria	0	0	0	0	0	0	0	0	0	0	0	0	0	0	0	0	0	0	0	0	0	0	0	0	0	0	0	0	0	0	0	0	0	0	0	0	0.0691404	0	0	0	0	0	0	0	0	0.0014053	0
OM-RGC.v2.007588450	Biota; Bacteria	Bacteria	0	0.0011048	0	0	0	0	0.000515228	0.00265421	0	0	0	0	0.000661484	0.00105778	0.0795327	0.0159226	0.0806781	0.0584348	0	0.0651534	0.150584	0.0610694	0	0.155154	0.00163428	0.114434	0.165958	0	0.0229952	0.0431344	0.0332057	0.0322713	0.015045	0.00270735	0.0351503	0.0788208	0.00473592	0.0325005	0.0134643	0.0503713	0.0388264	0.0141218	0	0.0128342	0.0134442	0	0.0162424
OM-RGC.v2.021889003	Biota; Bacteria; Bacteroidetes; Flavobacteriia; Flavobacteriales; Cryomorphaceae; unclassified Cryomorphaceae	Flavobacteriia	0	0	0	0	0	0	0	0	0	0	0	0	0	0	0	0	0.0498867	0.0449794	0	0.0312895	0.00269148	0	0	0	0	0	0.00101619	0	0	0	0	0	0	0	0	0	0	0.00480855	0.0268104	0.0037515	0.0557507	0.00842353	0	0.00322627	0	0	0
OM-RGC.v2.010181650	Biota; Bacteria; Bacteroidetes	Bacteroidetes	0	0	0	0	0	0	0	0	0	0	0	0	0	0	0	0	0	0	0	0	0	0	0	0	0.00507402	0	0	0	0	0	0	0	0	0	0	0	0.00199828	0	0	0	0	0	0.00993414	0	0	0.0573134	0
OM-RGC.v2.025282555	Biota;		0	0	0	0	0	0	0	0	0	0	0	0	0	0	0	0	0	0	0	0	0	0	0	0	0	0	0	0	0	0	0	0	0	0	0	0	0	0	0	0	0	0	0	0	0	0	0
OM-RGC.v2.004435457	Biota; Bacteria	Bacteria	0	0	0	0	0.000512355	0	0	0	0	0	0	0	0	0	0	0	0	0	0	0	0	0	0	0	0	0	0	0	0	0	0	0	0	0	0.00383641	0	0	0	0	0	0	0	0	0	0	0	0
OM-RGC.v2.005535020	Biota; Bacteria; Bacteroidetes	Bacteroidetes	0	0.000547821	0	0	0	0	0.00164762	0.00105259	0	0	0	0	0	0	0.00196067	0.00263674	0.00137726	0	0	0	0	0	0	0	0	0	0	0	0	0	0	0	0	0	0.0108062	0	0	0	0	0	0	0.0208524	0	0.0372261	0.0156636	0	0.0221403
OM-RGC.v2.024053571	Biota; Bacteria; Bacteroidetes; Flavobacteriia; Flavobacteriales; Cryomorphaceae; unclassified Cryomorphaceae	Flavobacteriia	0	0	0	0	0	0	0	0	0	0	0	0	0	0	0	0	0	0	0	0	0	0	0	0	0	0	0	0	0	0	0	0	0	0	0	0	0	0	0	0	0	0	0.00891474	0	0	0.00330419	0
OM-RGC.v2.005396320	Biota; Bacteria; Bacteroidetes	Bacteroidetes	0.00454659	0	0	0	0	0	0	0.000510845	0	0	0	0	0.00127033	0	0.000165232	0.00259586	0	0	0.00587506	0	0	0	0	0	0	0	0	0	0.00164252	0	0.00819074	0	0	0	0.00490096	0	0	0	0.00111381	0	0	0.00150302	0	0.00315536	0.00423882	0	0.00446526
OM-RGC.v2.003398407	Biota; Bacteria	Bacteria	0	0	0	0	0.000968612	0	0	0	0	0	0	0	0	0	0	0	0	0	0	0	0	0	0	0	0	0	0	0	0	0	0	0	0	0	0	0	0	0	0	0	0	0	0	0	0	0	0
OM-RGC.v2.008547670	Biota; Bacteria; Gemmatimonadetes	Gemmatimonadetes	0	0	0	0.000349533	0	0	0	0	0	0	0	0	0	0	0	0	0	0	0	0	0	0	0	0	0.000941444	0	0	0	0	0	0	0	0	0	0	0	0.00477588	0	0	0	0	0	0.00361786	0	0	0.0176223	0
OM-RGC.v2.016485836	Biota; Bacteria; Bacteroidetes; Flavobacteriia; Flavobacteriales; Flavobacteriaceae; Formosa; Formosa sp. Hel1_33_131	Flavobacteriia	0	0	0	0	0	0	0	0	0	0	0	0	0	0	0	0	0	0	0	0	0	0	0	0	0	0	0	0	0	0	0	0	0	0	0	0	0	0	0	0	0	0	0	0	0	0	0
OM-RGC.v2.007506088	Biota; Bacteria	Bacteria	0.00224546	0	0.00188086	0	0.00948043	0	0	0	0	0	0	0	0	0	0	0	0	0	0	0	0	0	0	0	0	0	0	0	0	0	0	0	0	0	0	0	0	0	0	0	0	0	0	0	0	0	0
OM-RGC.v2.001552241	Biota; Bacteria; Proteobacteria; Alphaproteobacteria; Sphingomonadales; Sphingomonadaceae; Sphingorhabdus; Sphingorhabdus sp. M41	Alphaproteobacteria	0	0	0	0	0	0	0	0	0	0	0	0	0	0	0	0	0	0	0	0	0	0	0	0	0	0	0	0	0	0	0	0	0	0	0	0	0	0	0	0	0	0	0	0	0	0	0
OM-RGC.v2.005080232	Biota; Bacteria	Bacteria	0	0	0	0	0	0	0	0	0	0	0	0	0	0	0.0671988	0.0112419	0.0866454	0.0141281	0	0.00471322	0	0	0	0	0	0	0	0	0	0.0260434	0.0027284	0.0394872	0.0258838	0.023564	0.0153255	0.0874718	0.0138081	0.109855	0.0400185	0.0642814	0.0521667	0.0188497	0	0.00847338	0.00780452	0	0.00470713
OM-RGC.v2.005454966	Biota; Bacteria	Bacteria	0.00105035	0.00379261	0.013166	0.00369602	0	0.00764427	0.00656082	0.00192703	0	0.00550896	0	0.00109724	0.00463214	0.00611039	0.0435941	0.020215	0.0548993	0.0451716	0	0.0936703	0.226456	0.0549369	0	0.177356	0	0.133547	0.187604	0	0.0367151	0.0250261	0.017516	0.0362801	0.0105153	0.000411116	0.0345477	0.0540211	0.00705392	0.043334	0.0129518	0.0547972	0.0487819	0.0118714	0	0.013561	0.0187381	0	0.0135818
OM-RGC.v2.014343355	Biota; Bacteria; Bacteroidetes	Bacteroidetes	0	0	0	0	0	0	0	0	0	0	0	0	0	0	0	0	0	0	0	0	0	0.00175542	0	0	0	0	0	0	0	0	0	0	0	0	0	0	0	0	0	0	0	0	0	0	0	0	0
OM-RGC.v2.015757861	Biota; Bacteria; Bacteroidetes; Cytophagia; Cytophagales; Flammeovirgaceae; Roseivirga; Roseivirga spongicola	Cytophagia	0	0	0	0	0	0	0	0	0	0	0	0	0	0	0	0	0	0	0	0	0	0	0	0	0	0.00151225	0.00339732	0.00932929	0.00237682	0	0	0	0	0	0	0.00184748	0.000889233	0	0	0	0	0	0.0045773	0	0	0.00481351	0
OM-RGC.v2.026327990	Biota; Bacteria; Bacteroidetes; Flavobacteriia; Flavobacteriales; Cryomorphaceae; unclassified Cryomorphaceae; Cryomorphaceae bacterium BACL29 MAG-121220-bin8	Flavobacteriia	0	0	0	0	0	0	0	0	0	0	0	0	0	0	0	0	0	0	0	0	0	0	0	0	0	0	0	0	0	0	0	0	0	0	0	0	0	0	0	0	0	0	0	0	0	0	0
OM-RGC.v2.014763658	Biota; Bacteria; Bacteroidetes; Flavobacteriia; Flavobacteriales; Flavobacteriaceae	Flavobacteriia	0	0	0	0	0	0	0	0	0	0	0	0	0	0	0	0	0	0	0	0	0	0	0	0	0	0	0	0	0	0	0	0	0	0	0	0	0	0	0	0	0	0	0	0	0	0	0
OM-RGC.v2.013422507	Biota; Bacteria; Bacteroidetes; Flavobacteriia; Flavobacteriales; Cryomorphaceae; unclassified Cryomorphaceae	Flavobacteriia	0	0	0	0	0	0	0	0	0	0	0	0	0	0	0	0	0	0	0	0	0	0	0	0	0	0	0	0	0	0	0	0	0	0	0	0	0	0	0	0	0	0	0	0	0	0	0
OM-RGC.v2.028120063	Biota; Bacteria; Bacteroidetes; Flavobacteriia; Flavobacteriales; Flavobacteriaceae	Flavobacteriia	0	0	0	0	0	0	0	0	0	0	0	0	0	0	0	0	0	0	0	0	0	0	0	0	0	0	0	0	0	0	0	0	0	0	0	0	0	0	0	0	0	0	0	0	0	0	0
OM-RGC.v2.014175778	Biota; Bacteria; Bacteroidetes; Flavobacteriia; Flavobacteriales; Flavobacteriaceae	Flavobacteriia	0.122108	0.00236351	0	0	0.0286096	0	0.0122691	0.0111259	0	0	0	0	0	0	0	0	0	0	0	0	0	0	0	0	0	0	0	0	0	0	0	0	0	0	0	0	0	0	0	0	0	0	0	0	0	0	0
OM-RGC.v2.026595860	Biota; Bacteria; Bacteroidetes; Flavobacteriia; Flavobacteriales; Flavobacteriaceae	Flavobacteriia	0.044538	0.300477	0.0852193	0.585343	0.00304795	0.151457	0.0239081	0.0234516	0.0626701	0.0471472	0.00972566	0.0304471	0.0052287	0.00467048	0.00284957	0.00654074	0.00207662	0.0104375	0	0.000398049	0	0	0	0	0	0	0.00868872	0	0	0	0	0	0	0	0	0	0	0.000286993	0.00441583	0.000902047	0	0	0	0.00102106	0.00133896	0	0.00189774
OM-RGC.v2.016329176	Biota; Bacteria; Bacteroidetes; Flavobacteriia; Flavobacteriales; Flavobacteriaceae; Polaribacter	Flavobacteriia	0	0	0	0	0	0	0	0	0	0	0	0	0	0	0	0	0	0	0	0	0	0	0	0	0	0	0	0	0	0	0	0	0	0	0	0	0	0	0	0	0	0	0	0	0	0	0
OM-RGC.v2.010794759	Biota; Bacteria; Bacteroidetes	Bacteroidetes	0	0	0	0	0	0	0	0	0	0	0	0	0	0	0	0	0	0	0	0	0	0	0.00219318	0	0	0	0	0	0	0	0	0	0	0	0	0	0.00119497	0	0	0	0	0	0	0	0	0	0
OM-RGC.v2.013221562	Biota; Bacteria; Bacteroidetes; Flavobacteriia; Flavobacteriales; Flavobacteriaceae	Flavobacteriia	0	0	0	0	0	0	0	0	0	0	0	0	0	0	0	0	0	0	0	0	0	0	0	0	0	0	0	0	0	0.000427275	0	0	0	0	0	0	0	0.00055878	0	0	0.00193136	0	0	0	0	0.000265151	0
OM-RGC.v2.023151504	Biota; Bacteria; Bacteroidetes; Flavobacteriia; Flavobacteriales; Cryomorphaceae; unclassified Cryomorphaceae	Flavobacteriia	0.00441668	0	0	0	0.0355282	0	0	0	0	0	0.00289508	0	0	0	0	0	0	0	0	0	0	0	0	0.00107945	0	0	0	0	0.00147412	0	0	0	0	0	0	0	0	0	0	0	0	0	0	0	0.00243778	0	0.00174331
OM-RGC.v2.015381601	Biota; Bacteria; Bacteroidetes; Flavobacteriia; Flavobacteriales; Cryomorphaceae; unclassified Cryomorphaceae	Flavobacteriia	0.0110417	0	0	0	0.00493656	0	0	0	0	0	0	0	0	0	0	0	0	0.00149547	0	0	0.00112068	0.00362839	0	0	0	0	0	0	0.00701175	0	0	0	0	0	0.00204876	0	0	0.0012354	0.000709687	0.00122662	0.00131213	0	0	0.00315536	0.0012771	0	0.00362803
OM-RGC.v2.004933573	Biota; Bacteria	Bacteria	0	0	0	0	0	0	0	0	0	0	0	0	0	0	0	0	0	0	0	0	0	0	0	0	0	0	0	0	0	0	0	0	0	0	0	0	0	0	0	0	0	0	0	0	0	0	0
OM-RGC.v2.009064677	Biota; Bacteria; Bacteroidetes	Bacteroidetes	0	0	0	0	0.016717	0	0	0.00126893	0	0	0	0	0	0	0	0	0	0	0	0	0	0	0	0	0	0	0	0	0	0	0	0	0	0	0	0	0	0	0	0	0	0	0	0	0.00225585	0	0
OM-RGC.v2.008266617	Biota; Bacteria; Bacteroidetes	Bacteroidetes	0	0	0	0	0	0	0	0	0	0	0	0	0	0	0	0	0	0	0	0	0	0	0.0357407	0	0.00782499	0	0	0.00283366	0	0	0	0	0	0	0	0	0.0811301	0	0	0	0	0	0.433744	0	0	0.493588	0
OM-RGC.v2.001554407	Biota; Bacteria; Proteobacteria; Alphaproteobacteria; Sphingomonadales; Sphingomonadaceae; Sphingorhabdus; Sphingorhabdus sp. M41	Alphaproteobacteria	0	0	0	0	0	0	0	0	0	0	0	0	0	0	0	0	0	0	0	0	0	0	0	0	0	0	0	0	0	0	0	0	0	0	0	0	0	0	0	0	0	0	0	0	0	0	0
OM-RGC.v2.025005253	Biota; Bacteria; Bacteroidetes; Flavobacteriia; Flavobacteriales; Flavobacteriaceae	Flavobacteriia	0.00105592	0	0	0	0	0	0	0	0	0	0	0	0	0	0	0	0	0	0	0	0	0	0	0	0	0	0	0	0	0	0	0	0	0	0	0	0	0	0	0	0	0	0	0	0	0	0
OM-RGC.v2.026167717	Biota; Bacteria; Bacteroidetes	Bacteroidetes	0.0115613	0	0	0	0	0	0	0	0	0	0	0	0	0	0	0	0	0	0	0	0	0	0	0	0	0	0	0	0	0	0	0	0	0	0	0	0	0	0	0	0	0	0	0	0	0	0
OM-RGC.v2.009214715	Biota; Bacteria; Proteobacteria; Gammaproteobacteria; Vibrionales; Vibrionaceae; Vibrio; Vibrio fortis	Gammaproteobacteria	0	0	0	0	0	0	0	0	0	0	0	0	0	0	0	0	0	0	0	0	0	0	0.00427032	0	0	0	0	0	0	0	0	0	0	0	0	0	0	0	0	0.00136572	0	0	0	0	0	0	0
OM-RGC.v2.002831234	Biota; Bacteria	Bacteria	0	0	0	0	0	0	0	0	0	0	0	0	0	0	0	0	0	0	0	0	0	0	0	0	0	0	0	0	0	0	0	0	0	0	0	0	0	0	0	0	0	0	0	0	0	0	0
OM-RGC.v2.008164419	Biota; Bacteria	Bacteria	0.0166461	0	0	0	0.00905035	0	0.00253907	0.00456306	0	0	0.00775791	0	0	0	0	0	0	0	0	0	0	0	0	0	0	0	0	0	0	0	0	0	0	0	0	0	0	0	0	0	0	0	0	0.000774658	0	0	0
OM-RGC.v2.008154859	Biota; Bacteria; Bacteroidetes	Bacteroidetes	0	0	0	0	0	0	0	0	0	0	0	0	0	0	0	0	0	0	0	0	0	0	0	0	0	0	0	0	0	0	0	0	0	0	0	0	0	0	0	0	0	0	0	0	0.000724056	0	0
OM-RGC.v2.017990588	Biota; Bacteria; Bacteroidetes; Flavobacteriia; Flavobacteriales; Flavobacteriaceae	Flavobacteriia	0	0	0	0	0	0	0	0	0	0	0	0	0	0	0	0	0	0	0	0	0	0	0	0	0	0	0	0	0	0	0	0	0	0	0	0	0	0	0	0	0	0	0	0	0	0	0
OM-RGC.v2.028621786	Biota; Bacteria; Bacteroidetes; Flavobacteriia; Flavobacteriales; Cryomorphaceae; unclassified Cryomorphaceae	Flavobacteriia	0	0	0	0	0	0	0	0	0	0	0	0	0	0	0	0	0	0	0	0	0	0	0.00612698	0	0	0	0	0.00268108	0	0	0	0	0	0	0	0	0.00757347	0	0	0	0	0	0.0133921	0	0	0.00832166	0
OM-RGC.v2.001821644	Biota; Bacteria; Acidobacteria	Acidobacteria	0	0	0.00101474	0	0	0	0	0	0	0	0	0	0	0	0	0	0	0	0	0	0.000812085	0	0.028082	0	0.00205814	0	0	0.000745472	0	0	0	0	0	0	0	0	0.0511559	0	0	0	0	0	0.00377777	0	0	0.00620045	0
OM-RGC.v2.007541546	Biota; Bacteria; Acidobacteria	Acidobacteria	0	0	0	0	0	0	0	0	0	0	0	0	0	0	0	0	0	0	0	0	0	0	0	0	0	0	0	0	0	0	0	0	0	0	0	0	0.00917209	0	0	0	0	0	0.0549676	0	0	0.0585371	0
OM-RGC.v2.021325848	Biota; Bacteria; Bacteroidetes	Bacteroidetes	0	0	0	0	0	0	0	0	0	0	0	0	0	0	0	0	0	0	0	0	0.011462	0	0	0.0152602	0	0	0	0	0	0	0	0	0	0	0	0	0	0	0	0	0	0	0	0	0	0	0
OM-RGC.v2.004435920	Biota; Bacteria; Acidobacteria	Acidobacteria	0	0	0	0	0	0	0	0	0	0	0	0	0	0	0	0	0	0	0	0	0	0	0	0	0	0	0	0	0	0	0	0	0	0	0	0	0.0543531	0	0	0	0	0	0.000611639	0	0	0	0
OM-RGC.v2.013000277	Biota; Bacteria; Bacteroidetes; Flavobacteriia; Flavobacteriales; Cryomorphaceae; unclassified Cryomorphaceae	Flavobacteriia	0	0	0	0	0	0	0	0	0	0	0	0	0.000982575	0	0.00593306	0	0.0129371	0	0	0	0	0	0	0	0	0	0.00266675	0	0	0	0	0.00182804	0.00686639	0.0048632	0	0.000463312	0	0	0.000796426	0	0	0	0	0	0	0	0
OM-RGC.v2.017277703	Biota; Bacteria; Bacteroidetes; Flavobacteriia; Flavobacteriales; Cryomorphaceae; unclassified Cryomorphaceae	Flavobacteriia	0	0	0	0	0	0	0	0	0	0	0	0	0	0	0	0	0	0	0	0	0	0	0	0	0	0	0	0	0	0	0	0	0	0	0	0	0	0	0	0	0	0	0	0	0	0	0
OM-RGC.v2.022471746	Biota; Bacteria; Bacteroidetes	Bacteroidetes	0	0	0	0	0	0	0	0	0	0	0	0	0	0	0	0	0	0	0	0	0	0	0	0	0	0	0	0	0	0	0	0	0	0	0	0	0	0	0	0	0	0	0	0	0	0	0
OM-RGC.v2.018266260	Biota; Bacteria; Bacteroidetes; Flavobacteriia; Flavobacteriales; Cryomorphaceae; unclassified Cryomorphaceae	Flavobacteriia	0	0	0	0	0	0	0	0	0	0	0	0	0	0	0	0	0	0	0	0	0	0	0.0158512	0	0.00374947	0	0	0	0	0	0	0	0	0	0	0	0.0961171	0	0	0	0	0	0.0365784	0	0	0.03243	0
OM-RGC.v2.022458964	Biota; Bacteria; Bacteroidetes; Flavobacteriia; Flavobacteriales; Flavobacteriaceae; Flavobacterium	Flavobacteriia	0	0	0	0	0	0	0	0	0	0	0	0	0	0	0	0	0	0	0	0	0	0	0	0	0	0	0	0	0	0	0	0	0	0	0	0	0	0	0	0	0	0	0	0	0	0	0
OM-RGC.v2.010149636	Biota; Bacteria	Bacteria	0	0.00276659	0	0	0	0	0.000392908	0.000669007	0	0	0	0	0	0	0.00503991	0.00263674	0.00281657	0	0	0	0	0	0	0	0	0	0	0	0	0	0	0	0	0	0.00303297	0	0	0	0	0	0	0.00788674	0	0.00242856	0.000800464	0	0.0011312
OM-RGC.v2.017721044	Biota; Bacteria; Bacteroidetes; Flavobacteriia; Flavobacteriales; Flavobacteriaceae	Flavobacteriia	0	0	0	0	0	0	0	0	0	0	0	0	0	0	0	0	0	0	0	0	0	0	0	0	0	0	0	0	0	0	0	0	0	0	0	0	0	0	0	0	0	0	0	0	0	0	0
OM-RGC.v2.025830988	Biota; Bacteria; Bacteroidetes; Flavobacteriia; Flavobacteriales; Flavobacteriaceae	Flavobacteriia	0.0063281	0.0390254	0.0192498	0	0	0	0.00689442	0.00438127	0	0	0.00300817	0	0	0.0016319	0	0	0	0	0	0	0	0	0	0	0	0	0	0	0	0	0	0	0	0	0	0	0	0	0	0	0	0	0	0	0	0	0
OM-RGC.v2.004076486	Biota; Bacteria; Acidobacteria	Acidobacteria	0	0	0	0	0	0	0	0	0	0	0	0	0	0	0	0	0	0	0	0	0	0	0	0	0	0	0	0	0	0	0	0	0	0	0	0	0.00194432	0	0	0	0	0	0.0417753	0	0	0.0899473	0
OM-RGC.v2.006911958	Biota; Bacteria; Bacteroidetes	Bacteroidetes	0	0	0	0	0.00336583	0	0	0	0	0.000794236	0	0	0	0	0	0	0	0	0	0	0	0	0	0	0	0	0	0	0	0	0	0	0	0	0.00397701	0	0	0	0	0	0	0	0	0	0.00944184	0	0
OM-RGC.v2.008272473	Biota; Bacteria; Gemmatimonadetes; Gemmatimonadales; Gemmatimonadaceae; Gemmatimonas; Gemmatimonas sp. SG8_23	Gemmatimonadales	0	0	0	0	0	0	0	0	0	0	0	0	0	0	0	0	0	0	0	0	0	0	0	0	0	0	0	0	0	0	0	0	0	0	0	0	0.0174849	0	0	0	0	0	0.0545678	0	0	0.0194376	0
OM-RGC.v2.026797994	Biota; Bacteria; Bacteroidetes; Flavobacteriia; Flavobacteriales; Cryomorphaceae; unclassified Cryomorphaceae	Flavobacteriia	0	0	0	0	0	0	0	0	0	0	0	0	0	0	0	0	0.00158969	0.00163387	0	0	0.00303952	0.00498265	0	0.00321537	0	0	0	0	0.00803314	0.000815891	0	0	0	0	0.00287228	0.00815122	0.00169454	0.00169535	0.00178605	0	0.00440032	0	0	0.00233993	0.000869595	0	0
OM-RGC.v2.026221964	Biota; Bacteria; Bacteroidetes; Flavobacteriia; Flavobacteriales; Cryomorphaceae; unclassified Cryomorphaceae	Flavobacteriia	0.00530744	0	0	0	0.0186617	0	0	0	0	0	0	0	0	0	0	0	0	0	0	0	0	0	0	0	0	0	0	0	0	0	0	0	0	0	0	0	0	0	0	0	0	0	0	0	0	0	0
OM-RGC.v2.001740189	Biota; Bacteria; Bacteroidetes; Flavobacteriia; Flavobacteriales; Flavobacteriaceae; Flavobacterium; Flavobacterium gelidilacus	Flavobacteriia	0	0	0	0	0	0	0	0	0	0	0	0	0	0	0	0	0	0	0	0	0	0	0	0	0	0	0	0	0	0	0	0	0	0	0	0	0	0	0	0	0	0	0	0	0	0	0
OM-RGC.v2.001527919	Biota; Bacteria; Bacteroidetes; Flavobacteriia; Flavobacteriales; Flavobacteriaceae	Flavobacteriia	0	0	0	0	0	0	0	0	0	0	0	0	0	0	0	0	0	0	0	0	0	0	0	0	0	0	0	0	0	0	0	0	0	0	0	0	0	0	0	0	0	0	0	0	0	0	0
OM-RGC.v2.001554457	Biota; Bacteria; Bacteroidetes; Flavobacteriia; Flavobacteriales; Flavobacteriaceae; Maribacter	Flavobacteriia	0	0	0	0	0	0	0	0	0	0	0	0	0	0	0	0	0	0	0	0	0	0	0	0	0	0	0	0	0	0	0	0	0	0	0	0	0	0	0	0	0	0	0	0	0	0	0
OM-RGC.v2.001577351	Biota; Bacteria; Bacteroidetes; Flavobacteriia; Flavobacteriales; Flavobacteriaceae	Flavobacteriia	0	0	0	0	0	0	0	0	0	0	0	0	0	0	0	0	0	0	0	0	0	0	0	0	0	0	0	0	0	0	0	0	0	0	0	0	0	0	0	0	0	0	0	0	0	0	0
OM-RGC.v2.001646582	Biota; Bacteria; Bacteroidetes; Cytophagia; Cytophagales; Cyclobacteriaceae; Cyclobacterium	Cytophagia	0	0	0	0	0	0	0	0	0	0	0	0	0	0	0	0	0	0	0	0	0	0	0	0	0	0	0	0	0	0	0	0	0	0	0	0	0	0	0	0	0	0	0	0	0	0	0
OM-RGC.v2.001503839	Biota; Bacteria; Bacteroidetes; Flavobacteriia; Flavobacteriales; Flavobacteriaceae	Flavobacteriia	0	0	0	0	0	0	0	0	0	0	0	0	0	0	0	0	0	0	0	0	0	0	0	0	0	0	0	0	0	0	0	0	0	0	0	0	0	0	0	0	0	0	0	0	0	0	0
OM-RGC.v2.001512033	Biota; Bacteria; Bacteroidetes; Flavobacteriia; Flavobacteriales; Flavobacteriaceae; Cellulophaga	Flavobacteriia	0	0	0	0	0	0	0	0	0	0	0	0	0	0	0	0	0	0	0	0	0	0	0	0	0	0	0	0	0	0	0	0	0	0	0	0	0	0	0	0	0	0	0	0	0	0	0
OM-RGC.v2.001503874	Biota; Bacteria; Bacteroidetes; Flavobacteriia; Flavobacteriales; Flavobacteriaceae	Flavobacteriia	0	0	0	0	0	0	0	0	0	0	0	0	0	0	0	0	0	0	0	0	0	0	0	0	0	0	0	0	0	0	0	0	0	0	0	0	0	0	0	0	0	0	0	0	0	0	0
OM-RGC.v2.001664174	Biota; Bacteria; Bacteroidetes; Cytophagia; Cytophagales; Cyclobacteriaceae; Algoriphagus	Cytophagia	0	0	0	0	0	0	0	0	0	0	0	0	0	0	0	0	0	0	0	0	0	0	0	0	0	0	0	0	0	0	0	0	0	0	0	0	0	0	0	0	0	0	0	0	0	0	0
OM-RGC.v2.001552482	Biota; Bacteria; Bacteroidetes; Flavobacteriia; Flavobacteriales; Flavobacteriaceae; Maribacter	Flavobacteriia	0	0	0	0	0	0	0	0	0	0	0	0	0	0	0	0	0	0	0	0	0	0	0	0	0	0	0	0	0	0	0	0	0	0	0	0	0	0	0	0	0	0	0	0	0	0	0
OM-RGC.v2.001552935	Biota; Bacteria; Bacteroidetes; Flavobacteriia; Flavobacteriales; Flavobacteriaceae; Maribacter; Maribacter arcticus	Flavobacteriia	0	0	0	0	0	0	0	0	0	0	0	0	0	0	0	0	0	0	0	0	0	0	0	0	0	0	0	0	0	0	0	0	0	0	0	0	0	0	0	0	0	0	0	0	0	0	0
OM-RGC.v2.001552498	Biota; Bacteria; Bacteroidetes; Flavobacteriia; Flavobacteriales; Flavobacteriaceae; Maribacter	Flavobacteriia	0	0	0	0	0	0	0	0	0	0	0	0	0	0	0	0	0	0	0	0	0	0	0	0	0	0	0	0	0	0	0	0	0	0	0	0	0	0	0	0	0	0	0	0	0	0	0
OM-RGC.v2.001472729	Biota; Bacteria; Bacteroidetes; Flavobacteriia; Flavobacteriales; Flavobacteriaceae; Arenibacter	Flavobacteriia	0	0	0	0	0	0	0	0	0	0	0	0	0	0	0	0	0	0	0	0	0	0	0	0	0	0	0	0	0	0	0	0	0	0	0	0	0	0	0	0	0	0	0	0	0	0	0
OM-RGC.v2.001729750	Biota; Bacteria; Bacteroidetes; Flavobacteriia; Flavobacteriales; Flavobacteriaceae	Flavobacteriia	0	0	0	0	0	0	0	0	0	0	0	0	0	0	0	0	0	0	0	0	0	0	0	0	0	0	0	0	0	0	0	0	0	0	0	0	0	0	0	0	0	0	0	0	0	0	0
OM-RGC.v2.001520098	Biota; Bacteria; Bacteroidetes; Flavobacteriia; Flavobacteriales; Flavobacteriaceae; Cellulophaga	Flavobacteriia	0	0	0	0	0	0	0	0	0	0	0	0	0	0	0	0	0	0	0	0	0	0	0	0	0	0	0	0	0	0	0	0	0	0	0	0	0	0	0	0	0	0	0	0	0	0	0
OM-RGC.v2.001521486	Biota; Bacteria; Bacteroidetes; Flavobacteriia; Flavobacteriales; Flavobacteriaceae; Arenibacter	Flavobacteriia	0	0	0	0	0	0	0	0	0	0	0	0	0	0	0	0	0	0	0	0	0	0	0	0	0	0	0	0	0	0	0	0	0	0	0	0	0	0	0	0	0	0	0	0	0	0	0
OM-RGC.v2.001664587	Biota; Bacteria; Bacteroidetes; Cytophagia; Cytophagales; Cyclobacteriaceae	Cytophagia	0	0	0	0	0	0	0	0	0	0	0	0	0	0	0	0	0	0	0	0	0	0	0	0	0	0	0	0	0	0	0	0	0	0	0	0	0	0	0	0	0	0	0	0	0	0	0
OM-RGC.v2.001665562	Biota; Bacteria; Bacteroidetes; Cytophagia; Cytophagales; Cyclobacteriaceae	Cytophagia	0	0	0	0	0	0	0	0	0	0	0	0	0	0	0	0	0	0	0	0	0	0	0	0	0	0	0	0	0	0	0	0	0	0	0	0	0	0	0	0	0	0	0	0	0	0	0
OM-RGC.v2.001552188	Biota; Bacteria; Bacteroidetes; Flavobacteriia; Flavobacteriales; Flavobacteriaceae; Bizionia	Flavobacteriia	0	0	0	0	0	0	0	0	0	0	0	0	0	0	0	0	0	0	0	0	0	0	0	0	0	0	0	0	0	0	0	0	0	0	0	0	0	0	0	0	0	0	0	0	0	0	0
OM-RGC.v2.001552774	Biota;		0	0	0	0	0	0	0	0	0	0	0	0	0	0	0	0	0	0	0	0	0	0	0	0	0	0	0	0	0	0	0	0	0	0	0	0	0	0	0	0	0	0	0	0	0	0	0
OM-RGC.v2.001569253	Biota; Bacteria; Bacteroidetes; Flavobacteriia; Flavobacteriales; Flavobacteriaceae; Maribacter	Flavobacteriia	0	0	0	0	0	0	0	0	0	0	0	0	0	0	0	0	0	0	0	0	0	0	0	0	0	0	0	0	0	0	0	0	0	0	0	0	0	0	0	0	0	0	0	0	0	0	0
OM-RGC.v2.001472915	Biota; Bacteria; Bacteroidetes; Flavobacteriia; Flavobacteriales; Flavobacteriaceae; Arenibacter	Flavobacteriia	0	0	0	0	0	0	0	0	0	0	0	0	0	0	0	0	0	0	0	0	0	0	0	0	0	0	0	0	0	0	0	0	0	0	0	0	0	0	0	0	0	0	0	0	0	0	0
OM-RGC.v2.001528110	Biota; Bacteria; Bacteroidetes; Flavobacteriia; Flavobacteriales; Flavobacteriaceae; Winogradskyella	Flavobacteriia	0	0	0	0	0	0	0	0	0	0	0	0	0	0	0	0	0	0	0	0	0	0	0	0	0	0	0	0	0	0	0	0	0	0	0	0	0	0	0	0	0	0	0	0	0	0	0
OM-RGC.v2.001639972	Biota; Bacteria; Bacteroidetes; Cytophagia; Cytophagales; Cyclobacteriaceae; Cyclobacterium	Cytophagia	0	0	0	0	0	0	0	0	0	0	0	0	0	0	0	0	0	0	0	0	0	0	0	0	0	0	0	0	0	0	0	0	0	0	0	0	0	0	0	0	0	0	0	0	0	0	0
OM-RGC.v2.001585793	Biota; Bacteria; Bacteroidetes; Flavobacteriia; Flavobacteriales; Flavobacteriaceae	Flavobacteriia	0	0	0	0	0	0	0	0	0	0	0	0	0	0	0	0	0	0	0	0	0	0	0	0	0	0	0	0	0	0	0	0	0	0	0	0	0	0	0	0	0	0	0	0	0	0	0
OM-RGC.v2.001646688	Biota; Bacteria; Bacteroidetes; Flavobacteriia; Flavobacteriales; Flavobacteriaceae	Flavobacteriia	0	0	0	0	0	0	0	0	0	0	0	0	0	0	0	0	0	0	0	0	0	0	0	0	0	0	0	0	0	0	0	0	0	0	0	0	0	0	0	0	0	0	0	0	0	0	0
OM-RGC.v2.001603065	Biota; Bacteria; Bacteroidetes; Flavobacteriia; Flavobacteriales; Flavobacteriaceae	Flavobacteriia	0	0	0	0	0	0	0	0	0	0	0	0	0	0	0	0	0	0	0	0	0	0	0	0	0	0	0	0	0	0	0	0	0	0	0	0	0	0	0	0	0	0	0	0	0	0	0
OM-RGC.v2.001591114	Biota; Bacteria; Bacteroidetes; Flavobacteriia; Flavobacteriales; Flavobacteriaceae; Gillisia	Flavobacteriia	0	0	0	0	0	0	0	0	0	0	0	0	0	0	0	0	0	0	0	0	0	0	0	0	0	0	0	0	0	0	0	0	0	0	0	0	0	0	0	0	0	0	0	0	0	0	0
OM-RGC.v2.001569267	Biota; Bacteria; Bacteroidetes; Flavobacteriia; Flavobacteriales; Flavobacteriaceae	Flavobacteriia	0	0	0	0	0	0	0	0	0	0	0	0	0	0	0	0	0	0	0	0	0	0	0	0	0	0	0	0	0	0	0	0	0	0	0	0	0	0	0	0	0	0	0	0	0	0	0
OM-RGC.v2.001519818	Biota; Bacteria; Bacteroidetes; Flavobacteriia; Flavobacteriales; Flavobacteriaceae; Cellulophaga; Cellulophaga sp. Hel_I_12	Flavobacteriia	0	0	0	0	0	0	0	0	0	0	0	0	0	0	0	0	0	0	0	0	0	0	0	0	0	0	0	0	0	0	0	0	0	0	0	0	0	0	0	0	0	0	0	0	0	0	0
OM-RGC.v2.001480449	Biota; Bacteria; Bacteroidetes; Flavobacteriia; Flavobacteriales; Flavobacteriaceae	Flavobacteriia	0	0	0	0	0	0	0	0	0	0	0	0	0	0	0	0	0	0	0	0	0	0	0	0	0	0	0	0	0	0	0	0	0	0	0	0	0	0	0	0	0	0	0	0	0	0	0
OM-RGC.v2.001655636	Biota; Bacteria; Bacteroidetes; Flavobacteriia; Flavobacteriales; Flavobacteriaceae	Flavobacteriia	0	0	0	0	0	0	0	0	0	0	0	0	0	0	0	0	0	0	0	0	0	0	0	0	0	0	0	0	0	0	0	0	0	0	0	0	0	0	0	0	0	0	0	0	0	0	0
OM-RGC.v2.001594909	Biota; Bacteria; Bacteroidetes; Flavobacteriia; Flavobacteriales; Flavobacteriaceae; Flavobacteriaceae bacterium CG2_30_34_30	Flavobacteriia	0	0	0	0	0	0	0	0	0	0	0	0	0	0	0	0	0	0	0	0	0	0	0	0	0	0	0	0	0	0	0	0	0	0	0	0	0	0	0	0	0	0	0	0	0	0	0
OM-RGC.v2.001722165	Biota; Bacteria; Bacteroidetes; Flavobacteriia; Flavobacteriales; Flavobacteriaceae	Flavobacteriia	0	0	0	0	0	0	0	0	0	0	0	0	0	0	0	0	0	0	0	0	0	0	0	0	0	0	0	0	0	0	0	0	0	0	0	0	0	0	0	0	0	0	0	0	0	0	0
OM-RGC.v2.001691446	Biota; Bacteria; Bacteroidetes; Flavobacteriia; Flavobacteriales; Flavobacteriales bacterium BRH_c54	Flavobacteriia	0	0	0	0	0	0	0	0	0	0	0	0	0	0	0	0	0	0	0	0	0	0	0	0	0	0	0	0	0	0	0	0	0	0	0	0	0	0	0	0	0	0	0	0	0	0	0
OM-RGC.v2.001656361	Biota; Bacteria; Bacteroidetes; Flavobacteriia; Flavobacteriales; Flavobacteriaceae; Polaribacter	Flavobacteriia	0	0	0	0	0	0	0	0	0	0	0	0	0	0	0	0	0	0	0	0	0	0	0	0	0	0	0	0	0	0	0	0	0	0	0	0	0	0	0	0	0	0	0	0	0	0	0
OM-RGC.v2.001585533	Biota; Bacteria; Bacteroidetes; Flavobacteriia; Flavobacteriales; Flavobacteriaceae	Flavobacteriia	0	0	0	0	0	0	0	0	0	0	0	0	0	0	0	0	0	0	0	0	0	0	0	0	0	0	0	0	0	0	0	0	0	0	0	0	0	0	0	0	0	0	0	0	0	0	0
OM-RGC.v2.001675432	Biota; Bacteria; Bacteroidetes; Cytophagia; Cytophagales; Flammeovirgaceae; Roseivirga; Roseivirga echinicomitans	Cytophagia	0	0	0	0	0	0	0	0	0	0	0	0	0	0	0	0	0	0	0	0	0	0	0	0	0	0	0	0	0	0	0	0	0	0	0	0	0	0	0	0	0	0	0	0	0	0	0
OM-RGC.v2.001637532	Biota; Bacteria; Bacteroidetes; Cytophagia; Cytophagales; Flammeovirgaceae; Marivirga	Cytophagia	0	0	0	0	0	0	0	0	0	0	0	0	0	0	0	0	0	0	0	0	0	0	0	0	0	0	0	0	0	0	0	0	0	0	0	0	0	0	0	0	0	0	0	0	0	0	0
OM-RGC.v2.001528075	Biota; Bacteria; Bacteroidetes; Flavobacteriia; Flavobacteriales; Flavobacteriaceae	Flavobacteriia	0	0	0	0	0	0	0	0	0	0	0	0	0	0	0	0	0	0	0	0	0	0	0	0	0	0	0	0	0	0	0	0	0	0	0	0	0	0	0	0	0	0	0	0	0	0	0
OM-RGC.v2.002232128	Biota; Bacteria; Bacteroidetes; Flavobacteriia; Flavobacteriales; Flavobacteriaceae; Sediminicola; Sediminicola sp. YIK13	Flavobacteriia	0	0	0	0	0	0	0	0	0	0	0	0	0	0	0	0	0	0	0	0	0	0	0	0	0	0	0	0	0	0	0	0	0	0	0	0	0	0	0	0	0	0	0	0	0	0	0
OM-RGC.v2.001594409	Biota; Bacteria; Bacteroidetes; Flavobacteriia; Flavobacteriales; Flavobacteriaceae	Flavobacteriia	0	0	0	0	0	0	0	0	0	0	0	0	0	0	0	0	0	0	0	0	0	0	0	0	0	0	0	0	0	0	0	0	0	0	0	0	0	0	0	0	0	0	0	0	0	0	0
OM-RGC.v2.001775934	Biota; Bacteria; Bacteroidetes; Flavobacteriia; Flavobacteriales	Flavobacteriia	0	0	0	0	0	0	0	0	0	0	0	0	0	0	0	0	0	0	0	0	0	0	0	0	0	0	0	0	0	0	0	0	0	0	0	0	0	0	0	0	0	0	0	0	0	0	0
OM-RGC.v2.001787687	Biota; Bacteria; Bacteroidetes; Flavobacteriia; Flavobacteriales; Flavobacteriaceae; Pseudozobellia; Pseudozobellia thermophila	Flavobacteriia	0	0	0	0	0	0	0	0	0	0	0	0	0	0	0	0	0	0	0	0	0	0	0	0	0	0	0	0	0	0	0	0	0	0	0	0	0	0	0	0	0	0	0	0	0	0	0
OM-RGC.v2.001646476	Biota; Bacteria; Bacteroidetes	Bacteroidetes	0	0	0	0	0	0	0	0	0	0	0	0	0	0	0	0	0	0	0	0	0	0	0	0	0	0	0	0	0	0	0	0	0	0	0	0	0	0	0	0	0	0	0	0	0	0	0
OM-RGC.v2.001720379	Biota; Bacteria; Bacteroidetes	Bacteroidetes	0	0	0	0	0	0	0	0	0	0	0	0	0	0	0	0	0	0	0	0	0	0	0	0	0	0	0	0	0	0	0	0	0	0	0	0	0	0	0	0	0	0	0	0	0	0	0
OM-RGC.v2.001604612	Biota; Bacteria; Bacteroidetes; Flavobacteriia; Flavobacteriales; Flavobacteriaceae	Flavobacteriia	0	0	0	0	0	0	0	0	0	0	0	0	0	0	0	0	0	0	0	0	0	0	0	0	0	0	0	0	0	0	0	0	0	0	0	0	0	0	0	0	0	0	0	0	0	0	0
OM-RGC.v2.001435753	Biota; Bacteria; Bacteroidetes; Flavobacteriia; Flavobacteriales; Flavobacteriaceae	Flavobacteriia	0	0	0	0	0	0	0	0	0	0	0	0	0	0	0	0	0	0	0	0	0	0	0	0	0	0	0	0	0	0	0	0	0	0	0	0	0	0	0	0	0	0	0	0	0	0	0
OM-RGC.v2.003178035	Biota; Bacteria; Bacteroidetes; Flavobacteriia; Flavobacteriales; Flavobacteriaceae; Flavobacterium; Flavobacterium gelidilacus	Flavobacteriia	0	0	0	0	0	0	0	0	0	0	0	0	0	0	0	0	0	0	0	0	0	0	0	0	0	0	0	0	0	0	0	0	0	0	0	0	0	0	0	0	0	0	0	0	0	0	0
OM-RGC.v2.001657003	Biota; Bacteria; Bacteroidetes	Bacteroidetes	0	0	0	0	0	0	0	0	0	0	0	0	0	0	0	0	0	0	0	0	0	0	0	0	0	0	0	0	0	0	0	0	0	0	0	0	0	0	0	0	0	0	0	0	0	0	0
OM-RGC.v2.001750573	Biota; Bacteria; Bacteroidetes; Flavobacteriia; Flavobacteriales; Flavobacteriaceae	Flavobacteriia	0	0	0	0	0	0	0	0	0	0	0	0	0	0	0	0	0	0	0	0	0	0	0	0	0	0	0	0	0	0	0	0	0	0	0	0	0	0	0	0	0	0	0	0	0	0	0
OM-RGC.v2.002756710	Biota; Bacteria; Bacteroidetes; Flavobacteriia; Flavobacteriales; Flavobacteriaceae; Gillisia	Flavobacteriia	0	0	0	0	0	0	0	0	0	0	0	0	0	0	0	0	0	0	0	0	0	0	0	0	0	0	0	0	0	0	0	0	0	0	0	0	0	0	0	0	0	0	0	0	0	0	0
OM-RGC.v2.003310489	Biota; Bacteria; Bacteroidetes; Flavobacteriia; Flavobacteriales; Flavobacteriaceae; Maribacter	Flavobacteriia	0	0	0	0	0	0	0	0	0	0	0	0	0	0	0	0	0	0	0	0	0	0	0	0	0	0	0	0	0	0	0	0	0	0	0	0	0	0	0	0	0	0	0	0	0	0	0
OM-RGC.v2.003221039	Biota; Bacteria; Bacteroidetes; Flavobacteriia; Flavobacteriales; Flavobacteriaceae; Cellulophaga; Cellulophaga tyrosinoxydans	Flavobacteriia	0	0	0	0	0	0	0	0	0	0	0	0	0	0	0	0	0	0	0	0	0	0	0	0	0	0	0	0	0	0	0	0	0	0	0	0	0	0	0	0	0	0	0	0	0	0	0
OM-RGC.v2.004474954	Biota; Bacteria; Bacteroidetes; Flavobacteriia; Flavobacteriales; Flavobacteriaceae	Flavobacteriia	0	0	0	0	0	0	0	0	0	0	0	0	0	0	0	0	0	0	0	0	0	0	0	0	0	0	0	0	0	0	0	0	0	0	0	0	0	0	0	0	0	0	0	0	0	0	0
OM-RGC.v2.001439609	Biota; Bacteria; Proteobacteria; Gammaproteobacteria; Alteromonadales; Colwelliaceae; Colwellia; Colwellia psychrerythraea	Gammaproteobacteria	0	0	0	0	0	0	0	0	0	0	0	0	0	0	0	0	0	0	0	0	0	0	0	0	0	0	0	0	0	0	0	0	0	0	0	0	0	0	0	0	0	0	0	0	0	0	0
OM-RGC.v2.003343606	Biota; Bacteria; Bacteroidetes; Flavobacteriia; Flavobacteriales; Flavobacteriaceae	Flavobacteriia	0	0	0	0	0	0	0	0	0	0	0	0	0	0	0	0	0	0	0	0	0	0	0	0	0	0	0	0	0	0	0	0	0	0	0	0	0	0	0	0	0	0	0	0	0	0	0
OM-RGC.v2.001495876	Biota; Bacteria; Bacteroidetes; Bacteroidia; Marinilabiliales; Prolixibacteraceae; Sunxiuqinia; Sunxiuqinia dokdonensis	Bacteroidia	0	0	0	0	0	0	0	0	0	0	0	0	0	0	0	0	0	0	0	0	0	0	0	0	0	0	0	0	0	0	0	0	0	0	0	0	0	0	0	0	0	0	0	0	0	0	0
OM-RGC.v2.001473727	Biota; Bacteria	Bacteria	0	0	0	0	0	0	0	0	0	0	0	0	0	0	0	0	0	0	0	0	0	0	0	0	0	0	0	0	0	0	0	0	0	0	0	0	0	0	0	0	0	0	0	0	0	0	0
OM-RGC.v2.006778553	Biota; Bacteria; Bacteroidetes; Flavobacteriia; Flavobacteriales; Flavobacteriaceae; Maribacter; Maribacter antarcticus	Flavobacteriia	0	0	0	0	0	0	0	0	0	0	0	0	0	0	0	0	0	0	0	0	0	0	0	0	0	0	0	0	0	0	0	0	0	0	0	0	0	0	0	0	0	0	0	0	0	0	0
OM-RGC.v2.001472912	Biota; Bacteria; Proteobacteria	Proteobacteria	0	0	0	0	0	0	0	0	0	0	0	0	0	0	0	0	0	0	0	0	0	0	0	0	0	0	0	0	0	0	0	0	0	0	0	0	0	0	0	0	0	0	0	0	0	0	0
OM-RGC.v2.003265958	Biota; Bacteria; Bacteroidetes; Flavobacteriia; Flavobacteriales; Flavobacteriaceae	Flavobacteriia	0	0	0	0	0	0	0	0	0	0	0	0	0	0	0	0	0	0	0	0	0	0	0	0	0	0	0	0	0	0	0	0	0	0	0	0	0	0	0	0	0	0	0	0	0	0	0
OM-RGC.v2.010193062	Biota; Bacteria; Bacteroidetes; Flavobacteriia; Flavobacteriales; Flavobacteriaceae; Flavobacterium	Flavobacteriia	0	0	0	0	0	0	0	0	0	0	0	0	0	0	0	0	0	0	0	0	0	0	0	0	0	0	0	0	0	0	0	0	0	0	0	0	0	0	0	0	0	0	0	0	0	0	0
OM-RGC.v2.001496372	Biota; Bacteria; Proteobacteria	Proteobacteria	0	0	0	0	0	0	0	0	0	0	0	0	0	0	0	0	0	0	0	0	0	0	0	0	0	0	0	0	0	0	0	0	0	0	0	0	0	0	0	0	0	0	0	0	0	0	0
OM-RGC.v2.001452120	Biota; Bacteria; Proteobacteria	Proteobacteria	0	0	0	0	0	0	0	0	0	0	0	0	0	0	0	0	0	0	0	0	0	0	0	0	0	0	0	0	0	0	0	0	0	0	0	0	0	0	0	0	0	0	0	0	0	0	0
OM-RGC.v2.008236647	Biota; Bacteria; Bacteroidetes; Flavobacteriia; Flavobacteriales; Flavobacteriaceae; Winogradskyella	Flavobacteriia	0	0	0	0	0	0	0	0	0	0	0	0	0	0	0	0	0	0	0	0	0	0	0	0	0	0	0	0	0	0	0	0	0	0	0	0	0	0	0	0	0	0	0	0	0	0	0
OM-RGC.v2.001536896	Biota; Bacteria; Proteobacteria; Alphaproteobacteria; Alphaproteobacteria bacterium BRH_c36	Alphaproteobacteria	0	0	0	0	0	0	0	0	0	0	0	0	0	0	0	0	0	0	0	0	0	0	0	0	0	0	0	0	0	0	0	0	0	0	0	0	0	0	0	0	0	0	0	0	0	0	0
OM-RGC.v2.010200325	Biota; Bacteria; Bacteroidetes; Flavobacteriia; Flavobacteriales; Flavobacteriaceae	Flavobacteriia	0	0	0	0	0	0	0	0	0	0	0	0	0	0	0	0	0	0	0	0	0	0	0	0	0	0	0	0	0	0	0	0	0	0	0	0	0	0	0	0	0	0	0	0	0	0	0
OM-RGC.v2.006094739	Biota; Bacteria; Bacteroidetes	Bacteroidetes	0	0	0	0	0	0	0	0	0	0	0	0	0	0	0	0	0	0	0	0	0	0	0	0	0	0	0	0	0	0	0	0	0	0	0	0	0	0	0	0	0	0	0	0	0	0	0
OM-RGC.v2.008238520	Biota; Bacteria; Bacteroidetes; Flavobacteriia; Flavobacteriales; Flavobacteriaceae; Polaribacter	Flavobacteriia	0	0	0	0	0	0	0	0	0	0	0	0	0	0	0	0	0	0	0	0	0	0	0	0	0	0	0	0	0	0	0	0	0	0	0	0	0	0	0	0	0	0	0	0	0	0	0
OM-RGC.v2.001612068	Biota; Bacteria	Bacteria	0	0	0	0	0	0	0	0	0	0	0	0	0	0	0	0	0	0	0	0	0	0	0	0	0	0	0	0	0	0	0	0	0	0	0	0	0	0	0	0	0	0	0	0	0	0	0
OM-RGC.v2.001496160	Biota; Bacteria; Bacteroidetes	Bacteroidetes	0	0	0	0	0	0	0	0	0	0	0	0	0	0	0	0	0	0	0	0	0	0	0	0	0	0	0	0	0	0	0	0	0	0	0	0	0	0	0	0	0	0	0	0	0	0	0
OM-RGC.v2.001594905	Biota; Bacteria; Candidatus Lindowbacteria; Candidatus Lindowbacteria bacterium RIFCSPLOWO2_12_FULL_62_27	Candidatus Lindowbacteria	0	0	0	0	0	0	0	0	0	0	0	0	0	0	0	0	0	0	0	0	0	0	0	0	0	0	0	0	0	0	0	0	0	0	0	0	0	0	0	0	0	0	0	0	0	0	0
OM-RGC.v2.011725862	Biota; Bacteria; Bacteroidetes; Cytophagia; Cytophagales; Cyclobacteriaceae; Algoriphagus	Cytophagia	0	0	0	0	0	0	0	0	0	0	0	0	0	0	0	0	0	0	0	0	0	0	0	0	0	0	0	0	0	0	0	0	0	0	0	0	0	0	0	0	0	0	0	0	0	0	0
OM-RGC.v2.015787891	Biota; Bacteria; Bacteroidetes; Flavobacteriia; Flavobacteriales; Flavobacteriaceae	Flavobacteriia	0	0	0	0	0	0	0	0	0	0	0	0	0	0	0	0	0	0	0	0	0	0	0	0	0	0	0	0	0	0	0	0	0	0	0	0	0	0	0	0	0	0	0	0	0	0	0
OM-RGC.v2.018310409	Biota; Bacteria; Bacteroidetes; Cytophagia; Cytophagales; Cyclobacteriaceae; Cyclobacterium	Cytophagia	0	0	0	0	0	0	0	0	0	0	0	0	0	0	0	0	0	0	0	0	0	0	0	0	0	0	0	0	0	0	0	0	0	0	0	0	0	0	0	0	0	0	0	0	0	0	0
OM-RGC.v2.001536550	Biota; Bacteria; Proteobacteria; Deltaproteobacteria; Myxococcales	Deltaproteobacteria	0	0	0	0	0	0	0	0	0	0	0	0	0	0	0	0	0	0	0	0	0	0	0	0	0	0	0	0	0	0	0	0	0	0	0	0	0	0	0	0	0	0	0	0	0	0	0
OM-RGC.v2.016200390	Biota; Bacteria; Bacteroidetes; Flavobacteriia; Flavobacteriales; Flavobacteriaceae; Flavobacterium	Flavobacteriia	0	0	0	0	0	0	0	0	0	0	0	0	0	0	0	0	0	0	0	0	0	0	0	0	0	0	0	0	0	0	0	0	0	0	0	0	0	0	0	0	0	0	0	0	0	0	0
OM-RGC.v2.025539828	Biota; Bacteria; Bacteroidetes	Bacteroidetes	0	0	0	0	0	0	0	0	0	0	0	0	0	0	0	0	0	0	0	0	0	0	0	0	0	0	0	0	0	0	0	0	0	0	0	0	0	0	0	0	0	0	0	0	0	0	0
OM-RGC.v2.016479420	Biota; Bacteria; Bacteroidetes; Flavobacteriia; Flavobacteriales; Flavobacteriaceae; Flavobacterium	Flavobacteriia	0	0	0	0	0	0	0	0	0	0	0	0	0	0	0	0	0	0	0	0	0	0	0	0	0	0	0	0	0	0	0	0	0	0	0	0	0	0	0	0	0	0	0	0	0	0	0
OM-RGC.v2.024755624	Biota; Bacteria; Bacteroidetes; Flavobacteriia	Flavobacteriia	0	0	0	0	0	0	0	0	0	0	0	0	0	0	0	0	0	0	0	0	0	0	0	0	0	0	0	0	0	0	0	0	0	0	0	0	0	0	0	0	0	0	0	0	0	0	0
OM-RGC.v2.016633898	Biota; Bacteria; Bacteroidetes; Flavobacteriia; Flavobacteriales; Flavobacteriaceae	Flavobacteriia	0	0	0	0	0	0	0	0	0	0	0	0	0	0	0	0	0	0	0	0	0	0	0	0	0	0	0	0	0	0	0	0	0	0	0	0	0	0	0	0	0	0	0	0	0	0	0
OM-RGC.v2.025043751	Biota; Bacteria; Bacteroidetes; Flavobacteriia; Flavobacteriales; Flavobacteriaceae; Winogradskyella	Flavobacteriia	0	0	0	0	0	0	0	0	0	0	0	0	0	0	0	0	0	0	0	0	0	0	0	0	0	0	0	0	0	0	0	0	0	0	0	0	0	0	0	0	0	0	0	0	0	0	0
OM-RGC.v2.001553857	Biota; Bacteria; Proteobacteria; Alphaproteobacteria; Sphingomonadales; Sphingomonadaceae; Sphingorhabdus; Sphingorhabdus sp. M41	Alphaproteobacteria	0	0	0	0	0	0	0	0	0	0	0	0	0	0	0	0	0	0	0	0	0	0	0	0	0	0	0	0	0	0	0	0	0	0	0	0	0	0	0	0	0	0	0	0	0	0	0
OM-RGC.v2.012374118	Biota; Bacteria; Proteobacteria; Gammaproteobacteria; Alteromonadales; Colwelliaceae; Colwellia; Colwellia psychrerythraea	Gammaproteobacteria	0	0	0	0	0	0	0	0	0	0	0	0	0	0	0	0	0	0	0	0	0	0	0	0	0	0	0	0	0	0	0	0	0	0	0	0	0	0	0	0	0	0	0	0	0	0	0
OM-RGC.v2.001553282	Biota; Bacteria; Proteobacteria; Alphaproteobacteria; Sphingomonadales; Sphingomonadaceae; Sphingorhabdus; Sphingorhabdus sp. M41	Alphaproteobacteria	0	0	0	0	0	0	0	0	0	0	0	0	0	0	0	0	0	0	0	0	0	0	0	0	0	0	0	0	0	0	0	0	0	0	0	0	0	0	0	0	0	0	0	0	0	0	0
OM-RGC.v2.025664965	Biota; Bacteria; Bacteroidetes	Bacteroidetes	0	0	0	0	0	0	0	0	0	0	0	0	0	0	0	0	0	0	0	0	0	0	0	0	0	0	0	0	0	0	0	0	0	0	0	0	0	0	0	0	0	0	0	0	0	0	0
OM-RGC.v2.001630216	Biota; Bacteria; Proteobacteria; Alphaproteobacteria; Sphingomonadales; Sphingomonadaceae; Sphingorhabdus; Sphingorhabdus sp. M41	Alphaproteobacteria	0	0	0	0	0	0	0	0	0	0	0	0	0	0	0	0	0	0	0	0	0	0	0	0	0	0	0	0	0	0	0	0	0	0	0	0	0	0	0	0	0	0	0	0	0	0	0
OM-RGC.v2.001625613	Biota; Bacteria; Proteobacteria; Alphaproteobacteria; Sphingomonadales; Sphingomonadaceae; Sphingorhabdus; Sphingorhabdus sp. M41	Alphaproteobacteria	0	0	0	0	0	0	0	0	0	0	0	0	0	0	0	0	0	0	0	0	0	0	0	0	0	0	0	0	0	0	0	0	0	0	0	0	0	0	0	0	0	0	0	0	0	0	0
OM-RGC.v2.001796296	Biota; Bacteria; Proteobacteria; Alphaproteobacteria; Sphingomonadales; Sphingomonadaceae; Sphingorhabdus; Sphingorhabdus sp. M41	Alphaproteobacteria	0	0	0	0	0	0	0	0	0	0	0	0	0	0	0	0	0	0	0	0	0	0	0	0	0	0	0	0	0	0	0	0	0	0	0	0	0	0	0	0	0	0	0	0	0	0	0
[truncated: 133 more columns]

## Sheet: PhoAMG
Gene_ID	base taxonomy	Taxonomy	TARA_004_DCM_0.22-1.6	TARA_004_SRF_0.22-1.6	TARA_007_DCM_0.22-1.6	TARA_007_SRF_0.22-1.6	TARA_009_DCM_0.22-1.6	TARA_009_SRF_0.22-1.6	TARA_018_DCM_0.22-1.6	TARA_018_SRF_0.22-1.6	TARA_023_DCM_0.22-1.6	TARA_023_SRF_0.22-1.6	TARA_025_DCM_0.22-1.6	TARA_025_SRF_0.22-1.6	TARA_030_DCM_0.22-1.6	TARA_030_SRF_0.22-1.6	TARA_031_SRF_0.22-1.6	TARA_032_DCM_0.22-1.6	TARA_032_SRF_0.22-1.6	TARA_033_SRF_0.22-1.6	TARA_034_DCM_0.22-1.6	TARA_034_SRF_0.22-1.6	TARA_036_DCM_0.22-1.6	TARA_036_SRF_0.22-1.6	TARA_037_MES_0.22-1.6	TARA_038_DCM_0.22-1.6	TARA_038_MES_0.22-1.6	TARA_038_SRF_0.22-1.6	TARA_039_DCM_0.22-1.6	TARA_039_MES_0.22-1.6	TARA_041_DCM_0.22-1.6	TARA_041_SRF_0.22-1.6	TARA_042_DCM_0.22-1.6	TARA_042_SRF_0.22-1.6	TARA_045_SRF_0.22-1.6	TARA_048_SRF_0.22-1.6	TARA_052_DCM_0.22-1.6	TARA_052_SRF_0.22-1.6	TARA_056_MES_0.22-3	TARA_056_SRF_0.22-3	TARA_057_SRF_0.22-3	TARA_058_DCM_0.22-3	TARA_062_SRF_0.22-3	TARA_064_DCM_0.22-3	TARA_064_MES_0.22-3	TARA_064_SRF_0.22-3	TARA_065_DCM_0.22-3	TARA_065_MES_0.22-3	TARA_065_SRF_0.22-3
OM-RGC.v2.000898091	Biota; Bacteria; Proteobacteria; Gammaproteobacteria; Alteromonadales; Alteromonadaceae	Gammaproteobacteria	0.0103736	0.00875781	0.00849871	0.00690705	0.00557232	0.0177711	0	0.000610832	0	0	0	0	0	0	0.00138651	0.000688822	0	0	0.0134231	0	0	0	0	0	0	0	0	0	0.00510698	0.0166027	0.00141401	0.000631395	0.000859198	0.000407774	0.0111276	0.011554	0.000755349	0	0.00960049	0.013046	0.00278753	0.0143283	0.0721574	0.000354535	0.00836849	0.0181322	0.000963752
OM-RGC.v2.000901867	Biota; Bacteria; Proteobacteria; Gammaproteobacteria; Alteromonadales; Alteromonadaceae; Alteromonas; Alteromonas australica	Gammaproteobacteria	0.00311766	0.00170942	0.00517818	0.0158544	0.000622679	0.0163602	0	0	0	0.00152764	0	0	0	0	0	0	0	0	0	0	0.000605583	0	0.00816931	0	0.0113299	0.0170815	0.00396855	0.0114436	0.0380953	0.0108243	0	0	0	0	0.000666852	0	0.000785323	0	0	0	0	0	0.00933449	0	0.0069131	0.0226398	0
OM-RGC.v2.000920650	Biota; Bacteria; Proteobacteria; Gammaproteobacteria; Alteromonadales; Alteromonadaceae	Gammaproteobacteria	0.00955711	0.00778676	0.510852	0.00384654	0.00618939	0.0185749	0	0	0	0	0.000753173	0	0	0	0.00140777	0.000253454	0	0.00144934	0.00443547	0	0	0	0	0	0	0	0	0.00381455	0.00238234	0.00972558	0.00381865	0.00024454	0.00158538	0	0.00642749	0.00582505	0	0	0.00536208	0.00581694	0.000286718	0.00472791	0.00231863	0	0.00383859	0.00356934	0
OM-RGC.v2.000925665	Biota; Bacteria; Proteobacteria; Gammaproteobacteria; Alteromonadales; Alteromonadaceae; Alteromonas; Alteromonas australica	Gammaproteobacteria	0.00129717	0.00265666	0.00145128	0.0164398	0.0020195	0.0112521	0	0.000787174	0	0.00155636	0.00232963	0.000515111	0	0.000191988	0	0	0	0.000234508	0	0	0	0	0	0	0.0023638	0.000998613	0	0.00804325	0.0198206	0.000590046	0	0	0	0	0	0	0.0247786	0	0	0	0	0	0.052569	0	0.0505748	0.577213	0
OM-RGC.v2.001010683	Biota; Bacteria; Proteobacteria; Gammaproteobacteria; Alteromonadales; Alteromonadaceae; Alteromonas	Gammaproteobacteria	0.00449091	0.0234519	0.0246138	0.0346188	0.00321624	0.0233972	0.0147155	0.0022179	0.149259	0.0192644	0.0619728	0.0292982	0.00229852	0.00151191	0.00104413	0.0124683	0.000852132	0.0060357	0.106996	0.00994133	0.0294671	0	0.218854	0.107434	0.157111	0.0797935	0.0141906	0.111603	0.0698414	0.0260434	0.0209473	0.0104631	0.0113062	0.00282433	0.00970149	0.0413328	0.00825289	0.000281291	0.0122618	0.0408872	0.0153513	0.0918743	0.176096	0.00602709	0.0307451	0.13849	0.0031815
OM-RGC.v2.001014156	Biota; Bacteria; Proteobacteria; Gammaproteobacteria; Alteromonadales; Shewanellaceae; Shewanella; Shewanella frigidimarina	Gammaproteobacteria	0	0	0	0	0	0	0	0	0	0	0	0	0	0	0	0	0	0	0	0	0	0	0	0	0	0	0	0	0	0	0	0	0	0	0	0	0	0	0	0	0	0	0	0	0	0	0
OM-RGC.v2.001015119	Biota; Bacteria; Proteobacteria; Gammaproteobacteria; Alteromonadales; Shewanellaceae; Shewanella; Shewanella frigidimarina	Gammaproteobacteria	0	0	0	0	0	0	0	0	0	0	0	0	0	0	0	0	0	0	0	0	0	0	0	0	0	0	0	0	0	0	0	0	0	0	0	0	0	0	0	0	0	0	0	0	0	0	0
OM-RGC.v2.001015413	Biota; Bacteria; Proteobacteria; Gammaproteobacteria; Alteromonadales; Alteromonadaceae; Alteromonas	Gammaproteobacteria	0	0	0.745379	0.0147339	0.00503005	0.00328632	0.00112498	0	0.000821386	0	0.00148825	0.000595538	0	0	0	0	0	0	0	0	0	0	0	0	0	0	0	0	0	0	0	0	0	0	0	0	0	0	0	0	0	0	0	0	0	0	0
OM-RGC.v2.001030050	Biota; Bacteria; Proteobacteria; Gammaproteobacteria; Alteromonadales; Alteromonadaceae; Alteromonas	Gammaproteobacteria	0	0	0	0	0	0	0	0	0	0	0	0	0	0	0	0	0	0	0	0	0	0	0	0	0	0	0	0	0	0	0	0	0	0	0	0	0	0	0	0	0	0	0	0	0	0	0
OM-RGC.v2.001032806	Biota; Bacteria; Proteobacteria; Gammaproteobacteria; Alteromonadales; Alteromonadaceae; Aestuariibacter; Aestuariibacter aggregatus	Gammaproteobacteria	0	0	0.00643209	0.00125431	0.000845198	0.00480446	0.000517082	0	0	0	0	0	0	0	0	0	0	0	0	0	0	0	0.00415428	0.000285811	0.0149368	0.00788379	0.00205643	0.0806504	0.00325743	0.00571734	0	0.00218483	0.00258838	0	0.00582491	0.00144184	0	0	0	0	0.000806394	0.0013296	0.00347795	0.00100688	0.010879	0.0668996	0
OM-RGC.v2.001037528	Biota; Bacteria; Proteobacteria; Gammaproteobacteria; Alteromonadales; Alteromonadaceae; Alteromonas	Gammaproteobacteria	0.00610541	0.024368	0.00373851	0.0351206	0.00650728	0.0170031	0	0	0	0.00162396	0.00195418	0	0	0	0	0	0	0	0	0	0	0	0.00431674	0.00267947	0.00656158	0.00437192	0	0.0041851	0.00317461	0.000541215	0	0	0.00708209	0.00091582	0.00052625	0.000924702	0	0	0	0.000434163	0	0	0.00357789	0	0	0.00171124	0
OM-RGC.v2.001076372	Biota; Bacteria; Proteobacteria; Gammaproteobacteria; Alteromonadales	Gammaproteobacteria	0	0	0	0	0	0	0	0	0	0	0	0	0	0	0	0	0	0	0	0	0	0	0	0	0	0	0	0	0	0	0	0	0	0	0	0	0	0	0	0	0	0	0	0	0	0	0
OM-RGC.v2.001078240	Biota; Bacteria; Proteobacteria; Gammaproteobacteria; Alteromonadales	Gammaproteobacteria	0	0	0	0	0	0	0	0	0	0	0	0	0	0	0	0	0	0	0	0	0	0	0	0	0	0	0	0	0	0	0	0	0	0	0	0	0	0	0	0	0	0	0	0	0	0	0
OM-RGC.v2.001084036	Biota; Bacteria; Proteobacteria; Gammaproteobacteria; Alteromonadales	Gammaproteobacteria	0	0	0	0	0	0	0	0	0	0	0	0	0	0	0	0	0	0	0	0	0	0	0	0	0	0	0	0	0	0	0	0	0	0	0	0	0	0	0	0	0	0	0	0	0	0	0
OM-RGC.v2.001118731	Biota; Eukaryota; Haptophyceae; Prymnesiales; Prymnesiaceae; Prymnesium; Prymnesium polylepis	Haptophyceae	0.00047136	0.00408576	0	0	0	0	0	0	0	0	0	0	0	0	0	0	0	0	0	0	0	0	0	0	0	0	0	0	0	0	0	0	0	0	0	0	0	0	0	0	0	0	0	0	0	0	0
OM-RGC.v2.001174608	Biota; Bacteria; Proteobacteria; Gammaproteobacteria; Alteromonadales	Gammaproteobacteria	0	0	0	0	0	0	0	0	0	0	0	0	0	0	0	0	0	0	0	0	0	0	0	0	0	0	0	0	0	0	0	0	0	0	0	0	0	0	0	0	0	0	0	0	0	0	0
OM-RGC.v2.001179039	Biota; Bacteria; Proteobacteria; Gammaproteobacteria; Alteromonadales; Colwelliaceae; Colwellia	Gammaproteobacteria	0	0	0	0	0	0	0	0	0	0	0	0	0	0	0	0	0	0	0	0	0	0	0	0	0	0	0	0	0	0	0	0	0	0	0	0	0	0	0	0	0	0	0	0	0	0	0
OM-RGC.v2.001182421	Biota; Bacteria; Proteobacteria; Gammaproteobacteria; Cellvibrionales; Spongiibacteraceae; Spongiibacter; Spongiibacter tropicus	Gammaproteobacteria	0	0	0	0	0.000316014	0.0105734	0	0	0	0	0	0	0	0	0	0	0	0	0	0	0	0	0	0	0.000478873	0	0	0.00181355	0.0201795	0.0569699	0.00711155	0.0198238	0.00305572	0.000885738	0.00122524	0.00553668	0.0111504	0	0	0	0	0	0.00293827	0	0	0.000946385	0
OM-RGC.v2.001197976	Biota; Bacteria; Proteobacteria; Gammaproteobacteria; Alteromonadales; Colwelliaceae; Colwellia	Gammaproteobacteria	0	0	0	0	0	0	0	0	0	0	0	0	0	0	0	0	0	0	0	0	0	0	0	0	0	0	0	0	0	0	0	0	0	0	0	0	0	0	0	0	0	0	0	0	0	0	0
OM-RGC.v2.001198345	Biota; Bacteria; Proteobacteria; Gammaproteobacteria; Alteromonadales; Colwelliaceae; Colwellia	Gammaproteobacteria	0	0	0	0	0	0	0	0	0	0	0	0	0	0	0	0	0	0	0	0	0	0	0	0	0	0	0	0	0	0	0	0	0	0	0	0	0	0	0	0	0	0	0	0	0	0	0
OM-RGC.v2.001218861	Biota; Bacteria; Proteobacteria; Gammaproteobacteria; Alteromonadales	Gammaproteobacteria	0	0.00032796	0	0	0	0	0	0	0	0	0	0	0	0	0	0	0	0.000261419	0	0	0	0	0.000921368	0	0	0	0	0	0	0	0	0	0	0	0	0	0	0	0	0	0	0.000976552	0.0047372	0	0	0.00187645	0
OM-RGC.v2.001219476	Biota; Bacteria; Proteobacteria; Gammaproteobacteria; Alteromonadales	Gammaproteobacteria	0	0	0	0	0	0	0	0	0	0	0	0	0	0	0	0	0	0	0	0	0	0	0	0	0	0	0	0	0	0	0	0	0	0	0	0	0	0	0	0	0	0	0.00263844	0	0	0.00277389	0
OM-RGC.v2.001224182	Biota; Bacteria; Proteobacteria; Gammaproteobacteria; Alteromonadales	Gammaproteobacteria	0	0	0.00191337	0.000623808	0	0	0	0	0	0	0.000332482	0	0	0	0	0.00086256	0	0.00251808	0.000785935	0	0.0180515	0.00268296	0.290103	0.00324089	0.0115948	0.00353576	0	0.076291	0.000844722	0	0	0	0	0	0	0.00480614	0	0	0	0.000965274	0	0	0.00375778	0	0	0.0037529	0
OM-RGC.v2.001224834	Biota; Bacteria; Proteobacteria; Gammaproteobacteria; Alteromonadales	Gammaproteobacteria	0	0.00130818	0	0.00224103	0	0	0	0.000330867	0.0216935	0.0288967	0.0212381	0.031596	0.00314073	0	0	0	0	0	0	0	0	0	0	0	0	0	0	0	0	0	0	0	0	0	0	0	0	0	0	0	0	0	0	0	0	0	0
OM-RGC.v2.001225467	Biota; Bacteria; Proteobacteria; Gammaproteobacteria; Alteromonadales	Gammaproteobacteria	0	0.00114878	0	0	0	0	0	0	0	0	0	0	0	0	0	0.00249366	0	0.000530526	0	0	0	0.000677129	0.0126021	0	0	0	0	0	0	0	0	0	0	0	0	0.000517141	0	0	0	0	0	0	0	0	0	0	0
OM-RGC.v2.001229236	Biota; Bacteria; Proteobacteria; Gammaproteobacteria; Alteromonadales	Gammaproteobacteria	0	0	0	0	0	0	0	0	0	0	0	0	0	0	0	0	0	0	0	0	0	0	0	0	0	0	0	0	0	0	0	0	0	0	0	0	0	0	0	0	0	0	0	0	0	0	0
OM-RGC.v2.001229720	Biota; Bacteria; Proteobacteria; Gammaproteobacteria; Alteromonadales	Gammaproteobacteria	0	0.00131001	0	0	0	0.00015735	0	0	0.0795428	0.0822964	0.0294031	0.0878945	0.000208797	0	0	0	0	0	0	0	0	0	0	0	0	0	0	0	0	0	0	0	0	0	0	0	0.000919208	0	0	0	0	0	0	0	0	0	0
OM-RGC.v2.001234710	Biota;		0	0	0	0	0	0	0	0	0	0	0	0	0	0	0	0	0	0	0	0	0	0	0	0	0	0	0	0	0	0	0	0	0	0	0	0	0	0	0	0	0	0	0	0	0	0	0
OM-RGC.v2.001237926	Biota;		0	0	0	0	0	0	0	0	0	0	0	0	0	0	0	0	0	0	0	0	0	0	0	0	0	0	0	0	0	0	0	0	0	0	0	0	0	0	0	0	0	0	0	0	0	0	0
OM-RGC.v2.001240740	Biota; Bacteria; Proteobacteria; Gammaproteobacteria; Alteromonadales	Gammaproteobacteria	0	0.00152071	0.00196678	0.000346188	0	0	0	0	0	0	0	0	0	0	0	0	0	0	0	0	0	0	0	0	0	0	0	0	0	0	0	0	0	0	0	0	0	0	0	0	0	0	0	0	0	0	0
OM-RGC.v2.001240792	Biota;		0	0	0	0	0	0	0	0	0	0	0	0	0	0	0	0	0	0	0	0	0	0	0	0	0	0	0	0	0	0	0	0	0	0	0	0	0	0	0	0	0	0	0	0	0	0	0
OM-RGC.v2.001242037	Biota; Bacteria; Proteobacteria; Gammaproteobacteria; Alteromonadales	Gammaproteobacteria	0	0	0	0	0	0	0	0	0	0	0	0	0	0	0	0	0	0	0	0	0	0	0	0	0	0	0	0	0	0	0	0	0	0	0	0	0	0	0	0	0	0	0	0	0	0	0
OM-RGC.v2.001242495	Biota; Bacteria; Proteobacteria; Gammaproteobacteria; Alteromonadales	Gammaproteobacteria	0.000790549	0.0247344	0.00754667	0.0292671	0.00109951	0.00225042	0.000611602	0	0.200248	0.111193	0.0131862	0.042894	0.00731668	0.00053166	0	0	0	0	0	0	0	0	0	0	0	0	0	0	0	0	0	0	0	0	0	0	0	0	0	0	0	0	0	0	0	0	0
OM-RGC.v2.001247771	Biota; Bacteria; Proteobacteria; Gammaproteobacteria; Alteromonadales	Gammaproteobacteria	0	0.000181569	0	0	0	0	0	0	0	0	0	0	0	0	0	0	0	0	0	0	0	0	0	0	0	0	0	0	0	0	0	0	0	0	0	0	0	0	0	0	0	0	0	0	0	0	0
OM-RGC.v2.001272400	Biota; Bacteria; Proteobacteria; Gammaproteobacteria; Alteromonadales; Pseudoalteromonadaceae; Pseudoalteromonas	Gammaproteobacteria	0	0	0	0	0	0	0	0	0	0	0	0	0	0	0	0	0	0	0	0	0	0	0	0	0	0	0	0	0	0	0	0	0	0	0	0	0	0	0	0	0	0	0.000719575	0	0.000725875	0	0
OM-RGC.v2.001284429	Biota; Eukaryota; Haptophyceae	Haptophyceae	0	0.00218029	0	0	0	0	0.000550442	0	0	0	0	0	0	0	0.000708139	0	0.000742334	0	0	0	0	0	0	0	0	0	0	0	0	0	0	0	0	0	0	0	0	0	0	0	0	0.00103849	0	0	0	0	0
OM-RGC.v2.001323947	Biota; Bacteria; Proteobacteria; Gammaproteobacteria; Oceanospirillales; Oleibacter; Oleibacter sp. HI0075	Gammaproteobacteria	0.00051961	0	0.00246138	0.0322775	0.00340323	0.00885878	0.00131402	0	0	0	0	0.00064724	0.000689557	0.0286136	0.00372145	0	0	0	0.158743	0.019249	0	0	0.00102116	0.00260292	0.0256758	0	0.00223381	0.0180919	0.0223327	0.0453725	0	0.00139308	0	0	0	0	0	0	0	0	0	0	0	0	0.00489375	0.000987177	0
OM-RGC.v2.001389577	Biota; Bacteria; Proteobacteria; Gammaproteobacteria	Gammaproteobacteria	0	0	0	0	0	0	0	0	0	0	0	0	0	0	0	0	0	0	0	0	0	0	0	0	0	0	0	0	0	0	0	0	0	0	0	0	0	0	0	0	0	0	0	0	0	0	0
OM-RGC.v2.001395307	Biota;		0	0	0	0	0	0	0	0	0.000441286	0	0	0	0	0	0	0	0	0	0	0	0	0	0	0	0	0	0	0	0	0	0	0	0	0	0	0	0	0	0	0	0	0	0	0	0	0	0
OM-RGC.v2.001406406	Biota; Bacteria; Proteobacteria; Gammaproteobacteria; Oceanospirillales; Thalassolituus; Thalassolituus oleivorans	Gammaproteobacteria	0	0	0	0	0	0	0	0	0	0	0	0	0	0	0	0	0	0	0	0	0	0	0	0	0	0	0	0	0	0	0	0	0	0	0	0	0	0	0	0	0	0	0	0	0	0	0
OM-RGC.v2.001431562	Biota; Bacteria; Proteobacteria; Gammaproteobacteria; Alteromonadales	Gammaproteobacteria	0.0129717	0.0251008	0.00399393	0.0031274	0.0020756	0.00378641	0.00106382	0.000841712	0	0	0	0.0013481	0	0.000679343	0.0214781	0.0437412	0.00548993	0.00370984	0.144931	0.0118029	0.00396762	0.0108341	0.00359728	0.0102841	0.00713215	0.00183955	0.00462998	0.0113783	0.0248172	0.0689743	0.0260941	0.0318704	0.00920312	0.0215585	0.0115092	0.00609419	0.00503566	0.00477054	0.00839796	0.0465777	0.00314593	0.0450081	0.00533685	0.000875701	0.00148268	0.00493588	0.000468853
OM-RGC.v2.001451421	Biota; Eukaryota; Viridiplantae; Chlorophyta; prasinophytes; Mamiellophyceae; Mamiellales; Mamiellaceae; Micromonas; Micromonas pusilla	Viridiplantae	0	0	0	0	0	0	0	0	0	0	0	0	0	0	0	0	0	0	0	0	0	0	0	0	0	0	0	0	0	0	0	0	0	0	0	0	0	0	0	0	0	0	0	0	0	0	0
OM-RGC.v2.001473947	Biota; Bacteria; Proteobacteria; Gammaproteobacteria; Cellvibrionales; Porticoccaceae	Gammaproteobacteria	0	0	0	0	0	0	0	0	0	0	0	0	0	0	0	0	0	0	0	0	0	0	0	0	0	0	0	0	0	0	0	0	0	0	0	0	0	0	0	0	0	0	0	0	0	0	0
OM-RGC.v2.001482062	Biota;		0	0.000982048	0	0.0015637	0	0.00136275	0	0	0	0	0	0	0	0	0	0	0	0	0	0	0	0	0	0	0	0	0	0	0	0	0	0	0	0	0	0	0	0	0	0	0	0	0	0	0	0	0
OM-RGC.v2.001482560	Biota; Bacteria; Proteobacteria; Gammaproteobacteria	Gammaproteobacteria	0	0.000556982	0.00134911	0	0	0.00200037	0.0620868	0.0352683	0.0526577	0.145666	0.0275937	0.21064	0.052638	0.0707034	0	0	0	0	0	0	0	0	0	0	0	0	0	0	0	0	0	0	0	0	0	0	0	0	0	0	0	0	0	0	0	0	0
OM-RGC.v2.001488503	Biota; Bacteria; Proteobacteria; Gammaproteobacteria	Gammaproteobacteria	0	0	0	0	0	0	0	0	0	0	0	0	0	0	0	0	0	0	0	0	0	0	0	0	0	0	0	0	0	0	0	0	0	0	0	0	0	0	0	0	0	0	0	0	0	0	0
OM-RGC.v2.001497710	Biota;		0	0.000210701	0	0.000536843	0	0	0	0	0	0	0	0	0	0	0	0	0	0	0	0	0	0	0	0	0	0	0	0	0	0	0	0	0	0	0	0	0	0	0	0	0	0	0	0	0	0	0
OM-RGC.v2.001544413	Biota; Bacteria; Proteobacteria; Gammaproteobacteria	Gammaproteobacteria	0	0	0	0	0	0	0	0	0	0.000895628	0	0	0	0	0	0	0	0	0	0	0	0	0	0	0	0	0	0	0	0	0	0	0	0	0	0	0	0	0	0	0	0	0	0	0	0	0
OM-RGC.v2.001545544	Biota; Bacteria; Proteobacteria; Gammaproteobacteria; Cellvibrionales; Porticoccaceae	Gammaproteobacteria	0	0	0	0	0	0	0	0	0	0	0	0	0	0	0	0	0	0	0	0	0	0	0	0	0	0	0	0	0	0	0	0	0	0	0	0	0	0	0	0	0	0	0	0	0	0	0
OM-RGC.v2.001565395	Biota; Bacteria; Proteobacteria; Gammaproteobacteria; Oceanospirillales; Halomonadaceae; Cobetia	Gammaproteobacteria	0	0	0	0	0	0	0	0	0	0	0.00391288	0	0	0	0	0	0	0	0	0	0	0	0	0	0	0.00135936	0	0.0020337	0	0	0	0	0	0	0	0	0.000815297	0	0	0	0	0	0	0	0	0	0
OM-RGC.v2.001579790	Biota; Bacteria; Proteobacteria; Gammaproteobacteria	Gammaproteobacteria	0.00187431	0.00197875	0.0243816	0.00109375	0.0179698	0	0.0250201	0.0219972	0.25958	0.0162058	0.0789361	0.0746816	0.0601827	0.00677497	0	0	0	0	0	0	0.00134342	0	0	0	0	0	0	0	0	0	0	0	0	0	0	0	0	0	0	0	0	0.00243622	0	0.000684252	0	0	0.00338616
OM-RGC.v2.001594465	Biota;		0	0	0	0	0	0	0	0	0	0	0	0	0	0	0	0	0	0	0	0	0	0	0	0	0	0	0	0	0	0	0	0	0	0	0	0	0	0	0	0	0	0	0	0	0	0	0
OM-RGC.v2.001603171	Biota; Bacteria; Proteobacteria; Gammaproteobacteria	Gammaproteobacteria	0	0	0	0	0	0	0	0	0	0	0	0	0	0	0	0	0	0	0	0	0	0	0	0	0	0	0	0	0	0	0	0	0	0	0	0	0	0	0	0	0	0	0	0	0	0	0
OM-RGC.v2.001612397	Biota; Bacteria; Proteobacteria; Gammaproteobacteria; Cellvibrionales; Porticoccaceae; SAR92 clade; SAR92 bacterium BACL16 MAG-120619-bin48	Gammaproteobacteria	0	0	0	0	0	0	0	0	0	0	0	0	0	0	0	0	0	0	0	0	0	0	0	0	0	0	0	0	0	0	0	0	0	0	0	0	0	0	0	0	0	0	0	0	0	0	0
OM-RGC.v2.001620648	Biota; Bacteria; Proteobacteria; Gammaproteobacteria; Alteromonadales	Gammaproteobacteria	0	0	0	0	0	0	0	0	0	0	0	0	0	0	0	0	0	0	0	0	0	0	0	0	0	0	0	0	0	0	0	0	0	0	0	0	0	0	0	0	0	0	0	0	0	0	0
OM-RGC.v2.001620825	Biota; Bacteria	Bacteria	0	0	0	0	0	0	0	0	0	0	0	0	0	0	0	0	0	0	0	0	0	0	0	0	0	0	0	0	0	0	0	0	0	0	0	0	0	0	0	0	0	0	0	0	0	0	0
OM-RGC.v2.001637032	Biota; Bacteria; Proteobacteria; Gammaproteobacteria; Alteromonadales	Gammaproteobacteria	0.00110603	0.0121107	0.012214	0.0488343	0.00133885	0.0875161	0.00550442	0.00392678	0.0305934	0.109334	0	0.157023	0.0187742	0.036367	0.00395537	0	0.00203843	0	0	0	0	0	0	0	0	0	0	0	0	0	0	0	0	0	0	0	0	0	0	0	0	0	0	0	0	0	0
OM-RGC.v2.001656328	Biota; Bacteria; Proteobacteria; Gammaproteobacteria; Oceanospirillales; Thalassolituus; Thalassolituus oleivorans	Gammaproteobacteria	0	0	0	0	0	0	0	0	0	0	0	0	0	0	0	0	0	0	0	0	0	0	0	0	0	0	0	0	0	0	0	0	0	0	0	0	0	0	0	0	0	0	0	0	0	0	0
OM-RGC.v2.001658885	Biota; Bacteria; Proteobacteria; Gammaproteobacteria; Oceanospirillales; Oleibacter	Gammaproteobacteria	0	0	0	0	0	0	0	0	0	0	0	0	0	0	0	0	0	0	0	0	0	0	0	0.0466994	0.000707102	0	0	0	0	0	0	0	0	0	0	0	0	0	0	0	0	0	0	0	0	0	0
OM-RGC.v2.001664055	Biota; Bacteria; Proteobacteria; Gammaproteobacteria; Alteromonadales; Colwelliaceae; Colwellia	Gammaproteobacteria	0	0	0	0	0	0	0	0	0	0	0	0	0	0	0	0	0	0	0	0	0	0	0	0	0	0	0	0	0	0	0	0	0	0	0	0	0	0	0	0	0	0	0	0	0	0	0
OM-RGC.v2.001665412	Biota; Bacteria; Proteobacteria; Gammaproteobacteria; Alteromonadales; Colwelliaceae; Colwellia	Gammaproteobacteria	0	0	0	0	0	0	0	0	0	0	0	0	0	0	0	0	0	0	0	0	0	0	0	0	0	0	0	0	0	0	0	0	0	0	0	0	0	0	0	0	0	0	0	0	0	0	0
OM-RGC.v2.001665930	Biota; Bacteria; Proteobacteria; Gammaproteobacteria; Alteromonadales; Colwelliaceae; Colwellia	Gammaproteobacteria	0	0	0	0	0	0	0	0	0	0	0	0	0	0	0	0	0	0	0	0	0	0	0	0	0	0	0	0	0	0	0	0	0	0	0	0	0	0	0	0	0	0	0	0	0	0	0
OM-RGC.v2.001674329	Biota; Bacteria; Proteobacteria; Gammaproteobacteria	Gammaproteobacteria	0	0	0	0	0	0	0	0	0	0	0	0	0	0	0	0	0	0	0	0	0	0	0	0	0	0	0	0	0	0	0	0	0	0	0	0	0	0	0	0	0	0	0	0	0	0	0
OM-RGC.v2.001677569	Biota; Bacteria; Proteobacteria; Alphaproteobacteria; Sphingomonadales; Sphingomonadaceae	Alphaproteobacteria	0	0	0	0	0	0	0	0	0	0	0	0	0	0	0	0	0	0	0	0	0	0	0	0	0	0	0	0.00226693	0	0.0025433	0.000320988	0.000334739	0.000641702	0.000134365	0	0	0.455607	0	0	0	0	0	0.0327807	0	0.013244	0.0819928	0
OM-RGC.v2.001686008	Biota; Bacteria; Proteobacteria; Gammaproteobacteria	Gammaproteobacteria	0.00835087	0.00186882	0	0	0.000731134	0	0	0	0.03356	0.116939	0	0.165831	0.0120716	0.0448588	0	0	0	0	0	0	0	0	0	0	0	0	0	0	0	0	0	0	0	0	0	0	0	0	0	0	0	0	0	0	0	0	0
OM-RGC.v2.001691180	Biota; Bacteria; Proteobacteria; Gammaproteobacteria	Gammaproteobacteria	0	0	0	0	0	0	0	0	0	0	0	0	0	0	0	0	0	0	0	0	0	0	0	0	0	0	0	0	0.000800554	0	0	0	0	0	0	0	0.0171652	0	0	0	0	0	0.0146913	0	0.00212851	0.00462994	0
OM-RGC.v2.001695383	Biota; Bacteria; Proteobacteria; Gammaproteobacteria; Oceanospirillales; Oleibacter; Oleibacter sp. HI0075	Gammaproteobacteria	0.00254238	0.000731039	0.0119121	0.090979	0.00706825	0.0157172	0.000713535	0	0.00172065	0.00161213	0.00183883	0.00133852	0.00371975	0.082518	0.0035088	0	0	0	0.151934	0.0141397	0	0	0.00543074	0.00395542	0.0570572	0	0.00256453	0.0451207	0.0303658	0.0476106	0.00199511	0.00107237	0	0	0.00101233	0.000986221	0	0	0	0	0	0	0.00043974	0	0.00811379	0.0026719	0
OM-RGC.v2.001699590	Biota; Bacteria; Proteobacteria; Gammaproteobacteria; Alteromonadales; Pseudoalteromonadaceae; Pseudoalteromonas; Pseudoalteromonas phenolica	Gammaproteobacteria	0	0	0	0	0	0	0	0	0	0	0	0	0	0	0	0	0	0	0	0	0	0	0	0	0	0	0	0	0	0	0	0	0	0	0	0	0	0	0.000760942	0	0	0	0	0	0	0	0
OM-RGC.v2.001701633	Biota; Bacteria; Proteobacteria; Gammaproteobacteria	Gammaproteobacteria	0	0	0	0	0	0	0	0	0	0	0	0	0	0	0	0	0	0	0	0	0	0	0	0	0	0	0	0	0	0	0	0	0	0	0	0	0	0	0	0	0	0	0	0	0	0	0
OM-RGC.v2.001715780	Biota; Bacteria; Proteobacteria; Gammaproteobacteria; Alteromonadales	Gammaproteobacteria	0	0.000734704	0	0	0	0	0	0	0	0	0.000963518	0	0	0	0	0	0	0	0	0	0	0	0	0	0	0	0	0	0.0014686	0	0	0	0	0	0	0	0.000867252	0	0	0.00102429	0	0	0	0	0	0	0
OM-RGC.v2.001755511	Biota; Bacteria; Proteobacteria; Gammaproteobacteria	Gammaproteobacteria	0	0	0	0	0	0	0	0	0	0	0	0	0	0	0	0	0	0	0	0	0	0	0	0	0	0	0	0	0	0	0	0	0	0	0	0	0	0	0	0	0	0	0	0	0	0	0
OM-RGC.v2.001755734	Biota; Bacteria; Proteobacteria; Gammaproteobacteria; Oceanospirillales; Alcanivoracaceae; Alcanivorax	Gammaproteobacteria	0	0	0	0	0	0	0	0	0	0	0	0	0	0	0	0	0	0	0	0	0	0	0	0	0	0	0	0	0.000905454	0	0	0	0	0	0.000829547	0.00116116	0	0	0	0	0	0	0	0	0	0	0
OM-RGC.v2.001757682	Biota; Bacteria; Proteobacteria; Alphaproteobacteria; Rhodobacterales; Hyphomonadaceae; Hyphomonas	Alphaproteobacteria	0	0	0	0	0	0	0	0	0	0	0	0	0	0	0	0	0	0	0	0	0	0	0	0	0	0	0	0	0	0	0	0	0	0	0	0	0	0	0	0	0	0	0	0	0	0	0
OM-RGC.v2.001758711	Biota; Bacteria; Proteobacteria; Alphaproteobacteria; Rhodobacterales; Hyphomonadaceae; Hyphomonas	Alphaproteobacteria	0	0	0	0	0	0	0	0	0	0	0	0	0	0	0	0	0	0	0	0	0	0	0	0	0	0	0	0	0	0	0	0	0	0	0	0	0	0	0	0	0	0	0	0	0	0	0
OM-RGC.v2.001758946	Biota; Bacteria; Proteobacteria; Gammaproteobacteria; Alteromonadales; Shewanellaceae; Shewanella; Shewanella frigidimarina	Gammaproteobacteria	0	0	0	0	0	0	0	0	0	0	0	0	0	0	0	0	0	0	0	0	0	0	0	0	0	0	0	0	0	0	0	0	0	0	0	0	0	0	0	0	0	0	0	0	0	0	0
OM-RGC.v2.001761928	Biota; Bacteria; Proteobacteria; Gammaproteobacteria; Alteromonadales; Alteromonadaceae; Marinobacter	Gammaproteobacteria	0.00311766	0.0126237	0.000745379	0.00851256	0.00497395	0.0125916	0	0.000438127	0	0	0.000943162	0	0	0.000174635	0.00650722	0.00339301	0.000976252	0.00144741	0.0229555	0.00105948	0.0038284	0.000654132	0.00209571	0.0065073	0	0.00243681	0.000814756	0.00346579	0.0118703	0.0268573	0.0112346	0.0177191	0.00546436	0.0210572	0.00255091	0.000815122	0.00317726	0.00355415	0.00575635	0.00975812	0	0.000201504	0.00403762	0.000138091	0.000311089	0.00560896	0
OM-RGC.v2.001763658	Biota; Bacteria; Proteobacteria; Gammaproteobacteria; Alteromonadales; Alteromonadaceae; Marinobacter	Gammaproteobacteria	0.00720031	0.0131367	0	0.00556912	0.000912515	0.00446511	0	0	0.00155563	0	0.00655916	0.00022213	0	0	0.00871883	0.0106491	0	0	0.0640031	0.00762433	0.00076336	0.00467602	0.000958502	0.00231966	0	0.0048975	0.00378816	0.00823942	0.00463769	0.0162771	0.00122308	0.00360797	0	0.00354295	0.0137187	0	0.000241792	0	0.00201078	0.0311923	0	0.0182716	0.00679599	0.000170531	0.00251055	0.0032634	0.000539553
OM-RGC.v2.001771542	Biota; Bacteria; Proteobacteria; Gammaproteobacteria; Oceanospirillales; Alcanivoracaceae; Alcanivorax; Alcanivorax sp. P2S70	Gammaproteobacteria	0	0	0	0	0	0	0	0	0	0	0	0	0	0	0	0	0	0	0	0	0	0	0	0	0	0	0	0	0	0	0	0	0	0	0.0232996	0.0024223	0	0	0	0	0	0	0	0	0.000784091	0	0
OM-RGC.v2.001772498	Biota;		0.000313622	0.00104801	0	0.00471619	0	0	0	0	0.0318913	0.0329523	0.0202429	0.0382982	0.0076325	0	0	0	0	0	0	0	0	0	0	0	0	0	0	0	0	0	0	0	0	0	0	0	0.000797313	0	0	0	0	0	0	0	0	0	0
OM-RGC.v2.001774507	Biota; Bacteria; Proteobacteria; Gammaproteobacteria; Alteromonadales; Pseudoalteromonadaceae; Pseudoalteromonas	Gammaproteobacteria	0	0	0	0	0	0	0	0	0	0	0	0	0	0	0	0	0	0	0	0	0.00359638	0	0	0	0	0	0.00114547	0	0	0	0	0	0	0	0	0	0	0	0	0	0	0	0	0	0	0	0.000995381
OM-RGC.v2.001776191	Biota; Bacteria; Proteobacteria; Gammaproteobacteria	Gammaproteobacteria	0	0	0	0	0	0	0	0	0	0	0	0	0	0	0	0	0	0	0	0	0	0	0	0	0	0	0	0	0	0	0	0	0	0	0	0	0	0	0	0	0	0	0	0	0	0	0
OM-RGC.v2.001776366	Biota; Bacteria; Proteobacteria; Gammaproteobacteria	Gammaproteobacteria	0	0	0	0	0	0	0	0	0	0	0	0	0	0	0	0	0	0	0	0	0	0	0	0	0	0	0	0	0	0	0	0	0	0	0	0	0	0	0	0	0	0	0	0	0	0	0
OM-RGC.v2.001777753	Biota; Bacteria; Proteobacteria; Gammaproteobacteria; Cellvibrionales; Porticoccaceae	Gammaproteobacteria	0	0	0	0	0	0	0	0	0	0	0	0	0	0	0	0	0	0	0	0	0	0	0	0	0	0	0	0	0	0	0	0	0	0	0	0	0	0	0	0	0	0	0	0	0	0	0
OM-RGC.v2.001786384	Biota; Bacteria; Proteobacteria; Gammaproteobacteria	Gammaproteobacteria	0	0	0	0	0	0	0	0	0	0	0	0	0	0	0	0	0	0	0	0	0	0	0	0	0	0	0	0	0	0	0	0	0	0	0	0	0	0	0	0	0	0	0	0	0	0	0
OM-RGC.v2.001788393	Biota; Bacteria; Proteobacteria; Gammaproteobacteria	Gammaproteobacteria	0	0	0.00661785	0.0249189	0.000742353	0.00514381	0.000572682	0	0.0500619	0.160537	0.00179359	0.235534	0.00147562	0.00217833	0	0	0	0	0	0	0	0	0	0	0	0	0	0	0	0	0	0	0	0	0	0	0	0	0	0	0	0	0	0	0	0	0
OM-RGC.v2.001793559	Biota; Bacteria; Proteobacteria; Alphaproteobacteria; Rhodobacterales; Hyphomonadaceae; Hyphomonadaceae bacterium BRH_c29	Alphaproteobacteria	0	0.000732871	0	0.000322775	0	0.000696557	0	0	0	0	0	0	0	0	0	0	0	0	0	0	0	0	0	0	0	0	0	0	0	0	0	0.000591306	0	0	0	0	0	0	0	0	0	0	0	0	0	0	0
OM-RGC.v2.001800043	Biota; Bacteria; Proteobacteria; Gammaproteobacteria; Alteromonadales; Pseudoalteromonadaceae; Pseudoalteromonas	Gammaproteobacteria	0	0	0	0	0	0	0	0	0	0	0	0	0	0	0	0	0	0	0	0	0	0	0.000800685	0	0	0	0	0	0	0	0	0	0	0	0	0	0	0	0	0	0	0	0.0089747	0	0.00163731	0.00477272	0
OM-RGC.v2.001800058	Biota; Bacteria; Proteobacteria; Gammaproteobacteria; Alteromonadales; Pseudoalteromonadaceae	Gammaproteobacteria	0	0	0	0	0	0	0	0	0	0.00343042	0	0.00157214	0	0	0	0	0	0	0	0.00107137	0	0	0	0	0	0	0	0.00302984	0	0	0	0	0	0	0	0	0	0	0	0	0	0	0	0	0	0	0
OM-RGC.v2.001801039	Biota; Bacteria; Proteobacteria; Gammaproteobacteria; Alteromonadales; Pseudoalteromonadaceae	Gammaproteobacteria	0	0	0	0	0	0	0	0	0	0	0	0	0	0	0	0	0	0.00361373	0	0	0	0	0	0	0	0	0	0	0	0	0	0	0	0	0	0	0	0	0	0	0	0	0.00191287	0	0	0.0032226	0
OM-RGC.v2.001801074	Biota; Bacteria; Proteobacteria; Gammaproteobacteria; Alteromonadales; Pseudoalteromonadaceae; Pseudoalteromonas	Gammaproteobacteria	0	0.00221694	0	0.00250861	0	0	0	0	0	0	0	0	0	0	0	0.000786933	0	0.00322929	0	0	0	0	0.00410786	0.000750253	0	0	0	0	0	0	0	0	0	0	0	0	0	0	0	0	0	0	0	0	0	0	0
OM-RGC.v2.001802240	Biota; Bacteria; Proteobacteria; Gammaproteobacteria; Cellvibrionales; Spongiibacteraceae; Spongiibacter; Spongiibacter tropicus	Gammaproteobacteria	0	0	0.00118657	0.000929859	0.000747963	0.0129488	0	0	0	0	0	0	0	0	0	0	0	0	0	0	0	0	0	0	0	0	0	0	0.0078123	0.0553422	0.0060047	0.0290642	0.00417017	0.0014623	0.00149037	0.00497916	0.00937192	0	0	0	0	0	0.00401763	0	0.000887787	0	0
OM-RGC.v2.001803354	Biota;		0	0	0	0	0	0	0	0	0	0	0	0	0	0	0	0	0	0	0	0	0	0	0	0	0	0	0	0	0	0	0	0.000222491	0	0	0	0	0	0	0	0	0	0	0	0	0	0	0
OM-RGC.v2.001805853	Biota;		0	0	0	0	0	0	0	0	0	0	0	0	0	0	0	0	0	0	0	0	0	0	0	0	0	0	0	0	0	0	0	0	0	0	0	0	0	0	0	0	0	0	0	0	0	0	0
OM-RGC.v2.001806817	Biota; Bacteria; Proteobacteria; Gammaproteobacteria; Alteromonadales; Pseudoalteromonadaceae	Gammaproteobacteria	0	0	0	0	0	0	0	0	0	0	0	0	0	0	0	0	0	0	0	0	0	0	0	0	0	0	0	0	0	0	0	0	0	0	0	0	0.000775332	0	0	0	0	0	0	0	0	0	0
OM-RGC.v2.001808072	Biota; Bacteria; Proteobacteria; Gammaproteobacteria; Oceanospirillales; Oleibacter; Oleibacter sp. HI0075	Gammaproteobacteria	0	0.00132833	0.00397071	0.0448205	0.00620809	0.0147527	0	0.00061265	0	0.00185885	0.000977089	0.000932562	0.00039303	0.0184604	0.010335	0	0.00272109	0	0.174306	0.0245563	0	0	0.000944577	0.000408301	0.0130213	0.000525586	0.00571231	0.00728034	0.0110145	0.0262469	0	0.00240531	0.000386459	0	0	0	0	0	0	0	0	0	0	0	0	0	0
OM-RGC.v2.001808580	Biota; Bacteria; Proteobacteria; Gammaproteobacteria; Oceanospirillales; Oleibacter; Oleibacter sp. HI0075	Gammaproteobacteria	0.00230113	0	0.0134447	0.0558584	0.00964872	0.0117343	0	0	0	0.00194334	0	0	0.00205288	0.0503969	0	0	0	0	0	0	0	0	0.00431674	0.00563966	0.0368834	0	0.00134991	0.0540576	0.0179711	0.0203464	0.000996171	0	0	0	4.47915e-05	0.00144377	0	0	0	0	0	0	0	0	0.00616721	0.00609847	0
OM-RGC.v2.001817241	Biota; Bacteria; Proteobacteria; Gammaproteobacteria; Alteromonadales; Alteromonadaceae	Gammaproteobacteria	0.0192998	0.0168744	0.52014	0.016122	0.0158194	0.0446511	0.000515228	0.000699912	0	0	0	0	0	0	0.000327488	0.00406752	0	0.00179533	0.0124505	0	0.00101859	0	0	0	0	0	0	0.00145171	0.00455488	0.0317404	0.00218604	0.00222491	0.00172559	0.00130855	0.021291	0.0179942	0.000843273	0.000779252	0.0153568	0.0238157	0.0030862	0.0233299	0.0781539	0.000845565	0.0116431	0.0170512	0
OM-RGC.v2.001817243	Biota; Bacteria; Proteobacteria; Gammaproteobacteria; Alteromonadales; Alteromonadaceae; Alteromonas	Gammaproteobacteria	0	0	0.731447	0.027093	0.00173714	0.00421506	0.00128436	0	0	0.00163241	0	0.0016047	0	0	0	0	0	0	0	0	0	0	0	0	0	0	0	0	0	0	0	0	0	0	0	0	0	0	0	0	0	0	0	0	0	0	0
OM-RGC.v2.001817392	Biota; Bacteria; Proteobacteria; Gammaproteobacteria; Alteromonadales	Gammaproteobacteria	0.00204132	0.0152071	0.015372	0.0474964	0.000299185	0.0960892	0.00591215	0.00316324	0.0176885	0.0758749	0.000979351	0.146491	0.0161949	0.0311981	0.000395537	0	0	0	0	0	0	0	0	0	0	0	0	0	0	0	0	0	0	0	0	0	0	0	0	0	0	0	0	0	0	0	0
OM-RGC.v2.001818485	Biota; Bacteria; Proteobacteria; Gammaproteobacteria; Alteromonadales; Alteromonadaceae; Alteromonas	Gammaproteobacteria	0.00465793	0.0188714	0.024846	0.0510084	0.00893816	0.0212539	0.0142151	0.00168524	0.129419	0.0112207	0.0599372	0.0325535	0.000377239	2.04911e-05	0	0.00981111	0.00184748	0.0132247	0.0890986	0	0.0227616	0	0.21282	0.089571	0.125322	0.109895	0.0177082	0.0867537	0.0618359	0.0286884	0.0318221	0.00727607	0.00785501	0.00207229	0.0138191	0.0384491	0.00435624	0.000758345	0.0118675	0.0406764	0.0148934	0.0889839	0.134321	0.00613345	0.0301993	0.136043	0.000928402
OM-RGC.v2.001818721	Biota; Bacteria; Proteobacteria; Gammaproteobacteria; Alteromonadales; Alteromonadaceae; Alteromonas	Gammaproteobacteria	0	0	0	0	0	0.000283981	0	0	0	0	0	0	0	0	0	0	0	0	0	0	0	0	0.00175919	0.00316433	0	0	0	0.00152146	0	0.00166841	0	0	0	0	0	0	0	0	0	0	0	0	0	0	0	0	0
OM-RGC.v2.001818877	Biota; Bacteria; Proteobacteria; Gammaproteobacteria; Alteromonadales; Alteromonadaceae; Alteromonas; Alteromonas australica	Gammaproteobacteria	0.000540023	0.00109015	0.00304189	0.0164063	0.00237478	0.012288	0	0	0	0	0	0	0	0.000193834	0	0	0	0.00126865	0.000513581	0	0.00248266	0	0.00512903	0.00164341	0.00395325	0.018515	0.00240819	0.0147569	0.0565909	0.0111091	0	0	0.000566208	0	0	0	0.00215814	0	0	0	0	0	0.0105138	0	0.0136079	0.150524	0
OM-RGC.v2.001819322	Biota; Bacteria; Proteobacteria; Alphaproteobacteria; Rhodobacterales; Hyphomonadaceae; Hyphomonas; Hyphomonas sp. T16B2	Alphaproteobacteria	0	0	0	0	0	0	0	0	0	0	0.000484021	0	0	0.00029352	0	0	0.000981026	0	0	0	0	0	0	0	0	0	0	0	0	0	0	0	0	0	0	0	0.00375676	0	0	0	0	0	0	0	0	0.00149504	0
OM-RGC.v2.001819463	Biota; Bacteria; Proteobacteria; Gammaproteobacteria; Pseudohongiella	Gammaproteobacteria	0	0	0	0	0	0	0	0	0	0	0	0	0	0	0	0	0	0	0	0	0	0	0	0	0	0	0	0	0	0	0.000345893	0	0	0	0	0.000249919	0	0	0	0	0	0	0	0	0	0	0
OM-RGC.v2.001819867	Biota; Bacteria; Proteobacteria; Gammaproteobacteria; Alteromonadales	Gammaproteobacteria	0.00146047	0.0181935	0.0117496	0.0230792	0	0	0.000224254	0.00374498	0.169098	0.0939564	0.020062	0.0367663	0.00670257	0	0	0	0	0	0	0	0	0	0	0	0	0	0	0	0	0	0	0	0	0	0	0	0	0	0	0	0	0	0	0	0	0	0
OM-RGC.v2.001819985	Biota; Bacteria; Proteobacteria; Gammaproteobacteria; Alteromonadales; Alteromonadaceae; Aestuariibacter; Aestuariibacter aggregatus	Gammaproteobacteria	0	0	0	0.00150015	0.000218779	0.0075371	0	0	0	0	0	0	0	0	0	0	0	0	0	0	0	0.00152546	0.00334199	0.00622659	0.0112892	0.0140475	0.00141004	0.0819583	0.00612838	0.0051273	0.000736059	0.00129686	0.00113242	0.000558182	0.00315349	0.0009074	0	0	0	0	0.000268798	0	0.000459729	0.00123024	0.00707683	0.0981058	0
OM-RGC.v2.001822380	Biota; Bacteria; Proteobacteria; Gammaproteobacteria; Alteromonadales	Gammaproteobacteria	0	0	0	0	0	0	0	0	0	0	0	0	0	0	0	0	0	0	0	0	0	0	0	0	0	0	0	0	0	0	0	0	0	0	0	0	0	0	0	0	0	0	0	0	0	0	0
OM-RGC.v2.001823463	Biota; Bacteria; Proteobacteria; Betaproteobacteria; Burkholderiales; Ideonella; Ideonella sakaiensis	Betaproteobacteria	0	0	0	0	0	0	0	0	0	0	0	0	0	0	0	0	0	0	0	0	0	0	0	0	0	0	0	0	0	0	0	0.000461018	0	0	0	0	0	0	0	0	0	0	0	0	0	0	0
OM-RGC.v2.001824801	Biota; Bacteria; Proteobacteria; Gammaproteobacteria; Alteromonadales	Gammaproteobacteria	0	0	0	0	0	0	0	0	0	0	0	0	0	0	0	0	0	0	0	0	0	0	0	0	0	0	0	0	0	0	0	0	0	0	0	0	0	0	0	0	0	0	0	0	0	0	0
OM-RGC.v2.001824876	Biota; Bacteria; Proteobacteria; Alphaproteobacteria; Rhodobacterales; Hyphomonadaceae; Hyphomonas	Alphaproteobacteria	0	0	0	0	0	0	0	0	0	0	0	0	0	0	0	0	0	0	0	0	0	0	0	0	0	0	0	0	0	0	0	0	0	0	0	0	0	0	0	0	0	0	0	0	0	0	0
OM-RGC.v2.001825060	Biota;		0	0.000313303	0	0.00274275	0	0	0	0	0	0	0	0	0	0	0	0	0	0	0	0	0	0	0	0	0	0	0	0	0	0	0	0	0	0	0	0	0	0	0	0	0	0	0	0	0	0	0
OM-RGC.v2.001825855	Biota; Bacteria; Proteobacteria; Gammaproteobacteria; Alteromonadales	Gammaproteobacteria	0	0	0	0	0	0	0	0	0	0	0	0	0	0	0	0	0	0	0	0	0	0	0	0	0	0	0	0	0	0	0	0	0	0	0	0	0	0	0	0	0	0	0	0	0	0	0
OM-RGC.v2.001826015	Biota; Bacteria; Proteobacteria; Gammaproteobacteria; Alteromonadales; Alteromonadaceae; Alteromonas	Gammaproteobacteria	0	0	0	0.000242499	0	0	0	0	0	0	0	0	0	0	0	0	0	0	0	0	0	0	0	0	0	0	0	0	0	0	0	0	0	0	0	0	0	0	0	0	0	0	0	0	0	0	0
OM-RGC.v2.001826678	Biota; Bacteria; Proteobacteria; Gammaproteobacteria; Alteromonadales; Colwelliaceae; Colwellia	Gammaproteobacteria	0	0	0	0	0	0	0	0	0	0	0	0	0	0	0	0	0	0	0	0	0	0	0	0	0	0	0	0	0	0	0	0	0	0	0	0	0	0	0	0	0	0	0	0	0	0	0
OM-RGC.v2.001826920	Biota; Bacteria; Proteobacteria; Gammaproteobacteria; Alteromonadales	Gammaproteobacteria	0	0	0	0	0	0	0	0	0	0	0	0	0	0	0	0	0	0	0	0	0	0	0	0	0	0	0	0	0	0	0	0	0	0	0	0	0	0	0	0	0	0	0	0	0	0	0
OM-RGC.v2.001827238	Biota; Bacteria; Proteobacteria; Gammaproteobacteria; Alteromonadales	Gammaproteobacteria	0	0	0	0	0	0	0	0	0	0	0	0	0	0	0	0	0	0	0	0	0	0	0	0	0	0	0	0	0	0	0	0	0	0	0	0	0	0	0	0	0	0	0	0	0	0	0
OM-RGC.v2.001827257	Biota; Bacteria; Proteobacteria; Gammaproteobacteria; Oceanospirillales; Oleispira; Oleispira antarctica RB-8	Gammaproteobacteria	0	0	0	0	0	0	0	0	0	0	0	0	0	0	0	0	0	0	0	0	0	0	0	0	0	0	0	0	0	0	0	0	0	0	0	0	0	0	0	0	0	0	0	0	0	0	0
OM-RGC.v2.001831847	Biota; Bacteria; Proteobacteria; Gammaproteobacteria	Gammaproteobacteria	0	0	0	0	0	0	0	0	0	0	0	0	0	0	0	0	0	0	0	0	0	0	0	0	0	0	0	0	0	0	0	0	0	0	0	0	0	0	0	0	0	0	0	0	0.00263789	0	0
OM-RGC.v2.001833676	Biota; Bacteria; Proteobacteria; Gammaproteobacteria	Gammaproteobacteria	0	0	0	0	0	0	0	0	0	0	0	0	0	0	0	0	0	0	0	0	0	0	0	0	0	0	0	0	0	0	0	0	0	0	0	0	0	0	0	0	0	0	0	0	0	0	0
OM-RGC.v2.001835746	Biota; Bacteria; Proteobacteria; Gammaproteobacteria; Oceanospirillales; Oleispira	Gammaproteobacteria	0	0	0	0	0	0	0	0	0	0	0	0	0	0	0	0	0	0	0	0	0	0	0	0	0	0	0	0	0	0	0	0	0	0	0	0	0	0	0	0	0	0	0	0	0	0	0
OM-RGC.v2.001842480	Biota; Bacteria; Proteobacteria; Alphaproteobacteria; Sphingomonadales; Sphingomonadaceae; Sphingopyxis; Sphingopyxis baekryungensis	Alphaproteobacteria	0	0	0	0	0	0	0	0	0	0	0	0	0	0	0	0	0	0	0	0	0	0	0	0	0	0	0	0	0	0	0	0	0	0	0	0	0	0	0	0	0	0	0	0	0	0	0
OM-RGC.v2.001843424	Biota; Bacteria; Proteobacteria; Gammaproteobacteria; Vibrionales; Vibrionaceae; Vibrio	Gammaproteobacteria	0	0	0	0	0	0	0	0	0	0	0	0	0	0	0	0	0	0	0	0	0	0	0	0	0	0	0	0	0	0	0	0	0	0	0	0	0	0	0	0	0	0	0	0	0	0	0
OM-RGC.v2.001843515	Biota; Bacteria; Proteobacteria; Gammaproteobacteria	Gammaproteobacteria	0	0	0	0	0	0	0	0.00037268	0	0	0	0	0	0	0.000491232	0.000607063	0.00966705	0.00661236	0.0005058	0.00150704	0	0	0	0.000933988	0	0.00146686	0.00661425	0	0.0145756	0.00258399	0.00198127	0.00545204	0.000771121	0.00102278	0.00397701	0.0215315	0.00395659	0.0203366	0.0126561	0.0134042	0.00838251	0.00113759	0	0.000670071	0.00145357	0	0.00118702
OM-RGC.v2.001858845	Biota;		0.00178523	0.00164896	0.00522462	0.000695722	0.00325364	0.012538	0	0	0	0	0	0	0	0.000719956	0	0	0	0	0.00103689	0	0	0	0	0	0	0	0	0.00133836	0	0	0	0	0	0	0	0	0	0	0	0	0	0	0	0	0	0	0
OM-RGC.v2.001858858	Biota; Bacteria; Proteobacteria; Alphaproteobacteria; Rhodobacterales; Hyphomonadaceae; Hyphomonas; Hyphomonas atlantica	Alphaproteobacteria	0.0149388	0.0219861	0.0506208	0.0244172	0.0254307	0.0494734	0.00263174	0.00106168	0	0.00182505	0.0018524	0.000559154	0	0.000369208	0.000725151	0.00197653	0	0	0.0134037	0.00167339	0	0	0	0	0	0	0.00405875	0.0015171	0.00587993	0.00472037	0.0013642	0.00129686	0.00456561	0.000621688	0.00962114	0.00517141	0.0503566	0	0.00114536	0	0	0.00129243	0.00379776	0.000776431	0.0016264	0.00238636	0
OM-RGC.v2.001860556	Biota; Bacteria; Proteobacteria; Alphaproteobacteria; Rhodobacterales; Hyphomonadaceae; Henriciella	Alphaproteobacteria	0	0	0	0	0	0	0	0	0	0	0	0	0	0	0	0.00819637	0.0017162	0	0.00291808	0.000697081	0	0	0.00239045	0	0.00301588	0	0	0.00647383	0	0.00252295	0.000957431	0.00198438	0.000796286	0.000362651	0.00051219	0.00147645	0.281757	0	0	0	0	0	0.0175496	0	0.00935087	0.0310023	0
OM-RGC.v2.001861605	Biota;		0	0	0	0	0	0	0	0	0	0	0	0	0	0	0	0	0	0	0	0	0	0	0	0	0	0	0	0.00136234	0	0	0	0	0	0	0.000257099	0	0	0	0	0	0	0	0.000889475	0	0	0.00111363	0
OM-RGC.v2.001864016	Biota; Bacteria; Proteobacteria; Gammaproteobacteria; Cellvibrionales; Spongiibacteraceae; Spongiibacter; Spongiibacter marinus	Gammaproteobacteria	0	0	0.00450478	0.00347861	0.000753573	0.0148242	0	0	0	0	0	0	0	0	0	0	0	0	0	0	0	0	0	0	0	0	0	0	0.00673569	0.00106615	0	0	0	0	0	0	0	0	0	0	0	0	0	0	0	0	0
OM-RGC.v2.001867441	Biota; Bacteria; Proteobacteria; Alphaproteobacteria; Rhodobacterales; Hyphomonadaceae; Hyphomonas; Hyphomonas sp. BRH_c22	Alphaproteobacteria	0	0	0	0	0	0	0	0	0	0	0	0	0	0	0	0	0	0	0	0	0	0	0	0	0	0	0	0	0	0	0	0	0	0	0	0	0	0	0	0	0	0	0	0	0	0	0
OM-RGC.v2.001880545	Biota; Bacteria; Proteobacteria; Gammaproteobacteria	Gammaproteobacteria	0	0	0	0	0	0	0	0	0	0	0	0	0.000712367	0	0	0	0	0	0	0	0	0	0	0	0.0892538	0	0	0.0414151	0	0.00610392	0	0	0	0	0.00325391	0.000661325	0	0	0	0	0	0	0	0	0	0.000893354	0.00119446
OM-RGC.v2.001892251	Biota; Bacteria; Proteobacteria; Gammaproteobacteria; Oceanospirillales; Oleispira; Oleispira antarctica RB-8	Gammaproteobacteria	0	0	0	0	0	0	0	0	0	0	0	0	0	0	0	0	0	0	0	0	0	0	0	0	0	0	0	0	0	0	0	0	0	0	0	0	0	0	0	0	0	0	0	0	0	0	0
OM-RGC.v2.001905672	Biota; Bacteria; Proteobacteria; Gammaproteobacteria; Oceanospirillales; Alcanivoracaceae; Alcanivorax	Gammaproteobacteria	0	0	0	0	0	0	0	0	0	0	0	0	0	0	0	0	0	0	0	0	0	0	0	0	0	0	0	0	0.00185232	0	0	0	0	0	0.00190816	0.000788208	0	0	0	0	0	0	0	0	0	0	0
OM-RGC.v2.001907019	Biota; Bacteria; Proteobacteria; Gammaproteobacteria; Gammaproteobacteria bacterium 50_400_T64	Gammaproteobacteria	0.0241247	0	0.00227329	0	0.0282356	0	0	0.00194521	0.00209518	0	0.00465927	0	0	0	0	0	0	0	0	0	0	0	0	0	0	0	0	0	0	0	0	0	0	0	0	0	0	0	0	0	0	0	0	0	0	0	0
OM-RGC.v2.001908315	Biota; Bacteria; Proteobacteria; Gammaproteobacteria; Pseudohongiella	Gammaproteobacteria	0	0	0	0	0	0	0	0	0	0	0	0	0	0	0	0	0	0	0	0	0	0	0	0	0	0	0	0	0	0	0	0	0	0	0	0	0	0	0	0	0	0	0	0	0	0	0
OM-RGC.v2.001910604	Biota; Bacteria; Proteobacteria; Gammaproteobacteria	Gammaproteobacteria	0.0428678	0.00168011	0.0287935	0.00510084	0.00233738	0	0.110088	0.0841712	0.0150742	0.00767198	0.00237487	0.0022213	0.00886072	0.0126454	0	0	0.00143454	0	0	0	0.0343396	0.0161489	0.00103509	0.00175825	0	0.00139041	0.00459991	0	0.00190201	0.00036827	0.000841211	0.000332735	5.60815e-05	0	0.00568431	0.00730534	0.000781326	0.00317402	0.00187476	0.010833	0.00113891	0.0083203	0	0.00579664	0.00269247	0	0.00208379
OM-RGC.v2.001921434	Biota; Bacteria; Proteobacteria; Alphaproteobacteria; Rhodobacterales; Hyphomonadaceae; Ponticaulis; Ponticaulis koreensis	Alphaproteobacteria	0	0.00147674	0.00815041	0.00523464	0.0169788	0.139847	0.00541175	0	0.00482078	0.00135358	0.0193156	0.00683624	0	0.00201218	0	0.00374049	0	0	0.0188702	0.00130505	0	0	0	0	0	0	0	0	0.000505177	0	0	0	0	0	0.013096	0.00224928	0	0	0	0	0	0	0	0	0	0	0
OM-RGC.v2.001925013	Biota; Bacteria; Proteobacteria; Gammaproteobacteria	Gammaproteobacteria	0	0	0	0	0	0	0	0	0	0	0	0	0	0	0	0	0	0	0	0	0	0	0	0	0	0	0	0	0	0	0	0	0	0	0	0	0	0	0	0	0	0	0	0	0	0	0
OM-RGC.v2.001944302	Biota; Bacteria; Proteobacteria; Alphaproteobacteria; Rhodobacterales; Rhodobacteraceae	Alphaproteobacteria	0	0	0	0	0	0.0010752	0	0	0.22806	0.24334	0.000459141	0.277662	0	0.00374746	0	0	0	0	0	0	0	0	0	0	0	0	0	0	0	0	0	0	0	0	0	0	0	0	0	0	0	0	0	0	0	0	0
OM-RGC.v2.001952108	Biota; Bacteria; Proteobacteria; Gammaproteobacteria; Oceanospirillales; Oleispira; Oleispira antarctica RB-8	Gammaproteobacteria	0	0	0	0	0	0	0	0	0	0	0	0	0	0	0	0	0	0	0	0	0	0	0	0	0	0	0	0	0	0	0	0	0	0	0	0	0	0	0	0	0	0	0	0	0	0	0
OM-RGC.v2.001953234	Biota; Bacteria; Proteobacteria; Gammaproteobacteria; Oceanospirillales; Oceanobacter; Oceanobacter kriegii	Gammaproteobacteria	0.000233824	0	0	0	0	0	0	0	0	0	0	0	0	0.000317519	0	0	0	0	0	0	0	0	0	0	0	0	0	0	0	0	0	0	0	0	0	0	0	0	0	0	0	0	0	0	0	0	0
OM-RGC.v2.001963236	Biota; Bacteria; Proteobacteria; Gammaproteobacteria; Oceanospirillales; Oceanobacter; Oceanobacter kriegii	Gammaproteobacteria	0	0	0	0	0	0	0	0	0	0	0	0	0	0	0	0.00200515	0	0	0	0	0	0	0	0	0	0	0	0	0	0	0	0	0	0	0	0	0	0	0	0	0	0	0	0	0	0	0
OM-RGC.v2.001966626	Biota; Bacteria; Proteobacteria; Gammaproteobacteria	Gammaproteobacteria	0.00716319	0.0487359	0.164401	0.0995083	0.0215039	0.0539385	0.0869216	0.0585381	0.154821	0.107475	0.203334	0.0675964	0.0450932	0.00489201	0	0	0	0	0	0	0	0	0	0	0	0	0	0	0	0	0	0	0	0	0	0	0	0	0	0	0	0	0	0	0	0	0
OM-RGC.v2.001971999	Biota; Bacteria; Proteobacteria; Alphaproteobacteria; Rhodobacterales; Hyphomonadaceae; Ponticaulis; Ponticaulis koreensis	Alphaproteobacteria	0	0	0	0	0	0	0	0	0	0	0	0	0	0	0	0	0	0	0	0	0	0	0	0	0	0	0	0	0	0	0	0	0	0	0	0	0.0136882	0	0	0	0	0	0	0	0.00329282	0.00397726	0
OM-RGC.v2.001989096	Biota; Bacteria; Bacteroidetes; Bacteroidia; Marinilabiliales; Marinifilaceae	Bacteroidetes	0	0	0	0	0	0	0	0	0	0	0	0	0	0	0	0	0	0	0	0	0	0	0	0	0	0	0	0	0	0	0	0	0	0	0	0	0	0	0	0	0	0	0	0	0	0	0
OM-RGC.v2.001990869	Biota; Bacteria; Proteobacteria; Gammaproteobacteria; Alteromonadales; Pseudoalteromonadaceae; Pseudoalteromonas	Gammaproteobacteria	0	0	0.00290257	0.00162558	0	0	0	0	0	0	0	0	0	0	0	0.00997463	0	0.0062087	0	0	0.00461728	0	0.187291	0.000367471	0.0075397	0	0	0.00235412	0	0	0	0	0	0	0	0.00159756	0	0	0	0	0	0	0.000595648	0	0	0	0
OM-RGC.v2.002001439	Biota; Bacteria; Proteobacteria; Alphaproteobacteria; Rhodobacterales; Rhodobacteraceae	Alphaproteobacteria	0	0	0	0.00949928	0	0.0707273	0	0	0.00559952	0.0224752	0.00255581	0.033511	0.0291263	0.0760569	0	0	0	0	0	0	0	0	0	0	0	0	0	0	0	0	0	0	0	0	0	0	0	0	0	0	0	0	0	0	0	0	0
OM-RGC.v2.002003047	Biota; Bacteria; Proteobacteria; Gammaproteobacteria; Alteromonadales; Pseudoalteromonadaceae; Pseudoalteromonas; Pseudoalteromonas phenolica	Gammaproteobacteria	0	0	0	0	0	0	0	0	0	0	0	0	0	0	0	0	0	0	0	0	0	0	0	0	0	0	0	0	0	0	0	0	0	0	0	0	0	0	0	0	0	0	0	0	0	0	0
OM-RGC.v2.002003230	Biota; Bacteria; Proteobacteria; Alphaproteobacteria; Rhodobacterales; Hyphomonadaceae; Ponticaulis; Ponticaulis koreensis	Alphaproteobacteria	0	0	0	0	0	0.000660836	0	0	0	0	0	0	0	0	0	0	0	0	0	0	0	0	0	0	0	0	0	0	0.0342306	0	0	0	0	0	0	0	0	0	0	0	0	0	0	0	0	0	0
OM-RGC.v2.002012746	Biota; Bacteria; Proteobacteria; Gammaproteobacteria; Oceanospirillales; Oleispira; Oleispira antarctica RB-8	Gammaproteobacteria	0	0	0	0	0	0	0	0	0	0	0	0	0	0	0	0	0	0	0	0	0	0	0	0	0	0	0	0	0	0	0	0	0	0	0	0	0	0	0	0	0	0	0	0	0	0	0
OM-RGC.v2.002021367	Biota; Bacteria; Proteobacteria; Alphaproteobacteria; Rhizobiales; Hyphomicrobiaceae; Devosia	Alphaproteobacteria	0	0	0	0	0	0	0	0	0	0	0	0	0	0	0	0	0	0	0	0	0	0	0	0	0	0	0	0	0	0	0	0	0	0	0	0	0	0	0	0	0	0	0	0	0	0	0
OM-RGC.v2.002022019	Biota; Bacteria; Proteobacteria; Gammaproteobacteria; Oceanospirillales; Oleispira; Oleispira antarctica RB-8	Gammaproteobacteria	0	0	0	0	0	0	0	0	0	0	0	0	0	0	0	0	0	0	0	0	0	0	0	0	0	0	0	0	0	0	0	0	0	0	0	0	0	0	0	0	0	0	0	0	0	0	0
OM-RGC.v2.002023939	Biota; Bacteria; Proteobacteria; Gammaproteobacteria; Cellvibrionales; Porticoccaceae	Gammaproteobacteria	0	0	0	0	0	0	0	0	0	0	0	0	0	0	0	0	0	0	0	0	0	0	0	0	0	0	0	0	0	0	0	0	0	0	0	0	0	0	0	0	0	0	0	0	0	0	0
OM-RGC.v2.002044764	Biota; Bacteria; Proteobacteria; Gammaproteobacteria; Oceanospirillales; Oleispira; Oleispira antarctica RB-8	Gammaproteobacteria	0	0	0	0	0	0	0	0	0	0	0	0	0	0	0	0	0	0	0	0	0	0	0	0	0	0	0	0	0	0	0	0	0	0	0	0	0	0	0	0	0	0	0	0	0	0	0
OM-RGC.v2.002049321	Biota; Bacteria; Proteobacteria; Gammaproteobacteria	Gammaproteobacteria	0	0	0	0	0	0	0	0	0	0	0	0	0	0	0	0.0208486	0	0	0.176446	0	0	0	0	0	0	0	0	0	0	0	0	0	0	0	0	0	0	0	0	0	0	0	0	0	0	0.000573134	0.00113306
OM-RGC.v2.002051407	Biota; Bacteria; Proteobacteria; Gammaproteobacteria; Oceanospirillales; Oleispira	Gammaproteobacteria	0	0	0.00232205	0	0	0	0	0	0	0	0	0	0	0	0	0	0	0	0	0	0	0	0	0	0	0	0	0	0	0	0	0	0	0	0	0	0	0	0	0	0	0	0	0	0	0	0
OM-RGC.v2.002060449	Biota; Bacteria; Proteobacteria; Gammaproteobacteria	Gammaproteobacteria	0.0204132	0.063943	0.00710548	0.00393016	0.020382	0.00355423	0.0767282	0.0614468	0.0272559	0.133668	0.092733	0.124661	0.0840453	0.0339671	0	0.00046194	0.00102876	0	0	0	0	0	0	0	0	0	0	0	0	0	0	0	0	0	0.000431847	0	0	0	0	0	0	0.00170948	0	0	0.000900522	0	0
OM-RGC.v2.002062976	Biota;		0.000315477	0.00032796	0	0	0	0	0	0	0.0713846	0.0569484	0.0361885	0.0668304	0	0	0	0	0	0	0	0	0	0	0	0	0	0	0	0	0	0	0	0	0	0	0	0	0	0	0	0	0	0	0	0	0	0	0
OM-RGC.v2.002069353	Biota; Bacteria; Acidobacteria; Acidobacteria bacterium SCN 69-37	Acidobacteria	0	0	0	0	0	0	0	0	0	0	0	0	0	0	0	0	0	0	0	0	0	0	0	0	0	0	0	0	0	0	0	0	0	0	0	0	0	0	0	0	0	0	0	0	0	0	0
OM-RGC.v2.002073238	Biota; Bacteria; Proteobacteria; Gammaproteobacteria; Oceanospirillales; Oleibacter; Oleibacter sp. HI0075	Gammaproteobacteria	0.00048435	0	0.00822007	0.0528481	0.0059837	0.0102698	0	0	0	0	0.000450094	0	0.00238625	0.0376592	0	0	0	0	0	0	0	0	0.00102581	0.0039299	0.0224153	0	0.00299746	0.0346579	0.00391995	0.000726367	0	0	0	0	0	0.000353732	0	0	0	0	0	0	0	0	0.00449351	0.0048543	0
OM-RGC.v2.002085012	Biota; Bacteria; Proteobacteria; Alphaproteobacteria; Sphingomonadales; Sphingomonadaceae	Alphaproteobacteria	0	0	0	0	0	0	0	0	0	0	0	0	0	0	0	0	4.74998e-05	0	0.000836515	0.000481224	0.00102091	0.00539148	0.00877273	0.000740045	0.0176674	0	0.00318687	0.00237592	0.000811596	0.00380478	0.000603237	0.00463023	0.00666867	0.000945901	0	0	0	0	0	0	0	0	0	0	0	0	0
OM-RGC.v2.002099159	Biota; Bacteria; Proteobacteria; Alphaproteobacteria; Rhodobacterales; Rhodobacteraceae; Jannaschia; Jannaschia rubra	Alphaproteobacteria	0	0	0	0	0	0	0	0	0	0	0	0	0	0	0	0	0	0	0	0	0	0	0	0	0	0	0	0	0	0	0	0	0	0	0	0	0	0	0	0	0	0	0	0	0	0	0
OM-RGC.v2.002099439	Biota; Bacteria; Proteobacteria; Alphaproteobacteria; Rhodobacterales; Rhodobacteraceae	Alphaproteobacteria	0	0	0	0	0	0	0	0	0	0	0	0	0	0	0	0	0	0	0	0	0	0	0	0	0	0	0	0	0	0	0	0	0	0	0	0	0	0	0	0	0	0	0	0	0	0	0
OM-RGC.v2.002111107	Biota; Bacteria; Proteobacteria; Alphaproteobacteria; Rhodobacterales; Rhodobacteraceae; Jannaschia; Jannaschia rubra	Alphaproteobacteria	0.00308054	0	0.00195981	0	0.000695605	0	0	0	0	0	0	0	0	0	0	0	0	0	0	0	0	0	0	0	0	0	0	0	0	0	0	0	0	0	0	0	0	0	0	0	0	0	0	0	0	0	0
OM-RGC.v2.002121556	Biota; Bacteria; Proteobacteria; Alphaproteobacteria	Alphaproteobacteria	0	0	0	0	0	0	0	0	0	0	0	0	0	0	0	0	0	0	0	0	0	0	0.00103509	0	0.00105556	0	0	0.00109205	0	0.000834203	0.000456578	0	0.000805273	0.000265721	0	0	0.24379	0.000665215	0	0	0	0	0.132322	0	0.0240139	0.3243	0
OM-RGC.v2.002127197	Biota; Bacteria; Proteobacteria; Gammaproteobacteria	Gammaproteobacteria	0	0	0	0	0	0	0	0	0	0	0	0	0	0	0	0	0	0	0	0	0	0	0	0	0	0	0	0	0	0	0	0	0	0	0	0	0	0	0	0	0	0	0	0	0	0	0
OM-RGC.v2.002130813	Biota; Bacteria; Proteobacteria; Gammaproteobacteria	Gammaproteobacteria	0	0	0	0	0	0	0	0	0	0	0	0	0	0	0	0	0	0	0	0	0	0	0	0	0	0	0	0	0	0	0	0	0	0	0	0	0	0	0	0	0	0	0	0	0	0	0
OM-RGC.v2.002135248	Biota; Bacteria; Proteobacteria; Alphaproteobacteria; Rhodobacterales; Rhodobacteraceae; Rhodovulum; Rhodovulum sp. NI22	Alphaproteobacteria	0	0	0	0	0.000243088	0.00237544	0	0	0	0	0	0	0	0	0	0.000866648	0	0	0	0	0	0	0	0	0	0	0	0	0	0	0	0	0	0	0.000403726	0	0	0	0	0	0	0	0	0	0	0	0
OM-RGC.v2.002137909	Biota; Bacteria; Proteobacteria; Gammaproteobacteria; Vibrionales; Vibrionaceae	Gammaproteobacteria	0	0	0.00217809	0.00252534	0	0.00246474	0	0	0	0	0	0	0.000398294	0.000653498	0	0	0	0	0.00217883	0	0	0	0	0	0.00154666	0.00140475	0	0	0.00105452	0.000815891	0	0	0	0	0	0	0.000801309	0	0	0	0	0	0.00104538	0	0	0	0
OM-RGC.v2.002143328	Biota; Bacteria; Proteobacteria; Gammaproteobacteria; Alteromonadales	Gammaproteobacteria	0	0	0	0	0	0	0	0	0	0	0	0	0	0	0	0	0	0	0	0	0	0	0	0	0	0	0	0	0	0	0	0	0	0	0	0	0	0	0	0	0	0	0	0	0	0	0
OM-RGC.v2.002150097	Biota; Bacteria; Proteobacteria; Gammaproteobacteria	Gammaproteobacteria	0	0	0.00119121	0	0	0	0	0	0	0	0	0	0	0	0.00365765	0.0327037	0.0049648	0.00326773	0	0.00489145	0.000853849	0.00163789	0	0.00278155	0	0	0.00715542	0	0.00629401	0	0.0147212	0	0	0	0.00556379	0	0	0.00387725	0.0152977	0.00263448	0.00414148	0.0191801	0	0.00726796	0.00802283	0	0.0157773
OM-RGC.v2.002155314	Biota; Bacteria; Proteobacteria; Alphaproteobacteria; Sphingomonadales	Alphaproteobacteria	0	0	0	0.00040974	0	0	0	0	0	0	0	0	0	0.000286136	0	0	0	0	0	0	0	0	0	0	0	0	0	0	0	0	0	0	0	0	0	0	0	0	0	0	0	0	0	0	0	0	0
OM-RGC.v2.002160158	Biota; Bacteria; Proteobacteria; Gammaproteobacteria	Gammaproteobacteria	0	0	0.000332054	0	0	0	0	0	0	0	0	0	0	0	0.0231793	0.187024	0.00348491	0.0199908	0.00894876	0.045746	0.00658949	0.00955646	0	0.0329193	0	0.0188972	0.0411888	0.00111603	0.0408558	0.000347924	0.0805238	0.000992192	0	0	0.0137388	0	0.00163259	0.0133993	0.0607177	0.0328783	0.0322558	0.146173	0.00158906	0.0480395	0.0931449	0.00117686	0.0768397
OM-RGC.v2.002166387	Biota; Bacteria; Proteobacteria; Alphaproteobacteria; Rhizobiales; Hyphomicrobiaceae; Pelagibacterium	Alphaproteobacteria	0	0	0	0	0	0	0	0	0	0	0	0	0	0	0	0	0	0	0	0	0	0	0	0	0	0	0	0	0	0	0	0	0	0	0	0	0.000831283	0	0	0	0	0	0	0	0.00033292	0.0004324	0
OM-RGC.v2.002168733	Biota; Bacteria; Proteobacteria		0	0	0	0	0	0	0	0	0	0	0	0	0	0	0	0	0	0	0	0	0	0	0	0	0	0	0	0	0	0	0	0	0	0	0	0	0	0	0	0	0	0	0	0	0	0	0
OM-RGC.v2.002170542	Biota; Bacteria; Proteobacteria; Alphaproteobacteria; Rhodospirillales; Rhodospirillaceae; Thalassospira	Alphaproteobacteria	0	0	0	0	0	0	0	0	0	0	0	0	0	0	0.000612444	0.0013245	0.00101683	0	0.000690611	0	0	0.00144369	0	0	0.000670422	0	0	0	0	0.00163178	0	0.000448992	0	0	0	0	0	0	0.000760942	0	0	0	0	0	0	0	0
OM-RGC.v2.002170573	Biota; Bacteria; Proteobacteria; Alphaproteobacteria; Rhizobiales; Hyphomicrobiaceae; Pelagibacterium	Alphaproteobacteria	0	0	0	0	0	0	0	0	0	0	0	0	0	0	0	0.00166176	0	0	0	0	0	0	0	0	0	0	0	0	0	0	0	0	0	0	0.000315349	0	0	0	0	0	0	0	0	0	0	0	0
OM-RGC.v2.002180716	Biota; Bacteria; Proteobacteria; Alphaproteobacteria; Rhodobacterales; Rhodobacteraceae	Alphaproteobacteria	0	0	0	0	0	0	0	0	0	0	0	0	0	0	0	0	0	0	0	0	0	0	0	0	0	0	0	0	0	0	0	0	0	0	0	0	0	0	0	0	0	0	0	0	0	0	0
OM-RGC.v2.002181880	Biota; Bacteria; Proteobacteria; Gammaproteobacteria; Alteromonadales; Colwelliaceae; Colwellia; Colwellia sp. 39_35_sub15_T18	Gammaproteobacteria	0	0	0	0	0	0	0	0	0	0	0	0	0	0	0	0	0	0	0	0	0	0	0	0	0	0	0	0	0	0	0	0	0	0	0	0	0	0	0	0	0	0	0	0	0	0	0
OM-RGC.v2.002185677	Biota; Bacteria; Proteobacteria; Alphaproteobacteria; Sphingomonadales; Erythrobacteraceae	Alphaproteobacteria	0	0	0	0	0	0	0	0	0	0	0	0	0	0	0	0	0	0	0	0	0	0	0	0	0	0	0	0	0	0	0	0	0	0	0	0	0	0	0	0	0	0	0	0	0	0	0
OM-RGC.v2.002186520	Biota; Bacteria; Proteobacteria; Alphaproteobacteria; Rhodobacterales; Rhodobacteraceae	Alphaproteobacteria	0	0	0	0	0	0	0	0	0	0	0	0	0	0	0	0	0	0	0	0	0	0	0	0	0	0	0	0	0	0	0	0	0	0	0	0	0.000335711	0	0	0	0	0	0	0	0	0	0
OM-RGC.v2.002191914	Biota; Bacteria; Proteobacteria; Alphaproteobacteria; Rhizobiales; Phyllobacteriaceae; Hoeflea; Hoeflea sp. BAL378	Alphaproteobacteria	0	0	0	0	0	0	0	0	0	0	0	0	0	0	0	0	0	0	0	0	0	0	0	0	0	0	0	0	0	0	0	0	0	0	0	0	0.000285754	0	0	0	0	0	0	0	0	0	0
OM-RGC.v2.002194996	Biota; Bacteria; Proteobacteria; Gammaproteobacteria	Gammaproteobacteria	0	0	0	0	0	0	0	0	0	0	0	0	0	0	0	0	0	0	0	0	0	0	0	0	0	0	0	0	0	0	0	0	0	0	0	0	0	0	0	0	0	0	0	0	0	0	0
OM-RGC.v2.002207689	Biota; Bacteria; Proteobacteria; Alphaproteobacteria; Rhodobacterales; Rhodobacteraceae	Alphaproteobacteria	0	0	0	0	0	0	0	0	0	0	0	0	0	0	0	0	0	0	0	0	0	0	0	0	0	0	0	0	0	0	0	0	0	0	0	0	0.0003477	0	0	0	0	0	0.00035579	0	0	0	0
OM-RGC.v2.002220696	Biota; Bacteria; Proteobacteria; Betaproteobacteria; Nitrosomonadales; Methylophilaceae	Betaproteobacteria	0	0	0	0	0	0	0	0	0	0	0	0	0	0	0	0	0	0	0	0	0	0	0	0	0	0	0	0	0	0	0	0	0	0	0	0	0	0	0	0	0	0	0	0	0	0	0
OM-RGC.v2.002223816	Biota; Bacteria; Proteobacteria; Gammaproteobacteria; Alteromonadales; Alteromonadaceae; Alteromonas	Gammaproteobacteria	0.0137325	0.0485527	0.485309	0.234137	0.0388941	0.090731	0.0287268	0.00996238	0.130161	0.0163917	0.0542827	0.0298726	0.00159668	0.00190142	0.00418929	0.0300465	0.00797233	0.0372906	0.102911	0.00570339	0.0635747	0.00965867	1.03045	0.248553	0.293437	0.204978	0.0283812	0.137978	0.164528	0.059615	0.107088	0.0234518	0.0237268	0.00396075	0.0289237	0.0413328	0.012729	0	0.00731372	0.0929445	0.0141567	0.122637	0.54168	0.00620436	0.0583975	0.312062	0.000437224
OM-RGC.v2.002229482	Biota; Bacteria; Proteobacteria; Gammaproteobacteria	Gammaproteobacteria	0	0	0	0	0	0	0	0	0	0	0	0	0	0	0	0	0	0	0	0	0	0	0	0	0	0	0	0	0	0	0	0	0.000190533	0	0	0	0.00100314	0.000252782	0.000275989	0.00111913	0	0.00187671	0	0	0	0	0
OM-RGC.v2.002244653	Biota; Bacteria; Proteobacteria; Gammaproteobacteria; Oceanospirillales; Oleispira	Gammaproteobacteria	0	0	0	0	0	0	0	0	0	0	0	0	0	0	0	0	0	0	0	0	0	0	0	0	0	0	0	0	0	0	0	0	0	0	0	0	0	0	0	0	0	0	0	0	0	0	0
OM-RGC.v2.002245553	Biota; Bacteria; Proteobacteria; Gammaproteobacteria; Alteromonadales; Colwelliaceae; Colwellia	Gammaproteobacteria	0	0	0	0	0	0	0	0	0	0	0	0	0	0	0	0	0	0	0	0	0	0	0	0	0	0	0	0	0	0	0	0	0	0	0	0	0	0	0	0	0	0	0	0	0	0	0
OM-RGC.v2.002246073	Biota; Bacteria; Proteobacteria; Alphaproteobacteria; Sphingomonadales; Erythrobacteraceae	Alphaproteobacteria	0	0	0	0	0	0	0	0	0	0	0	0	0	0	0	0	0	0	0	0	0	0	0	0	0	0	0	0	0	0	0	0	0	0	0	0	0	0	0	0	0	0	0	0	0	0	0
OM-RGC.v2.002249020	Biota; Bacteria; Proteobacteria; Gammaproteobacteria	Gammaproteobacteria	0.0452803	0.137963	0.0482987	0.0102017	0.0186617	0.013431	0.13585	0.107805	0.114772	0.103927	0.172348	0.075256	0.0615864	0.0113716	0	0	0	0	0	0	0	0.0011805	0	0	0	0	0	0	0	0	0	0	0	0	0	0	0	0	0	0	0	0	0	0	0	0	0
OM-RGC.v2.002252420	Biota; Bacteria; Proteobacteria; Alphaproteobacteria; Sphingomonadales; Sphingomonadaceae	Alphaproteobacteria	0	0	0	0	0	0	0	0	0	0	0	0	0	0	0	0	0	0	0.00307371	0	0	0	0	0	0	0	0	0	0.000690133	0.00225845	0.0168242	0.00062939	0.00346915	0.000930861	0.0010284	0	0.167056	0.00112136	0	0	0	0	0.0159506	0	0.0180286	0.0501747	0
OM-RGC.v2.002277451	Biota; Bacteria; Proteobacteria; Gammaproteobacteria; Alteromonadales; Alteromonadaceae; Alteromonas	Gammaproteobacteria	0.0205988	0.0110847	2.85613	0.0379637	0.0222519	0.0255404	0.0104899	0.0276329	0.086774	0.0154454	0.0450094	0.0352344	0.00203533	0.00126823	0.00105051	0.0369961	0.00343717	0.00361373	0.0168859	0	0.00102091	0	0.0547715	0.003394	0.0271022	0.032013	0.0015303	0.0106371	0.0152657	0	0.000996171	0	0	0	0	0	0	0	0	0	0	0	0	0	0	0	0
OM-RGC.v2.002301618	Biota; Bacteria; Proteobacteria; Gammaproteobacteria; Cellvibrionales; Porticoccaceae; Porticoccus; Porticoccus hydrocarbonoclasticus	Gammaproteobacteria	0	0	0	0	0	0	0	0	0	0	0	0	0	0	0	0	0	0	0	0	0	0	0	0	0	0	0	0	0	0	0	0	0	0	0	0	0	0	0	0	0	0	0	0	0	0	0
OM-RGC.v2.002304237	Biota; Bacteria; Proteobacteria; Gammaproteobacteria; Oceanospirillales; Alcanivoracaceae; Alcanivorax	Gammaproteobacteria	0	0	0	0	0	0	0	0	0	0	0	0	0	0	0	0	0	0	0	0	0	0	0	0	0	0	0	0	0.00169221	0.00370305	0	0	0	0	0	0	0.00355693	0.000832469	0	0	0	0	0	0	0	0	0
OM-RGC.v2.002315661	Biota; Bacteria; Proteobacteria; Gammaproteobacteria; Alteromonadales; Alteromonadaceae; Alteromonas	Gammaproteobacteria	0	0	0	0	0	0	0	0	0	0	0	0	0	0	0	0	0	0	0	0	0	0	0	0	0	0	0	0	0	0	0	0	0	0	0	0	0	0	0	0	0	0	0	0	0	0	0
OM-RGC.v2.002318770	Biota; Bacteria; Proteobacteria; Alphaproteobacteria; Rhodobacterales; Rhodobacteraceae	Alphaproteobacteria	0.00482495	0.034445	0.0158132	0.0581998	0.14791	0.303627	0.157348	0.134892	0.087701	0.221372	0.257843	0.245109	0.301791	0.121469	0.116109	0.092388	0.0441581	0.00457483	0.00698393	0.0034458	0	0	0	0	0	0	0	0	0.000543824	0	0	0.00137504	0	0.000653441	0	0	0	0	0.000346958	0	5.33614e-06	0.000361303	0	0	0	0	0
OM-RGC.v2.002319222	Biota; Bacteria; Proteobacteria; Alphaproteobacteria; Sphingomonadales; Sphingomonadaceae; Citromicrobium; Citromicrobium sp. JLT1363	Alphaproteobacteria	0.00198565	0.00465373	0.00875414	0.00476636	0.00654468	0.00823366	0.00707975	0.00798081	0.00888135	0.00321074	0.0136159	0.0113746	0.000219325	0.0145283	0.0327488	0.119982	0.0151808	0.0205675	0.319043	0.0245563	0.000515094	0.00352618	0	0.0035216	0	0.00151703	0.00598289	0.00130131	0.00734301	0.0366235	0.0148319	0.00133896	0.00140384	0.000391062	0	0.000663248	0.0164458	0.00108145	0	0.00201064	0	0	0.00158506	0	0.000227405	0.00307983	0
OM-RGC.v2.002334752	Biota; Bacteria; Proteobacteria; Alphaproteobacteria; Caulobacterales; Caulobacteraceae	Alphaproteobacteria	0	0	0	0	0	0	0	0	0	0	0	0	0	0	0	0	0	0	0	0	0	0	0	0	0	0	0	0	0.000378193	0.00126962	0.00110962	0.00154742	0.00181546	0.00243996	0	0.000194168	0	0	0	0	0	0	0	0	0	0	0
OM-RGC.v2.002344283	Biota; Bacteria; Proteobacteria; Alphaproteobacteria; alpha proteobacterium Mf 1.05b.01	Alphaproteobacteria	0	0	0	0	0	0	0	0	0	0	0	0	0	0	0	0	0	0	0	0	0	0	0	0	0	0	0	0	0	0	0	0	0	0	0	0	0	0	0	0	0	0	0	0	0	0	0
OM-RGC.v2.002360855	Biota; Bacteria; Proteobacteria; Gammaproteobacteria; Alteromonadales; Colwelliaceae; Colwellia	Gammaproteobacteria	0	0	0	0	0	0	0	0	0	0	0	0	0	0	0	0	0	0	0	0	0	0	0	0	0	0	0	0	0	0	0	0	0	0	0	0	0	0	0	0	0	0	0	0	0	0	0
OM-RGC.v2.002362358	Biota; Bacteria; Proteobacteria; Alphaproteobacteria; Sphingomonadales; Erythrobacteraceae; Erythrobacter	Alphaproteobacteria	0.00110046	0.0120374	0.00768599	0.00814463	0.00856417	0.0108234	0.0156978	0.00674461	0.00109951	0.00107982	0.00637822	0.00124278	0.000579017	0.00367362	0.0102287	0.016311	0.000918966	0.00230664	0.0752863	0.000756492	0.00135734	0.00144369	0.164082	0	0.0919029	0.00358354	0.00541166	0.13122	0.00505177	0.00549353	0.00481483	0.00370819	0.00169503	0.00302488	0.00275177	0	0.0883239	0	0.000482981	0	0	0	0.0114932	0.000212721	0.00323824	0.0242715	0
OM-RGC.v2.002374588	Biota; Bacteria; Proteobacteria		0	0	0	0	0	0	0	0	0	0	0	0	0	0	0	0	0	0	0	0	0	0	0	0	0	0	0	0	0	0	0	0	0	0	0	0	0	0	0	0	0	0	0	0	0	0	0
OM-RGC.v2.002386578	Biota; Bacteria; Proteobacteria; Gammaproteobacteria	Gammaproteobacteria	0	0	0	0	0	0	0	0	0	0	0	0	0	0	0	0	0	0	0	0	0	0	0	0.000156685	0.0016139	0	0	0.00634305	0	0	0	0	0	0	0	0	0.00489578	0	0	0	0	0	0.0139917	0	0.00158637	0.0021824	0
OM-RGC.v2.002390921	Biota; Bacteria; Proteobacteria; Alphaproteobacteria; Sphingomonadales; Erythrobacteraceae; Erythrobacter	Alphaproteobacteria	0	0.000322463	0.00299545	0.000714118	0	0	0	0	0	0	0.000296293	0	0	0	0	0.00141648	0	0	0.00268463	0	0	0	0.00707852	0	0.00560383	0	0.00126573	0.00765089	0	0	0	0	0	0.000289118	0	0	0.00793316	0	0	0	0	0	0.000697588	0	0	0.0015032	0
OM-RGC.v2.002392942	Biota; Bacteria; Proteobacteria; Gammaproteobacteria; Alteromonadales; Alteromonadaceae; Alteromonas; Alteromonas australica	Gammaproteobacteria	0.00239392	0.00439723	0.00380817	0.0341171	0.0060024	0.0223255	0	0.00130893	0	0.00177436	0	0	0	0.000719956	0	0	0.00178542	0	0.000396858	0.0015209	0.00170538	0	0.00821573	0.00202619	0.00419778	0.024607	0.00177382	0.0307344	0.0491374	0.00671432	0	0	0	0	0.000711041	0	0.0249785	0	0	0	0	0	0.0835507	0	0.0638552	0.658798	0
OM-RGC.v2.002395134	Biota; Bacteria; Proteobacteria; Gammaproteobacteria; Oceanospirillales; Alcanivoracaceae; Alcanivorax	Gammaproteobacteria	0	0	0	0	0	0	0	0	0	0	0	0	0	0	0	0	0	0	0	0	0	0	0	0	0	0	0	0	0.00118151	0	0	0	0	0	0.00189008	0	0.00541533	0.00114987	0	0.0982135	0	0.119333	0	0	0	0	0
OM-RGC.v2.002397964	Biota; Bacteria; Proteobacteria; Gammaproteobacteria	Gammaproteobacteria	0	0	0	0	0	0	0	0	0	0	0	0	0	0	0.035088	0.135312	0.00966705	0.0154352	0.00538871	0.0376266	0.00203949	0	0	0.0197005	0	0.00207606	0.007426	0	0.0174742	0	0.027284	0.000306677	0	0.00022227	0.0486079	0.000751681	0.000467597	0.0162693	0.0412013	0.0337214	0.0336495	0.0526471	0	0.0193221	0.0254693	0.000907632	0.0273497
OM-RGC.v2.002398801	Biota; Bacteria; Proteobacteria; Gammaproteobacteria; Alteromonadales; Alteromonadaceae; Alteromonas	Gammaproteobacteria	0	0.00143826	0.00369206	0.0149179	0.000824629	0.00108413	0.000737629	0	0	0	0	0	0	0	0.00105264	0.000811461	0	0.000392128	0.00675048	0	0	0	0	0	0.00166689	0	0	0	0.00243479	0.000799614	0.00114836	0	0	0	0.0249065	0.0111503	0	0	0.000101328	0.00324568	0	0.00134611	0	0	0	0.026923	0
OM-RGC.v2.002403334	Biota; Bacteria; Proteobacteria; Gammaproteobacteria; Alteromonadales; Colwelliaceae; Colwellia; Colwellia sp. 39_35_sub15_T18	Gammaproteobacteria	0	0	0	0	0	0	0	0	0	0	0	0	0	0	0	0	0	0	0	0	0	0	0	0	0	0	0	0	0	0	0	0	0	0	0	0	0	0	0	0	0	0	0	0	0	0	0
OM-RGC.v2.002409620	Biota; Bacteria; Proteobacteria		0	0	0	0	0	0	0	0	0	0	0	0	0	0	0	0	0	0	0	0	0	0	0.00352766	0	0.0130213	0	0	0.0114	0.10214	0.0297058	0	0	0.00140743	0	0.00397701	0	0.00271766	0	0	0	0	0	0.00259847	0	0.0042934	0.00666956	0
OM-RGC.v2.002430871	Biota; Bacteria; Proteobacteria; Alphaproteobacteria; Sphingomonadales; Erythrobacteraceae	Alphaproteobacteria	0.000723742	0	0	0	0	0	0	0	0	0	0	0	0	0	0	0	0	0	0.0231501	0	0	0	0	0.000528239	0	0	0	0	0	0	0	0	0	0	0	0	0	0	0	0	0	0.00126353	0	0	0.000423882	0	0.000429782
OM-RGC.v2.002433390	Biota; Bacteria; Proteobacteria; Gammaproteobacteria	Gammaproteobacteria	0	0	0	0	0	0	0	0	0	0	0	0	0	0	0	0	0	0	0	0	0	0	0	0	0	0	0	0	0	0	0	0	0	0	0	0	0	0	0	0	0	0	0	0	0	0	0
OM-RGC.v2.002436727	Biota; Bacteria; Proteobacteria; Gammaproteobacteria; Oceanospirillales; Alcanivoracaceae; Alcanivorax	Gammaproteobacteria	0	0	0	0	0	0	0	0	0	0	0	0	0	0	0	0	0	0	0	0	0	0	0	0	0	0	0	0	0	0	0	0	0	0	0	0	0	0	0	0	0	0	0	0	0	0	0
OM-RGC.v2.002441665	Biota; Bacteria; Bacteroidetes	Bacteroidetes	0	0	0	0	0	0	0	0	0	0	0	0	0	0	0	0	0	0	0	0	0	0	0	0	0	0	0	0	0	0.00172741	0	0	0	0	0	0.000853571	0	0	0	0	0	0	0.000693591	0	0	0	0
OM-RGC.v2.002449023	Biota; Bacteria; Proteobacteria; Gammaproteobacteria	Gammaproteobacteria	0	0	0	0	0	0	0	0	0	0	0	0	0	0	0	0	0	0	0	0	0	0	0	0	0	0	0	0	0	0	0	0	0	0	0	0	0	0	0	0	0	0	0	0	0	0	0
OM-RGC.v2.002454559	Biota; Bacteria; Proteobacteria; Alphaproteobacteria; Sphingomonadales; Erythrobacteraceae; Erythrobacter	Alphaproteobacteria	0	0	0	0	0	0.00280409	0	0	0	0	0	0	0.000349165	0	0	0.00065203	0	0	0.00212047	0.0028517	0.00368919	0	0.0529149	0.000265396	0.0232304	0	0	0.0320422	0.0127537	0.00801649	0.0135036	0.0068351	0.0190533	0.00232297	0.00289237	0.00626721	0.883239	0	0	0.000242372	0	0	0.241857	0	0.0442074	0.471153	0
OM-RGC.v2.002464468	Biota; Bacteria; Proteobacteria; Gammaproteobacteria; Alteromonadales; Colwelliaceae; Colwellia; Colwellia polaris	Gammaproteobacteria	0	0	0	0	0	0	0	0	0	0	0	0	0	0	0	0	0	0	0	0	0	0	0	0	0	0	0	0	0	0	0	0	0	0	0	0	0	0	0	0	0	0	0	0	0	0	0
OM-RGC.v2.002466705	Biota; Bacteria; Proteobacteria; Gammaproteobacteria; Alteromonadales; Colwelliaceae; Colwellia	Gammaproteobacteria	0	0	0	0	0	0	0	0	0	0	0	0	0	0	0	0	0	0	0	0	0	0	0	0	0	0	0	0	0	0	0	0	0	0	0	0	0	0	0	0	0	0	0	0	0	0	0
OM-RGC.v2.002471548	Biota; Bacteria; Proteobacteria; Gammaproteobacteria; Cellvibrionales; Halieaceae	Gammaproteobacteria	0	0.00063943	0.00364562	0.0011272	0.00617069	0	0.00122135	0.000901705	0.00660075	0.00478231	0.00384503	0.00266173	0.00315828	0.0010504	0	0	0	0	0	0	0	0	0	0	0	0	0	0	0	0	0	0	0	0	0	0	0	0	0	0	0	0	0	0	0	0	0
OM-RGC.v2.002474575	Biota; Bacteria; Proteobacteria		0	0	0	0	0	0	0	0	0	0	0	0	0	0	0	0	0	0	0	0	0	0	0	0	0	0	0	0.00115744	0.00210352	0	0	0	0	0	0	0	0	0	0	0	0	0	0	0	0	0	0
OM-RGC.v2.002481824	Biota; Bacteria; Proteobacteria; Gammaproteobacteria; Cellvibrionales; Spongiibacteraceae; BD1-7 clade; marine gamma proteobacterium HTCC2143	Gammaproteobacteria	0	0	0	0	0	0	0	0	0	0	0	0	0	0	0	0	0	0	0	0	0	0	0	0	0	0	0	0	0	0	0	0	0	0	0	0	0	0	0	0	0	0	0	0	0	0	0
OM-RGC.v2.002485419	Biota; Bacteria; Proteobacteria; Gammaproteobacteria; Alteromonadales; Pseudoalteromonadaceae; Pseudoalteromonas	Gammaproteobacteria	0	0	0	0	0	0	0	0	0	0	0	0	0	0	0	0.00101177	0	0	0	0	0.00338755	0.00268296	0.10142	0.00168935	0.00835481	0.000738209	0.00147317	0.0734573	0.00139959	0	0	0	0	0	0	0.00832424	0	0	0	0	0	0	0	0	0	0.000736304	0
OM-RGC.v2.002487255	Biota; Bacteria; Proteobacteria; Gammaproteobacteria; Alteromonadales; Alteromonadaceae; Aestuariibacter; Aestuariibacter aggregatus	Gammaproteobacteria	0	0	0.00868448	0.00275947	0.00175023	0.0041972	0.000581948	0	0	0	0	0	0	0	0	0	0	0	0	0	0	0	0.00262253	0.00372575	0.00515553	0.010225	0.0053816	0.0778168	0.00759146	0.00583942	0.000990636	0	0.00219293	0.00140548	0.00608603	0.00187632	0	0	0	0	0	0	0.00365784	0.0009147	0.0154453	0.106468	0
OM-RGC.v2.002488039	Biota; Bacteria; Proteobacteria; Gammaproteobacteria; Oceanospirillales; Alcanivoracaceae; Alcanivorax; Alcanivorax sp. P2S70	Gammaproteobacteria	0	0	0	0	0	0	0	0	0	0	0	0	0	0	0	0	0	0	0	0	0	0	0	0	0	0	0	0	0	0	0	0	0	0	0.00709032	0.00284524	0	0	0	0	0	0	0.00156907	0	0	0	0
OM-RGC.v2.002492110	Biota; Bacteria	Bacteria	0	0	0	0	0	0	0	0	0	0	0	0	0	0	0	0	0	0	0	0	0	0	0	0	0	0	0	0	0	0	0	0	0	0	0	0.00143223	0	0.00179608	0	0	0	0	0	0	0	0	0
OM-RGC.v2.002498179	Biota; Bacteria; Bacteroidetes; Flavobacteriia; Flavobacteriales; Flavobacteriaceae	Bacteroidetes	0	0	0	0	0	0	0	0	0	0	0	0	0	0	0	0	0	0	0	0	0	0	0	0	0	0	0	0	0	0	0	0	0	0	0	0	0	0	0	0	0	0	0	0	0	0	0
OM-RGC.v2.002505209	Biota; Bacteria; Proteobacteria; Gammaproteobacteria	Gammaproteobacteria	0	0	0	0	0	0	0	0	0	0	0	0	0	0	0	0	0	0	0	0	0	0	0	0	0	0	0	0	0	0	0	0	0	0.0002089	0.00120114	0.0397949	0.00144875	0.0222372	0	0	0	0	0	0	0	0	0
OM-RGC.v2.002508723	Biota; Bacteria; Verrucomicrobia; Opitutae; Opitutales; Opitutaceae; Opitutaceae bacterium BACL24 MAG-120322-bin51	Verrucomicrobia	0	0	0	0	0	0	0	0	0	0	0	0	0	0	0	0	0	0	0	0	0	0	0	0	0	0	0	0	0	0	0	0	0	0	0	0	0	0	0	0	0	0	0	0	0	0	0
OM-RGC.v2.002512981	Biota; Bacteria; Proteobacteria; Alphaproteobacteria; Rhodobacterales; Hyphomonadaceae; Hyphomonas	Alphaproteobacteria	0	0	0	0	0	0	0	0	0	0	0	0	0	0	0	0	0	0	0	0	0	0	0	0	0	0	0	0	0	0	0	0	0	0	0	0	0	0	0	0	0	0	0	0	0	0	0
OM-RGC.v2.002513963	Biota; Bacteria; Proteobacteria; Gammaproteobacteria	Gammaproteobacteria	0	0	0	0	0	0	0	0	0	0	0	0	0	0	0	0	0	0	0	0	0	0	0	0	0	0	0	0	0	0	0	0	0	0	0	0	0	0	0	0	0	0	0	0	0	0	0
OM-RGC.v2.002519205	Biota; Bacteria; Bacteroidetes; Flavobacteriia; Flavobacteriales; Flavobacteriaceae; Flavobacterium	Bacteroidetes	0	0	0	0	0	0	0	0	0	0	0	0	0	0	0	0	0	0	0	0	0	0	0	0	0	0	0	0	0	0	0	0	0	0	0	0	0.00275762	0	0	0	0	0	0.00110535	0	0	0.000620045	0
OM-RGC.v2.002522620	Biota; Bacteria; Proteobacteria; Gammaproteobacteria; Alteromonadales; Alteromonadaceae	Gammaproteobacteria	0	0	0	0	0	0	0	0	0	0	0	0	0	0	0	0	0	0	0	0	0	0	0	0	0	0	0	0	0.00102416	0	0	0	0.0008574	0	0	0	0	0	0	0	0	0	0	0	0	0	0
OM-RGC.v2.002527106	Biota; Bacteria; Proteobacteria; Gammaproteobacteria; Cellvibrionales; Halieaceae	Gammaproteobacteria	0	0	0	0	0	0	0	0	0	0	0	0	0	0	0	0	0	0	0	0	0	0	0	0	0	0	0	0	0	0	0	0	0	0	0	0	0	0	0	0	0	0	0	0	0	0	0
OM-RGC.v2.002527962	Biota; Bacteria; Proteobacteria; Gammaproteobacteria; Cellvibrionales; Halieaceae	Gammaproteobacteria	0	0	0	0	0	0	0	0	0	0	0	0	0	0	0	0	0	0	0	0	0	0	0	0	0	0	0	0	0	0	0	0	0	0	0	0	0	0	0	0	0	0	0	0	0	0	0
OM-RGC.v2.002527983	Biota; Bacteria; Proteobacteria; Gammaproteobacteria; Cellvibrionales; Halieaceae	Gammaproteobacteria	0	0	0	0	0	0	0	0	0	0	0	0	0	0	0	0	0	0	0	0	0	0	0	0	0	0	0	0	0	0	0	0	0	0	0	0	0	0	0	0	0	0	0	0	0	0	0
OM-RGC.v2.002533258	Biota; Bacteria; Proteobacteria; Gammaproteobacteria	Gammaproteobacteria	0	0	0	0	0	0	0	0	0.00187269	0.00321074	0	0.00557239	0	0	0.0361512	0	0.0329396	0	0	0	0	0	0	0	0	0	0.00210754	0	0	0.0360131	0	0.0388859	0.0623727	0.0808863	0	0.000244152	0.00751352	0.0285092	0.00851624	0.0406764	0.0130019	0	0	0	0	0	0
OM-RGC.v2.002542551	Biota; Bacteria; Bacteroidetes; Flavobacteriia; Flavobacteriales; Flavobacteriaceae; Flavobacterium	Bacteroidetes	0	0	0	0	0	0	0	0	0	0	0	0	0	0	0	0	0	0	0	0	0	0	0	0	0	0	0	0	0	0	0	0	0	0	0	0	0	0	0	0	0	0	0	0	0	0	0
OM-RGC.v2.002551511	Biota; Bacteria; Proteobacteria; Gammaproteobacteria; Cellvibrionales; Halieaceae	Gammaproteobacteria	0.000326612	0	0.00678039	0	0.00589021	0	0.000691295	0	0.00393079	0	0.00145659	0.00304471	0	0	0	0	0	0	0	0	0	0	0	0	0	0	0	0	0	0	0	0	0	0	0	0	0	0	0	0	0	0	0	0	0	0	0
OM-RGC.v2.002552666	Biota; Bacteria; Bacteroidetes; Flavobacteriia; Flavobacteriales; Flavobacteriaceae; Leeuwenhoekiella	Bacteroidetes	0	0	0	0	0	0	0	0	0	0	0	0	0	0	0	0	0	0	0	0	0	0	0	0	0	0	0	0	0	0	0	0	0	0	0	0	0	0	0	0	0	0	0.00469723	0	0	0.00562936	0
OM-RGC.v2.002553721	Biota; Bacteria; Bacteroidetes; Flavobacteriia; Flavobacteriales; Flavobacteriaceae; Zunongwangia; Zunongwangia profunda SM-A87	Bacteroidetes	0	0	0	0	0	0.00233972	0	0	0	0	0.00307602	0.000804263	0.00087379	0	0.00109092	0.00110579	0	0	0.0005058	0	0	0	0.00547715	0	0	0	0	0	0	0	0	0	0	0	0	0	2.41792	0	0	0	0	0	0.319811	0	0.0549409	0.340617	0
OM-RGC.v2.002555848	Biota; Bacteria; Proteobacteria; Gammaproteobacteria	Gammaproteobacteria	0	0	0	0	0	0	0	0	0	0	0	0	0	0	0	0	0	0	0	0	0	0	0	0	0	0	0	0	0	0	0	0	0	0	0	0.000763216	0	0	0	0	0	0	0	0	0	0	0
OM-RGC.v2.002563021	Biota; Bacteria; Proteobacteria; Gammaproteobacteria	Gammaproteobacteria	0	0	0	0	0	0	0	0	0	0	0	0	0	0	0.00342373	0.22075	0.00109799	0	0.0564161	0	0	0	0	0	0	0	0	0	0	0	0.00246276	0	0	0	0	0	0	0	0.00268104	0	0	0	0	0	0.000569421	0	0
OM-RGC.v2.002565919	Biota; Bacteria; Proteobacteria; Gammaproteobacteria; Alteromonadales	Gammaproteobacteria	0	0	0	0	0	0	0	0	0	0.000932805	0.00200846	0.00296811	0	0	0	0	0	0	0	0	0.000153832	0	0	0	0	0.00041808	0	0	0	0	0	0	0	0	0	0	0	0	0	0	0	0	0	0	0	0.000387528	0
OM-RGC.v2.002572784	Biota; Bacteria; Proteobacteria; Gammaproteobacteria; Cellvibrionales; Halieaceae	Gammaproteobacteria	0	0	0	0	0	0	0	0	0	0	0	0	0	0	0	0	0	0	0	0	0	0	0	0	0	0	0	0	0	0	0	0	0	0	0	0	0	0	0	0	0	0	0	0	0	0	0
OM-RGC.v2.002581359	Biota; Bacteria; Proteobacteria; Gammaproteobacteria	Gammaproteobacteria	0	0	0	0	0	0	0	0	0	0	0	0	0	0	0	0	0	0	0	0	0	0	0	0	0	0.00370299	0	0	0	0.00155243	0	0	0	0	0.00243039	0.000476769	0.00575504	0.00179608	0	0.100532	0.000951744	0.136263	0	0	0.000296536	0	0
OM-RGC.v2.002590661	Biota; Bacteria; Proteobacteria; Gammaproteobacteria; Alteromonadales; Colwelliaceae; Colwellia	Gammaproteobacteria	0	0	0	0	0	0	0	0	0	0	0	0	0	0	0	0	0	0	0	0	0	0	0	0	0	0	0	0	0	0	0	0	0	0	0	0	0	0	0	0	0	0	0	0	0	0	0
OM-RGC.v2.002590960	Biota; Bacteria; Proteobacteria; Alphaproteobacteria; Sphingomonadales; Erythrobacteraceae	Alphaproteobacteria	0	0	0	0	0	0	0	0	0	0	0	0	0	0	0	0	0	0	0	0	0	0	0	0	0	0	0	0	0	0	0	0	0	0	0	0	0	0	0	0	0	0	0	0	0	0	0
OM-RGC.v2.002591788	Biota; Bacteria; Bacteroidetes; Flavobacteriia; Flavobacteriales; Flavobacteriaceae	Bacteroidetes	0	0	0	0	0	0	0	0	0	0	0	0	0	0	0	0	0	0	0	0	0	0	0	0	0	0	0	0	0	0	0	0	0	0	0	0	0	0	0	0	0	0	0	0	0	0	0
OM-RGC.v2.002598635	Biota; Bacteria; Verrucomicrobia; Opitutae	Verrucomicrobia	0.00818385	0.00152254	0	0	0	0	0	0	0	0	0	0	0	0	0	0	0	0	0	0	0	0	0	0	0	0	0	0	0	0	0	0.000310686	0	0.000225613	0	0	0	0	0	0.000301385	0	0	0	0	0	0	0
OM-RGC.v2.002598831	Biota; Bacteria; Proteobacteria; Gammaproteobacteria	Gammaproteobacteria	0	0	0	0	0	0	0	0	0	0	0	0	0	0	0	0	0	0	0	0	0	0	0.00262253	0	0	0	0	0	0	0	0	0	0	0	0	0	0.0693402	0	0	0	0	0	0.158307	0	0	0.158683	0
OM-RGC.v2.002600517	Biota; Bacteria; Proteobacteria; Gammaproteobacteria; Alteromonadales; Colwelliaceae; Colwellia	Gammaproteobacteria	0	0	0	0	0	0	0	0	0	0	0	0	0	0	0	0	0	0	0	0	0	0	0	0	0	0	0	0	0	0	0	0	0	0	0	0	0	0	0	0	0	0	0	0	0	0	0
OM-RGC.v2.002600916	Biota; Bacteria; Proteobacteria; Gammaproteobacteria	Gammaproteobacteria	0	0	0	0.000647222	0	0	0	0	0	0	0	0	0	0	0	0	0	0	0	0	0	0	0	0	0	0	0	0	0	0	0	0	0	0	0	0	0	0	0	0	0	0	0	0	0	0	0
OM-RGC.v2.002611752	Biota; Bacteria; Proteobacteria; Gammaproteobacteria; Alteromonadales; Alteromonadaceae	Gammaproteobacteria	0	0.000425065	0.503885	0	0.00105463	0.00784073	0	0	0.000758345	0	0.000294031	0	0	0	0	0	0	0	0.00348224	0	0	0	0	0	0	0	0.000167762	0.00270288	0.000188268	0	0	0	0	0	0	0.00010362	0	0	0	0.000153643	0	0.00452145	0.0359788	0	0.00192839	0.00746502	0
OM-RGC.v2.002612588	Biota; Bacteria; Verrucomicrobia; Opitutae	Verrucomicrobia	0.00111531	0.0203372	0	0.00357895	0	0.0250046	0.000624575	0	0.0255872	0.0305865	0.000943162	0.147448	0.00931692	0.155437	0	0	0	0	0	0	0	0	0	0	0	0	0	0	0	0	0	0	0	0	0	0	0	0	0	0	0	0	0	0	0	0	0
OM-RGC.v2.002616791	Biota; Bacteria; Proteobacteria; Gammaproteobacteria; Alteromonadales; Alteromonadaceae	Gammaproteobacteria	0.000862923	0.00272995	0	0.00101515	0.000443168	0.00210753	0	0	0	0	0	0	0	0	0	0	0	0	0.00169832	0	0	0	0	0	0	0	0	0.000850099	0.00126708	0.000958316	0	0	0	0	0.00522233	0	0	0	0.00727429	0.011655	0.000557507	0.00576021	0.00475719	0	0.000463905	0.00123601	0
OM-RGC.v2.002619038	Biota; Bacteria; Proteobacteria; Gammaproteobacteria; Alteromonadales; Alteromonadaceae	Gammaproteobacteria	0.0114129	0.0101136	0.00399393	0.018062	0.00671297	0.0296483	0	0	0	0	0	0	0	0	0	0	0	0	0.0104856	0	0	0	0	0	0	0	0	0	0.00427882	0.0358097	0.00307153	0.00202447	0.00166986	0.000618345	0.0224962	0.0215315	0	0	0.00514523	0.00843034	0.000557507	0.00609054	0.0269841	0	0.00554867	0.004324	0
OM-RGC.v2.002619511	Biota; Bacteria; Proteobacteria; Gammaproteobacteria	Gammaproteobacteria	0	0	0	0	0	0	0	0	0	0	0	0	0	0	0	0	0	0	0	0	0	0	0.0146212	0	0.00328079	0	0	0	0	0	0	0	0.0002858	0	0	0	0.00339707	0	0	0	0	0	0.00565666	0	0	0.0131556	0
OM-RGC.v2.002625685	Biota; Bacteria; Proteobacteria		0	0	0	0	0	0	0	0	0	0	0	0	0	0	0	0	0	0	0	0	0	0	0	0	0	0	0	0	0	0	0	0	0	0	0	0	0	0	0	0	0	0	0	0	0	0	0
OM-RGC.v2.002627692	Biota; Bacteria; Proteobacteria; Gammaproteobacteria	Gammaproteobacteria	0	0	0	0	0	0	0	0	0	0	0	0	0	0	0	0	0	0	0	0	0	0	0	0	0	0	0	0	0	0	0	0	0	0	0	0	0	0	0	0	0	0	0	0	0	0	0
OM-RGC.v2.002650178	Biota; Bacteria; Proteobacteria; Gammaproteobacteria	Gammaproteobacteria	0	0	0.0144199	0	0.0106024	0	0	0	0	0	0	0	0	0	0	0	0	0	0	0	0	0	0	0	0	0	0	0	0	0	0	0	0	0	0	0	0	0	0	0	0	0	0	0	0	0	0
OM-RGC.v2.002652195	Biota; Bacteria; Proteobacteria; Gammaproteobacteria	Gammaproteobacteria	0	0	0	0	0	0	0	0	0	0	0	0	0	0	0	0	0	0	0	0	0	0	0	0	0	0	0	0	0	0	0	0	0	0	0	0	0	0	0	0	0	0	0	0	0	0	0
OM-RGC.v2.002666974	Biota; Bacteria; Proteobacteria; Gammaproteobacteria	Gammaproteobacteria	0	0	0	0	0	0	0.0016365	0.00121257	0	0	0.000732817	0.000543835	0.00301791	0	0.143967	0.0310685	0.089271	0.0246041	0	0.0203976	0	0	0	0.00387886	0	0.000831381	0.0321693	0	0.00499656	0.0315369	0.00401235	0.052516	0.0168964	0.0962613	0.0690955	0.196091	0.00927201	0.130762	0.0745171	0.131092	0.0913913	0.0373691	0	0.0209176	0.0088233	0	0.00974916
OM-RGC.v2.002671582	Biota; Bacteria; Proteobacteria; Gammaproteobacteria; Cellvibrionales; Porticoccaceae; Porticoccus; Porticoccus hydrocarbonoclasticus	Gammaproteobacteria	0	0	0	0	0	0	0	0	0	0	0	0	0	0	0	0	0	0	0	0	0	0	0	0	0	0	0	0	0	0	0	0	0	0	0	0	0	0	0	0	0	0	0	0	0	0	0
OM-RGC.v2.002677495	Biota; Bacteria; Proteobacteria; Gammaproteobacteria	Gammaproteobacteria	0	0	0	0	0	0	0	0	0	0	0	0	0	0	0	0	0	0	0	0	0	0	0	0	0	0	0	0	0	0	0	0	0	0	0	0	0	0	0	0	0	0	0	0	0	0	0
OM-RGC.v2.002678551	Biota; Bacteria; Proteobacteria; Gammaproteobacteria; Cellvibrionales; Porticoccaceae; Porticoccus; Porticoccus hydrocarbonoclasticus	Gammaproteobacteria	0	0	0	0	0	0	0	0	0	0	0	0	0	0	0	0	0	0	0	0	0	0	0	0	0	0	0	0	0	0	0	0	0	0	0	0	0	0	0	0	0	0	0	0	0	0	0
OM-RGC.v2.002678622	Biota; Bacteria; Proteobacteria; Gammaproteobacteria; Cellvibrionales; Porticoccaceae; Porticoccus; Porticoccus hydrocarbonoclasticus	Gammaproteobacteria	0	0	0	0	0	0	0	0	0	0	0	0	0	0	0	0	0	0	0	0	0	0	0	0	0	0	0	0	0	0	0	0	0	0	0	0	0	0	0	0	0	0	0	0	0	0	0
OM-RGC.v2.002679670	Biota; Bacteria; Proteobacteria; Gammaproteobacteria; Cellvibrionales; Halieaceae	Gammaproteobacteria	0	0	0	0	0	0	0	0	0	0	0	0	0	0	0	0	0	0	0	0	0	0	0	0	0	0	0	0	0	0	0	0	0	0	0	0	0	0	0	0	0	0	0	0	0	0	0
OM-RGC.v2.002693782	Biota; Bacteria; Proteobacteria; Gammaproteobacteria; Alteromonadales; Colwelliaceae; Colwellia; Colwellia sp. Phe_37	Gammaproteobacteria	0	0	0	0	0	0	0	0	0	0	0	0	0	0	0	0	0	0	0	0	0	0	0	0	0	0	0	0	0	0	0	0	0	0	0	0	0	0	0	0	0	0	0	0	0	0	0
OM-RGC.v2.002700919	Biota; Bacteria; Proteobacteria; Gammaproteobacteria	Gammaproteobacteria	0	0	0	0	0	0	0	0	0	0	0	0	0	0	0	0	0	0	0	0	0.00278429	0	0.0993314	0	0.0923104	0	0	0.100486	0	0	0	0	0	0	0	0	0	0	0	0	0	0	0	0	0	0	0
OM-RGC.v2.002707838	Biota; Bacteria; Proteobacteria		0	0	0	0	0	0	0	0	0	0	0	0	0	0	0	0.00523259	0	0	0.0468837	0	0	0	0	0	0	0	0	0	0	0	0	0	0	0	0	0	0	0	0	0	0	0.00596667	0	0.00149436	0.00292897	0	0.00208379
OM-RGC.v2.002712882	Biota; Bacteria; Proteobacteria; Gammaproteobacteria; Alteromonadales; Colwelliaceae; Colwellia	Gammaproteobacteria	0	0	0	0	0	0	0	0	0	0	0	0	0	0	0	0	0	0	0	0	0	0	0	0	0	0	0	0	0	0	0	0	0	0	0	0	0	0	0	0	0	0	0	0	0	0	0
OM-RGC.v2.002715124	Biota; Bacteria; Proteobacteria; Gammaproteobacteria; Alteromonadales; Alteromonadaceae	Gammaproteobacteria	0	0	0	0	0	0	0	0	0	0	0	0	0	0	0	0	0	0	0	0	0	0	0	0	0	0	0	0	0	0	0	0	0	0	0	0	0	0	0	0	0	0	0	0	0	0	0
OM-RGC.v2.002716831	Biota; Bacteria; Proteobacteria; Gammaproteobacteria; Cellvibrionales; Halieaceae; gamma proteobacterium HIMB55	Gammaproteobacteria	0	0	0.00571225	0.040974	0	0.032506	0	0.000988966	0.0108097	0.0567794	0.00112637	0.150704	0.00561472	0.0404283	0	0	0	0	0	0	0	0	0	0	0	0	0	0	0	0	0	0	0	0	0	0	0	0	0	0	0	0	0	0	0	0	0
OM-RGC.v2.002729147	Biota; Bacteria; Proteobacteria; Gammaproteobacteria; Alteromonadales; Colwelliaceae; Colwellia	Gammaproteobacteria	0	0	0	0	0	0	0	0	0	0	0	0	0	0	0	0	0	0	0	0	0	0	0	0	0	0	0	0	0	0	0	0	0	0	0	0	0	0	0	0	0	0	0	0	0	0	0
OM-RGC.v2.002732772	Biota; Bacteria; Verrucomicrobia; Opitutae	Verrucomicrobia	0.0534456	0.145841	0.00234527	0	0.000654468	0.00298269	0.00772842	0.010126	0.0059518	0.00981811	0.00156515	0.00149555	0.00508834	0.00887946	0.000555028	0	0	0	0	0	0	0	0	0	0	0	0	0	0	0	0	0	0	0.000342597	0	0	0	0	0	0	0	0	0	0	0	0	0
OM-RGC.v2.002747428	Biota; Bacteria; Proteobacteria; Gammaproteobacteria	Gammaproteobacteria	0	0	0	0	0	0	0	0	0	0	0	0	0	0	0	0	0	0	0	0	0	0	0	0	0	0	0	0	0	0	0	0	0	0	0	0	0	0	0	0	0	0	0	0	0	0	0
OM-RGC.v2.002751181	Biota; Bacteria; Proteobacteria; Gammaproteobacteria	Gammaproteobacteria	0.00043239	0	0	0	0.00747963	0	0.0685735	0.0645373	0.00624847	0.0332903	0.106756	0.00532346	0.102293	0.0271368	0.00112069	0.00519171	0	0	0	0	0	0	0	0	0	0	0	0	0	0	0.000614305	0	0	0	0	0	0	0	0.00185701	0.000600662	0	0.00258074	0	0.000811885	0.000318366	0	0.000558158
OM-RGC.v2.002755161	Biota; Bacteria; Proteobacteria; Gammaproteobacteria; Alteromonadales; Pseudoalteromonadaceae; Pseudoalteromonas	Gammaproteobacteria	0.000165533	0.0240015	0.00373851	0.0144998	0	0.00158958	0.000841416	0	0.203956	0.0635389	0.0136838	0.0413621	0.00264944	0	0	0.00149824	0	0	0	0	0	0	0	0	0	0	0	0	0	0	0	0	0	0	0	0	0	0	0	0	0	0	0	0	0	0	0
OM-RGC.v2.002762785	Biota; Bacteria; Proteobacteria; Gammaproteobacteria; Alteromonadales; Pseudoalteromonadaceae	Gammaproteobacteria	0	0	0	0	0	0	0	0	0	0.000978431	0	0	0	0	0	0	0	0	0	0	0.000161257	0.00130826	0	0	0	0	0	0	0	0	0	0	0	0	0	0	0	0	0	0	0	0	0	0	0	0.000405885	0
OM-RGC.v2.002768974	Biota; Bacteria; Proteobacteria		0	0.000765851	0.000877736	0.0408068	0	0.121808	0.000422561	0.0045267	0.0658221	0.0853381	0.0210572	0.0957456	0.0231607	0.0494739	0	0	0	0	0	0	0	0	0	0	0	0	0	0	0	0	0	0	0	0	0	0	0	0	0	0	0	0	0	0	0	0	0
OM-RGC.v2.002777742	Biota; Bacteria; Proteobacteria; Gammaproteobacteria; Alteromonadales; Idiomarinaceae; Idiomarina	Gammaproteobacteria	0	0	0	0	0	0	0	0	0	0	0	0	0	0	0	0	0	0	0	0	0	0	0	0	0	0	0	0.00433769	0	0	0	0	0	0	0	0	0	0	0	0	0	0	0	0	0	0	0
OM-RGC.v2.002786738	Biota; Bacteria; Proteobacteria; Gammaproteobacteria; Alteromonadales; Colwelliaceae; Colwellia	Gammaproteobacteria	0	0	0	0	0	0	0	0	0	0	0	0	0	0	0	0	0	0	0	0	0	0	0	0	0	0	0	0	0	0	0	0	0	0	0	0	0	0	0	0	0	0	0	0	0	0	0
OM-RGC.v2.002792223	Biota; Bacteria; Proteobacteria; Gammaproteobacteria	Gammaproteobacteria	0	0	0	0	0	0	0	0	0	0	0	0	0	0	0	0	0	0	0	0	0	0	0	0	0	0	0	0	0	0	0	0	0	0	0	0	0	0	0	0	0	0	0	0	0	0	0
OM-RGC.v2.002811707	Biota; Bacteria; Proteobacteria		0	0	0	0	0	0	0	0	0	0	0	0	0	0	0	0	0	0	0	0	0	0	0	0	0	0	0	0	0	0	0	0	0	0	0	0	0	0	0	0	0	0	0	0	0	0	0
OM-RGC.v2.002821945	Biota; Bacteria; Proteobacteria; Gammaproteobacteria; Alteromonadales; Shewanellaceae; Shewanella	Gammaproteobacteria	0	0	0	0	0	0	0	0	0	0	0	0	0	0	0	0	0	0	0	0	0	0	0	0	0	0	0	0	0	0	0	0	0	0	0	0	0	0	0	0	0	0	0	0	0	0	0
OM-RGC.v2.002841916	Biota; Bacteria; Proteobacteria; Gammaproteobacteria; Cellvibrionales; Halieaceae; gamma proteobacterium HIMB55	Gammaproteobacteria	0.0204132	0.177905	0.20109	0.190655	0.00261787	0.109663	0.00578242	0.00592653	0.0463536	0.0892248	0.0055866	0.130406	0.00880808	0.0124239	0	0	0	0	0	0	0.000563819	0.000932649	0	0	0	0	0	0	0	0	0	0.000234518	0.000266028	0	0	0	0	0	0	0	0	0	0	0	0	0	0
OM-RGC.v2.002850239	Biota; Bacteria; Proteobacteria; Gammaproteobacteria; Cellvibrionales; Halieaceae; gamma proteobacterium HIMB55	Gammaproteobacteria	0	0	0	0	0	0	0.000278001	0	0	0	0	0	0.000226343	0.000190142	0	0	0	0	0	0	0	0	0	0	0	0	0	0	0	0	0	0	0	0.00016077	0	0	0	0	0	0.000493175	0	0	0	0	0	0	0
OM-RGC.v2.002852138	Biota; Bacteria; Proteobacteria; Gammaproteobacteria	Gammaproteobacteria	0	0	0	0	0	0	0	0.000805353	0	0.00223062	0	0.000350429	0	0.000551966	0.0174377	0.0572315	0.0107889	0.0642014	0.0148238	0.0604005	0	0.0017912	0	0.0146988	0	0.00547087	0.0220375	0	0.0240718	0	0.0971266	0	0	0	0.0118507	0.000788208	0.00188038	0.00480855	0.0216849	0.0324568	0.0219021	0.0611119	0	0.0308445	0.0471182	0	0.038885
OM-RGC.v2.002875404	Biota; Bacteria; Proteobacteria		0.000196709	0	0.00457444	0	0.000224389	0	0	0	0	0	0	0	0	0	0	0	0	0	0	0	0	0	0	0	0	0	0	0	0	0	0	0	0	0	0	0	0	0	0	0	0	0	0	0	0	0	0
OM-RGC.v2.002883737	Biota; Bacteria; Proteobacteria; Alphaproteobacteria; Rhodobacterales; Hyphomonadaceae; Hellea; Hellea balneolensis	Alphaproteobacteria	0	0.000875781	0.0182049	0.00123591	0	0	0	0	0	0	0	0	0	0	0	0	0	0	0	0	0	0	0	0	0	0	0	0	0	0	0	0	0	0	0	0	0	0	0	0	0	0	0	0	0	0	0
OM-RGC.v2.002893016	Biota; Bacteria; Proteobacteria; Gammaproteobacteria; Alteromonadales; Colwelliaceae; Colwellia	Gammaproteobacteria	0	0	0	0	0	0	0	0	0	0	0	0	0	0	0	0	0	0	0	0	0	0	0	0	0	0	0	0	0	0	0	0	0	0	0	0	0	0	0	0	0	0	0	0	0	0	0
OM-RGC.v2.002911813	Biota; Bacteria; Proteobacteria; Gammaproteobacteria	Gammaproteobacteria	0.00243103	0	0.00262392	0	0.000856417	0	0	0	0	0	0	0	0	0	0	0	0	0	0	0	0	0	0	0	0	0	0	0	0	0	0	0	0	0	0	0	0	0	0	0	0	0	0	0	0	0	0
OM-RGC.v2.002914874	Biota; Bacteria; Proteobacteria; Gammaproteobacteria; Alteromonadales; Shewanellaceae; Shewanella	Gammaproteobacteria	0	0	0	0	0	0	0	0	0	0	0	0	0	0	0	0	0	0	0	0	0	0	0	0	0	0	0	0	0	0	0	0	0	0	0	0	0	0	0	0	0	0	0	0	0	0	0
OM-RGC.v2.002941692	Biota; Bacteria; Proteobacteria; Gammaproteobacteria; Alteromonadales; Alteromonadaceae; Alteromonas; Alteromonas australica	Gammaproteobacteria	0.00378573	0.00274827	0.0078021	0.0104693	0.00228129	0.0100376	0.000711682	0	0	0.00187575	0	0	0	0	0	0	0	0	0	0	0	0	0	0	0	0	0	0.00799965	0.0151829	0	0	0	0	0	0	0	0.0219811	0	0	0	0	0	0.0455731	0	0.0502109	0.567015	0
OM-RGC.v2.002962875	Biota; Bacteria; Proteobacteria		0	0	0	0	0	0	0	0	0	0	0	0	0	0	0	0	0	0	0	0	0	0	0	0	0	0	0	0	0	0	0	0	0	0	0	0	0	0	0	0	0	0	0	0	0	0	0
OM-RGC.v2.002964010	Biota; Bacteria; Proteobacteria		0	0	0	0	0	0	0	0	0	0	0	0	0	0	0	0	0	0	0	0	0	0	0.00217229	0	0	0	0	0	0	0	0	0	0	0	0	0	0.00207821	0	0	0	0	0	0.00349794	0	0.00329282	0.0048747	0
OM-RGC.v2.002971394	Biota; Bacteria; Proteobacteria; Gammaproteobacteria	Gammaproteobacteria	0	0	0	0	0	0	0	0	0	0	0	0	0	0	0	0	0	0	0	0	0	0	0	0	0	0	0	0	0	0	0	0	0	0	0	0	0	0	0	0	0	0	0	0	0	0	0
OM-RGC.v2.002995300	Biota; Bacteria; Proteobacteria; Gammaproteobacteria	Gammaproteobacteria	0	0	0	0	0	0	0	0	0	0	0	0	0	0	0	0	0	0	0	0	0	0	0	0	0	0	0	0	0	0	0	0	0	0	0	0	0	0	0	0	0	0	0	0	0	0	0
OM-RGC.v2.003005290	Biota; Bacteria	Bacteria	0.00070704	0	0	0	0	0	0	0	0	0	0	0	0	0	0	0	0	0	0	0	0.000464049	0	0.0147373	0	0.0017973	0	0	0	0	0	0	0	0	0	0	0	0.411645	0	0	0	0	0	1.33921	0	0	1.33595	0
OM-RGC.v2.003031751	Biota; Bacteria; Proteobacteria; Gammaproteobacteria	Gammaproteobacteria	0	0	0	0	0	0	0	0	0	0	0	0	0	0	0	0	0	0	0	0	0	0	0	0	0	0	0	0	0	0	0	0	0	0	0	0	0	0	0	0	0	0	0	0	0	0	0
OM-RGC.v2.003042838	Biota; Bacteria; Proteobacteria; Gammaproteobacteria	Gammaproteobacteria	0	0	0	0	0	0	0	0	0	0	0	0	0	0	0	0	0	0	0	0	0	0	0	0	0	0	0	0	0	0	0	0	0	0	0	0	0	0	0	0	0	0	0	0	0	0	0
OM-RGC.v2.003057083	Biota; Bacteria	Bacteria	0.103922	0.000802494	0.00320443	0.00125263	0.102284	0	0	0.00232698	0.0152782	0	0.00549613	0	0	0	0	0	0	0	0	0	0	0	0	0	0	0	0	0	0	0	0	0	0	0	0	0	0	0	0	0	0	0	0	0	0	0	0
OM-RGC.v2.003058957	Biota; Bacteria	Bacteria	0.00671781	0.000888607	0.00210378	0	0.000777881	0	0	0	0	0	0.00287246	0	0	0	0.00450827	0.185594	0.00713691	0.00463249	0.406585	0.0109711	0	0	0	0.0109986	0	0	0.00318687	0	0.524501	0	0.611538	0.00893975	0	0	0.0698989	0	0.00493575	0.00815363	0.0190038	0.0379366	0.0152717	0.103436	0	0.0673616	0.142628	0.000330419	0.0740489
OM-RGC.v2.003062863	Biota; Bacteria	Bacteria	0	0	0	0	0	0	0	0	0.000667492	0	0	0.000289152	0	0	0	0	0	0	0	0	0	0	0	0	0	0	0	0	0	0	0	0	0	0.000661797	0.237014	0.0313361	0.000923204	0.0107005	0.00132869	0.000311923	0	0	0	0.00235766	0	0	0
OM-RGC.v2.003063623	Biota; Bacteria	Bacteria	0.0150687	0	0.00127481	0	0.00231868	0	0.00148267	0.00679914	0.00760199	0	0.00778052	0	0.0111943	0.0015839	9.95222e-05	0	0	0	0	0	0	0	0	0	0	0	0	0.000466465	0.000516219	0	0.000622607	0	0	0	0.0387658	0	0	0	0.000453411	0.00124558	0	0.0270461	0	0.0139155	0.0104606	0	0.012633
OM-RGC.v2.003065938	Biota; Bacteria	Bacteria	0	0	0	0	0	0	0	0	0	0	0	0	0	0	0	0	0	0	0	0	0	0	0	0	0	0	0	0	0	0	0	0	0	0	4.33855e-05	0	0	0	0	0.000311923	0	0	0	0	0	0	0
OM-RGC.v2.003066524	Biota; Bacteria	Bacteria	0	0	0.00459766	0	0.00549753	0	0	0	0	0	0.000583539	0	0	0	0	0.000670426	0	0	0.000517472	0	0	0	0	0	0	0	0	0	0	0	0	0	0	0	0.000187401	0	0	0	0	0	0	0	0	0	0	0	0
OM-RGC.v2.003067960	Biota; Bacteria	Bacteria	0.254238	0.00326128	0.00399393	0.00299361	0.059837	0.00041079	0.0104343	0.0269057	0.0969718	0.00206163	0.0913759	0.00117959	0	0	0.000576293	0	0	0	0	0	0	0	0	0	0	0	0	0	0	0	0	0	0	0	0.00739161	0	0	0.00089709	0.000648575	0.00103482	0.00176013	0.0220911	0.00341798	0.0138091	0.00860499	0	0.0146237
OM-RGC.v2.003068089	Biota; Bacteria; Proteobacteria; Gammaproteobacteria; Alteromonadales; Alteromonadaceae; Marinobacter	Gammaproteobacteria	0.0145676	0.0156102	0.00274002	0.00396361	0	0.00491162	0	0.00142891	0	0	0.000506639	0.000108767	0	0.000252908	0.022754	0.0243234	0.00144409	0.00818856	0.167303	0.0191895	0.00226224	0.00712902	0.00107918	0.0151327	0.0065412	0.00640259	0.00643387	0.0059289	0.0260042	0.0543249	0.0219711	0.0324717	0.00990414	0.0242325	0.00913908	0.00240307	0.00109106	0.00539774	0.00238534	0.0552188	0.00268798	0.0433564	0.00309817	0.000581437	0.000622179	0.00259032	0.00109957
OM-RGC.v2.003073163	Biota; Bacteria; Proteobacteria; Gammaproteobacteria	Gammaproteobacteria	0	0	0	0	0	0	0	0	0	0	0	0	0	0	0	0	0	0	0	0	0	0	0	0	0	0	0	0	0	0	0	0	0	0	0	0	0	0	0	0	0	0	0	0	0	0	0
OM-RGC.v2.003077372	Biota; Bacteria; Proteobacteria; Gammaproteobacteria; Alteromonadales; Alteromonadaceae; Alteromonas	Gammaproteobacteria	0.00415688	0.0112496	0.0299545	0.141151	0.00351543	0.0183963	0.000785816	0.00164525	0.00120149	0.00207853	0.00116934	0	0	0	0	0.000414928	0	0	0.00114778	0	0	0	0	0	0.00177692	0	0	0	0	0	0	0	0	0	0	0	0	0	0	0	0	0	0	0	0	0	0
OM-RGC.v2.003081290	Biota; Bacteria	Bacteria	0	0	0	0	0	0	0	0	0	0	0	0	0	0	0	0	0	0	0	0	0	0	0	0	0	0	0	0	0	0	0	0	0	0.000297474	0.136182	1.07081	0.0213816	0.149768	0.0125575	0	0	0	0	0.000572574	0	0	0
OM-RGC.v2.003082368	Biota; Bacteria	Bacteria	0.0039713	0	0	0	0	0	0	0	0	0	0	0	0	0	0	0	0	0	0	0	0	0	0	0	0	0	0	0	0	0	0	0	0	0	0	0	0	0	0	0	0	0.00621442	0	0.00322627	0.00447532	0	0.00974916
OM-RGC.v2.003082825	Biota; Bacteria	Bacteria	0	0	0	0	0	0	0	0	0	0	0	0	0	0	0	0	0	0	0	0	0	0	0	0	0	0	0	0	0	0	0	0	0	0	0.00731127	0.0476769	0	0.0074314	0.00486924	0	0	0	0	0	0	0	0
OM-RGC.v2.003085744	Biota; Bacteria	Bacteria	0.000200421	0	0	0.00151186	0.00755443	0	0	0	0.00368975	0	0.0119648	0	0	0	0.000514623	0.00333169	0.00058241	0	0.0268463	0.000827784	0	0	0	0	0	0	0	0	0	0	0	0	0	0	0.00120716	0	0	0	0	0.000132567	0	0	0	0	0.000998761	0	0.00173587
OM-RGC.v2.003090182	Biota; Bacteria; Proteobacteria; Gammaproteobacteria; Alteromonadales; Shewanellaceae; Shewanella	Gammaproteobacteria	0	0	0	0	0	0	0	0	0	0	0	0	0	0	0	0	0	0	0	0.00165557	0	0	0	0	0	0	0	0	0	0	0	0	0	0	0	0	0	0	0	0	0	0	0	0	0.00135897	0	0
OM-RGC.v2.003099531	Biota; Bacteria	Bacteria	0	0	0	0	0	0	0	0	0	0	0	0	0	0	0.363639	0.1255	0.274496	0.165501	0.00295698	0.105552	0	0	0	0.00129125	0	0	0.00929002	0	0.00317461	0.16155	0.0780334	0.270598	0.499701	0.431171	0.222953	0.257609	0.0435624	0.304098	0.473125	0.190947	0.420121	0.212653	1.42516e-05	0.174254	0.185562	0.00265151	0.148656
OM-RGC.v2.003101661	Biota; Bacteria	Bacteria	0.000911173	0	0.00332054	0	0.00708695	0	0.00131402	0.00117985	0.00995676	0.00403877	0.00617466	0.00373408	0	0	0.0280704	0.0609107	0.0417712	0.189721	0	0.148922	0.00357317	0.0107319	0	0.0278155	0	0.00174877	0.0274492	0	0.0204279	0	0.0221925	0	0	0	0.232996	0.00636333	0	0.00891388	0.0473125	0.035829	0.034446	0.0877451	0.00190088	0.0657662	0.209212	0.00132983	0.174517
OM-RGC.v2.003103337	Biota; Bacteria	Bacteria	0	0	0	0	0	0	0	0	0	0	0	0	0	0	0	0	0	0	0	0	0	0	0	0	0	0	0	0	0	0	0	0	0	0	0.00123729	0.00361422	0	0.00292694	0	0	0	0	0	0	0	0	0
OM-RGC.v2.003103436	Biota; Bacteria	Bacteria	0.181121	0.0406744	0.0808074	0.00329464	0.0615199	0.000657264	0.000876629	0	0	0.00229821	0	0	0	0	0.000457207	0	0	0.00234508	0	0.00520831	0.0842248	0.0590252	0	0.0324089	0	0.0499307	0.00505089	0	0.00188268	0	0.0015828	0	0	0	0.051219	0.00492149	0.000623463	0.00446644	0.00989619	0.00594339	0.00517685	0.0408789	0	0.0130646	0.0205574	0	0.02121
OM-RGC.v2.003104184	Biota; Bacteria	Bacteria	0.45837	0.127336	0.119586	0.0150517	0.248698	0.00569748	0.0570828	0.0554476	0.391224	0.0346422	0.296293	0.0239364	0.0152826	0.00502123	0	0	0	0	0	0	0	0	0	0	0	0	0	0	0	0	0	0	0	0	0	0	0	0	0	0	0	0	0	0.00338581	0.00684033	0	0.0001414
OM-RGC.v2.003105588	Biota; Bacteria	Bacteria	0	0.00223526	0.00148147	0.00598722	0	0	0.00648669	0.00554476	0	0	0	0	0	0	0	0	0	0.00143204	0	0.00187935	0.00262187	0.00370505	0	0	0	0.00943666	0.00429927	0	0.00083092	0	0	0	0	0	0.00105451	0.00089971	0.0005795	0.0024898	0	0	0	0	0	0	0	0	0
OM-RGC.v2.003110639	Biota; Bacteria	Bacteria	0.000335891	0	0.00133286	0	0.00215039	0	0	0	0	0	0	0	0	0	0	0	0	0	0	0	0	0	0	0	0	0	0	0	0	0	0	0	0	0	0	0	0	0	0	0	0	0	0	0	0	0	0
OM-RGC.v2.003111246	Biota; Bacteria	Bacteria	0	0	0	0	0	0	0	0	0	0	0	0	0	0	0.0304096	0.022075	0.0749494	0.27103	0.00123143	0.237641	0.112068	0.0983753	0	0.0788531	0	0.0914997	0.113344	0	0.0244307	0.00175183	0.00724991	0.00374828	0	0	0.00104848	0	0.00327717	0.0101493	0.0449468	0.0349859	0.0519676	0.00344787	0	0.00427214	0.0682214	0	0.0699558
OM-RGC.v2.003116350	Biota; Bacteria; Proteobacteria; Gammaproteobacteria; Alteromonadales	Gammaproteobacteria	0	0	0	0	0	0	0	0	0	0	0	0	0	0	0	0	0	0	0	0	0	0	0	0	0	0	0	0	0	0	0	0	0	0	0	0	0	0	0	0	0	0	0	0	0	0	0
OM-RGC.v2.003116886	Biota; Bacteria	Bacteria	0	0	0	0	0	0	0	0	0	0	0	0	0	0	0	0	0	0	0	0	0	0	0	0	0	0	0	0	0	0	0	0	0	0	0	0	0	0	0	0	0	0	0	0	0	0	0
OM-RGC.v2.003125482	Biota; Bacteria	Bacteria	0	0	0	0	0	0	0	0	0	0	0	0	0	0	0	0	0	0	0	0	0	0	0	0	0	0	0	0	0	0	0	0	0	0	0	0	0	0	0	0	0	0	0	0	0	0	0
OM-RGC.v2.003127394	Biota; Bacteria	Bacteria	0	0	0	0	0	0	0	0	0	0	0	0	0	0	0	0	0	0	0	0	0	0	0	0	0	0	0	0	0	0	0	0	0	0	0.00105652	0.0253764	0.00235797	0.0190061	0	0	0	0.00169709	0	0	0	0	0
OM-RGC.v2.003128200	Biota; Bacteria; Proteobacteria; Gammaproteobacteria; Alteromonadales; Idiomarinaceae; Idiomarina	Gammaproteobacteria	0	0	0	0	0	0	0	0	0	0	0	0	0	0	0	0	0	0	0	0	0	0	0	0	0	0	0	0	0	0	0	0	0	0	0	0	0	0	0	0	0	0	0	0	0	0	0
OM-RGC.v2.003137652	Biota; Bacteria; Proteobacteria; Gammaproteobacteria; Alteromonadales; Pseudoalteromonadaceae	Gammaproteobacteria	0	0	0	0	0	0	0	0	0	0	0	0	0	0	0	0	0	0	0	0	0	0	0	0	0	0	0	0	0	0	0	0	0	0	0	0	0	0	0	0	0	0	0	0	0	0	0
OM-RGC.v2.003155052	Biota; Bacteria; Proteobacteria; Gammaproteobacteria	Gammaproteobacteria	0	0	0	0	0	0	0	0	0	0	0	0	0	0	0	0	0	0	0	0	0	0	0	0	0	0	0	0	0	0	0	0	0	0	0	0	0	0	0	0	0	0	0	0	0	0	0
OM-RGC.v2.003168481	Biota; Bacteria	Bacteria	0	0	0	0	0	0	0	0	0	0	0	0	0	0	0	0	0	0	0	0	0.00207894	0	0.0821573	0	0.0035457	0	0	0	0	0	0	0	0	0	0	0	0.0981154	0	0	0	0	0	0.0149712	0	0	0.0131352	0
OM-RGC.v2.003179482	Biota; Bacteria; Proteobacteria; Gammaproteobacteria; Alteromonadales; Alteromonadaceae; Paraglaciecola	Gammaproteobacteria	0	0	0	0	0	0	0	0	0	0	0	0	0	0	0	0	0	0	0	0	0	0	0	0	0	0	0	0	0	0	0	0	0	0	0	0	0	0	0	0	0	0	0	0	0	0	0
OM-RGC.v2.003179799	Biota; Bacteria	Bacteria	0	0	0	0	0	0	0	0	0	0	0	0	0	0	0	0	0	0	0	0	0	0	0	0	0	0	0	0	0	0	0	0	0	0	0	0	0	0	0	0	0	0	0	0	0	0	0
OM-RGC.v2.003180379	Biota; Bacteria	Bacteria	0.0721886	0.000905096	0	0	0	0	0	0.000314506	0	0	0	0	0	0	0	0.0018355	0	0	0.00492182	0.000522811	0	0	0	0.000803842	0	0	0.00173173	0	0.0146032	0	0.013725	0.00124074	0	0	0.00117703	0	0	0	0.000770799	0.000958952	0.00128426	0.0489308	0	0.0313763	0.0241958	0.0026719	0.0321871
OM-RGC.v2.003180567	Biota; Bacteria	Bacteria	0.174255	0.78234	0.225239	0.178948	0.351543	0.201823	0.702415	0.552658	0.676763	0.37346	0.515686	0.204896	0.268454	0.0760569	0.000561407	0	0.000809168	0	0	0	0	0	0	0	0	0	0	0	0	0	0	0	0	0	0.000303297	1.74559e-05	0	0	0	0	0	0.000421177	0	0.000577892	0.000505748	0	0.00129865
OM-RGC.v2.003180945	Biota; Bacteria	Bacteria	0.0220834	0.100953	0.0877736	0.144329	0.0385201	0.158422	0.350281	0.316324	0.578493	0.329523	0.479497	0.21447	0.405312	0.494739	0.057842	0.0380181	0.0718464	0	0	0	0	0	0	0	0	0	0	0.00154108	0	0.000956281	0	0	0	0.0188846	0.0946046	0.00251842	0.00126691	0.00522669	0.00455382	0.000632276	0.00967673	0.0697832	0	0.0645253	0.040387	0.00132779	0.0413037
OM-RGC.v2.003180975	Biota; Bacteria; Proteobacteria; Gammaproteobacteria	Gammaproteobacteria	0.000673637	0.0136131	0.00561937	0.0662274	0	0.119665	0.0203867	0.0139801	0.0420891	0.0980121	0.00204013	0.121597	0.0343901	0.0395053	0	0	0	0	0	0	0	0	0	0	0	0	0	0	0	0	0	0	0	0	0	0	0	0	0	0	0	0	0	0	0	0	0
OM-RGC.v2.003188889	Biota; Bacteria	Bacteria	0.0378573	0.00161232	0	0	0	0	0	0	0.00224351	0	0.00332482	0	0	0	0.00478472	0.200923	0.00517963	0.00513227	0.210101	0.0162388	0	0	0	0.0133463	0	0	0.00251041	0.00124245	0.247344	0	0.268689	0.00150733	0	0	0.0150042	0.000938159	0.00249785	0.00378222	0.00977791	0	0	0.0218847	0.00239858	0.0143055	0.0152088	0	0.0258613
OM-RGC.v2.003189199	Biota; Bacteria; Proteobacteria; Gammaproteobacteria; Chromatiales; Chromatiaceae	Gammaproteobacteria	0	0	0	0	0	0	0	0	0	0	0	0	0	0	0	0	0	0	0	0	0	0	0	0	0	0	0	0	0	0	0	0	0	0	0	0	0	0	0	0	0	0	0	0	0	0	0
OM-RGC.v2.003200414	Biota; Bacteria; Proteobacteria; Gammaproteobacteria	Gammaproteobacteria	0	0	0	0	0	0	0	0	0	0	0	0	0	0	0	0	0	0	0	0	0	0	0	0	0	0	0	0	0	0	0	0	0	0	0	0	0	0	0	0	0	0	0	0	0	0	0
OM-RGC.v2.003203577	Biota; Bacteria; Proteobacteria; Gammaproteobacteria; Alteromonadales; Idiomarinaceae; Idiomarina	Gammaproteobacteria	0	0.00390254	0	0	0.000443168	0.00107698	0.00128992	0	0.00424599	0.00231511	0.000599372	0.00163533	0	0.000203064	0	0.00119369	0.00232248	0	0.000387131	0	0	0	0	0	0	0	0	0	0	0	0	0	0	0	0	0	0	0	0	0	0	0	0	0	0	0.000789334	0
OM-RGC.v2.003205400	Biota; Bacteria; Proteobacteria; Gammaproteobacteria; Alteromonadales; Idiomarinaceae; Idiomarina	Gammaproteobacteria	0	0.00122206	0	0	0	0	0	0	0	0	0	0	0	0	0	0	0	0	0	0	0	0	0	0	0	0	0	0	0	0	0	0	0	0	0	0	0	0	0	0	0	0	0	0	0	0	0
OM-RGC.v2.003210313	Biota; Bacteria	Bacteria	0	0	0	0	0	0	0	0	0	0	0	0	0	0	0	0	0	0	0	0	0	0	0	0	0	0	0	0	0	0	0	0	0	0	0	0	0	0	0	0	0	0	0	0	0	0	0
OM-RGC.v2.003211869	Biota; Bacteria; Proteobacteria; Gammaproteobacteria; Alteromonadales; Idiomarinaceae; Idiomarina	Gammaproteobacteria	0.000204132	0.0031147	0.00406359	0.0501722	0.00531054	0.0164495	0.00307654	0.00158525	0.00130903	0	0.00269152	0.000708517	0	0	0	0.000445588	0	0	0.00350169	0.00167735	0	0	0.00498978	0.000609899	0.00419778	0.000575755	0	0.00719315	0	0.00048221	0.00129225	0	0.000638107	0.00140882	0.00101835	0.00390259	0	0	0	0	0	0.00148444	0.0243856	0	0.00449351	0.0450756	0
OM-RGC.v2.003219770	Biota; Bacteria	Bacteria	0	0	0	0	0	0	0	0	0	0	0	0	0	0	0	0	0	0	0	0	0	0	0	0	0	0	0	0	0	0	0	0	0	0	0	0	0	0	0	0	0	0	0	0	0	0	0
OM-RGC.v2.003224107	Biota; Bacteria; Proteobacteria; Gammaproteobacteria; Alteromonadales; Alteromonadaceae; Alteromonas	Gammaproteobacteria	0	0	0.705904	0.0110044	0.00495525	0.00237544	0.000824736	0	0	0.00185885	0	0.000603197	0	0	0	0	0	0	0	0	0	0	0	0	0	0	0	0	0	0	0	0	0	0	0	0	0	0	0	0	0	0	0	0	0	0	0
OM-RGC.v2.003226389	Biota; Bacteria; Proteobacteria; Gammaproteobacteria; SAR86 cluster	Gammaproteobacteria	0.0226401	0	0.0021688	0.000469947	0.000362762	0	0	0.00234516	0.00242893	0	0.00179585	0	0	0	0	0.0121821	0	0	0.159911	0	0	0	0	0	0	0	0	0	0	0	0	0	0	0	0	0	0.00117499	0	0	0	0	0.00592538	0.0879481	0.000581437	0.00778633	0.136655	0.0063816
OM-RGC.v2.003232097	Biota; Bacteria	Bacteria	0	0	0	0	0	0	0	0	0	0	0	0	0	0	0	0	0	0	0	0	0	0	0	0	0	0	0	0	0	0	0	0	0	0	0	0	0	0	0	0	0	0	0.00239858	0	0	0	0
OM-RGC.v2.003232494	Biota; Bacteria; Proteobacteria; Gammaproteobacteria; Chromatiales; Chromatiaceae	Gammaproteobacteria	0	0	0	0	0	0	0	0	0	0	0	0	0	0	0	0	0	0	0	0	0	0	0	0	0	0	0	0	0	0	0	0	0	0	0	0	0	0	0	0	0	0	0	0	0	0	0
OM-RGC.v2.003233444	Biota; Bacteria	Bacteria	0	0	0.000696616	0.00144329	0.00081528	0	0	0	0	0	0	0	0	0	0	0	0	0	0	0	0	0	0	0	0	0	0	0	0	0	0	0	0	0	0	0	0	0	0	0	0	0	0	0	0.00305632	0	0
OM-RGC.v2.003234080	Biota; Bacteria	Bacteria	0	0	0	0	0	0	0	0	0	0	0	0	0	0	0	0	0	0	0	0	0	0	0.0114185	0	0.00178711	0	0	0	0	0	0	0	0	0	0	0	0.0152868	0	0	0	0	0	0.00793532	0	0	0.011993	0
OM-RGC.v2.003234110	Biota; Bacteria	Bacteria	0.00169615	0	0	0	0	0	0	0	0	0	0	0	0	0	0	0	0	0	0.00348224	0	0	0	0.0112328	0	0.00184417	0	0	0	0	0	0	0	0	0	0	0	0.000639449	0	0	0	0	0	0.0105738	0	0	0.0127272	0.000215821
OM-RGC.v2.003235230	Biota; Bacteria; Proteobacteria; Gammaproteobacteria; SAR86 cluster	Gammaproteobacteria	0	0	0	0	0	0	0	0	0	0	0	0	0	0	0	0	0	0	0	0	0	0	0	0	0	0	0	0	0	0	0	0	0	0	0.00656809	0	0.00126491	0	0	0	0	0	0	0.000790612	0	0	0
OM-RGC.v2.003236013	Biota; Bacteria	Bacteria	0.00604974	0	0	0	0	0	0	0.00234516	0	0	0	0	0	0	0	0.000774669	0	0	0	0	0	0	0	0	0	0	0	0	0	0	0	0	0	0	0	0	0	0	0	0	0	0.00104262	0	0	0.00753164	0	0
OM-RGC.v2.003238842	Biota; Bacteria	Bacteria	0	0	0	0	0	0	0	0	0	0	0	0	0	0	0	0	0	0	0	0	0	0	0	0	0	0	0	0	0	0	0	0	0	0	0	0	0	0	0	0	0	0	0	0	0	0	0
OM-RGC.v2.003241617	Biota; Bacteria	Bacteria	0	0	0	0	0	0	0	0	0	0	0	0	0	0	0	0	0	0	0	0	0	0	0	0	0	0	0	0	0	0	0	0	0	0	0	0	0	0	0	0	0	0	0	0	0	0	0
OM-RGC.v2.003243599	Biota; Bacteria; Proteobacteria; Gammaproteobacteria; Chromatiales; Chromatiaceae	Gammaproteobacteria	0	0	0	0	0	0	0	0	0	0	0	0	0	0	0	0	0	0	0	0	0	0	0	0	0	0	0	0	0	0	0	0	0	0	0	0	0	0	0	0	0	0	0	0	0	0	0
OM-RGC.v2.003247248	Biota; Bacteria	Bacteria	0	0	0.0078021	0.0311068	0	0.0551888	0.372521	0.323596	0.257726	0.107813	0.0882094	0.0377238	0.0345656	0.212295	0	0	0	0	0	0	0	0	0	0	0	0	0	0	0.00118979	0.000288919	0	0	0	0.00036098	0.000540311	0.00157257	0	0	0.000668289	0.000958952	0.00102741	0	0	0.000290718	0	0	0
OM-RGC.v2.003248734	Biota; Bacteria; Proteobacteria; Gammaproteobacteria; SAR86 cluster	Gammaproteobacteria	0.0115799	0	0	0	0.00181755	0	0	0	0	0	0	0	0	0	0	0.0284113	0	0	0.0857914	0.00168527	0	0	0	0	0	0	0	0	0	0	0.00163538	0	0	0	0.00407744	0	0	0	0	0	0.00162075	0.00514083	0	0.00269446	0.00137898	0	0
OM-RGC.v2.003250191	Biota; Bacteria	Bacteria	0	0.00467205	0.013166	0.0608757	0	0.0523311	0.0189041	0.00825351	0.154636	0.0770578	0.0318911	0.0348514	0.0515852	0.18645	0.154812	0.0222794	0.16422	0.137053	0	0.108523	0.00269148	0.00188319	0	0.00123256	0	0.00843326	0.0254949	0.00180265	0.00156798	0.142018	0.0107365	0.250553	0.213901	0.243996	0.0771298	0.0855494	0.0107507	0.0826767	0.0642661	0.0467884	0.0969664	0.0183749	0	0.022513	0.0260151	0	0.0118329
OM-RGC.v2.003257539	Biota; Bacteria	Bacteria	0.000426822	0	0	0	0	0	0	0	0	0	0	0	0	0	0.00446574	0.086256	0.00319848	0.0076119	0.153685	0.00669357	0	0	0	0.00139077	0	0	0	0	0.331264	0	0.222478	0.00475049	0	0	0.0206885	0	0.00114102	0.00114037	0.00818111	0.00255018	0	0.0218847	0	0.0121074	0.0128256	0	0.0185122
OM-RGC.v2.003268522	Biota; Bacteria	Bacteria	0	0	0.12423	0.250861	0.01193	0.235758	0.0154939	0.0225426	0.01589	0.0131133	0.00545089	0.00151661	0	0	0	0	0	0	0	0	0	0	0	0	0	0	0	0	0	0	0	0	0	0	0	0	0	0	0	0	0	0	0	0	0	0	0
OM-RGC.v2.003269151	Biota; Bacteria	Bacteria	0.0673637	0.0247344	0.0568903	0.0337826	0.19447	0.0169853	0.1529	0.11544	0.0927072	0.272068	0.282723	0.0951711	0.242135	0.105594	0.00597559	0.0100155	0.00995348	0	0	0	0.0047565	0.00986309	0	0.051548	0	0.0298628	0.00141004	0	0.00737062	0	0.00287783	0.000236522	0	0	0.0445907	0.00803587	8.3528e-05	0.0175046	0.00492838	0.0198113	0.00473881	0.0549181	0	0.0368716	0.0181924	0.00117482	0.0262334
OM-RGC.v2.003270382	Biota; Bacteria	Bacteria	2.4867e-05	0.0142543	0.00787176	0.0183965	0	0	0	0	0	0	0	0	0	0	0.120575	0.00688822	0.151808	0.249886	0.00210101	0.297052	0.317873	0.311735	0	0.0492513	0	0.305795	0.118756	0	0.0159007	0.118416	0.0139741	0.144319	0.0742361	0.0223941	0.0544328	0.221083	0.00961171	0.145777	0.145092	0.153643	0.250878	0.0147618	0	0.0173367	0.0276524	0	0.0186053
OM-RGC.v2.003275662	Biota; Bacteria	Bacteria	0.00920452	0.086662	0.120282	0.224103	0.00239348	0.0207181	0.0111386	0.00510845	0.0385662	0.0104772	0.0170991	0.00131937	0.0125103	0.0319365	0	0	0.000570475	0	0	0	0.00114852	0	0	0	0	0	0	0	0	0	0	0	0.000388257	0	0	0.00043063	0	0	0	0.000965274	0	0	0	0.0020563	0.000805922	0	0.00288382
OM-RGC.v2.003276966	Biota; Bacteria	Bacteria	0	0.000260169	0	0.000404723	0	0	0	0	0	0	0	0	0	0.000104117	0	0	0	0	0	0	0	0	0	0	0	0	0	0	0	0	0	0.000272602	0	0	0	0	0	0	0	0	0	0	0	0	0	0	0
OM-RGC.v2.003278163	Biota; Bacteria	Bacteria	0	0	0	0	0	0	0	0	0	0	0	0	0	0	0	0	0	0.00109565	0	0.0129515	0.232024	0.228946	0.00239045	0.015541	0	0.0845715	0.00336726	0	0	0	0	0.000246545	0	0	0	0.0105543	0	0	0	0.000638599	0	0	0	0	0.000509386	0	0
OM-RGC.v2.003278767	Biota; Bacteria	Bacteria	0.00023568	0.000710885	0.0044119	0.00851256	0.00129398	0.00150921	0.000331748	0	0	0	0	0	0.00149141	0.00350748	0	0	0	0	0	0	0.00115316	0.00375615	0	0	0	0.00178221	0	0	0	0.000480175	0	0	0.00118275	0.000175476	0.000614628	0.000467157	0	0.000642407	0	0.00292954	0.00100351	0	0	0	0	0	0
OM-RGC.v2.003280309	Biota; Bacteria; Proteobacteria; Gammaproteobacteria; Chromatiales; Chromatiaceae; Rheinheimera	Gammaproteobacteria	0	0	0	0	0	0	0	0	0	0	0	0	0	0	0	0	0	0	0	0	0	0	0	0.00244981	0.00283248	0.0013283	0	0.0344399	0.003147	0	0.00285016	0.00103028	0.00332535	0.000549826	0	0	0	0	0	0	0	0	0	0	0	0	0
OM-RGC.v2.003289606	Biota; Bacteria; Proteobacteria; Gammaproteobacteria; Alteromonadales; Pseudoalteromonadaceae	Gammaproteobacteria	0	0	0	0	0	0	0	0	0	0	0	0	0	0	0	0	0	0	0	0	0	0	0	0	0	0	0	0	0	0	0	0	0	0	0	0	0	0	0	0	0	0	0	0	0	0	0
OM-RGC.v2.003291266	Biota; Bacteria; Proteobacteria; Gammaproteobacteria	Gammaproteobacteria	0.00810962	0.0650423	0.0318121	0.104526	0.00375851	0.169853	0.0366961	0.0236334	0.0736095	0.201094	0.0253319	0.199151	0.0371975	0.0703341	0.00117811	0	0.000713691	0	0	0	0	0	0	0	0	0	0.000871879	0	0	0.00229914	0	0.00216478	0.000438586	0.00170463	0	0	0.000411645	0.000933201	0	0.00158069	0.000997539	0	0	0	0	0	0
OM-RGC.v2.003310775	Biota; Bacteria; Proteobacteria; Gammaproteobacteria; Alteromonadales; Alteromonadaceae; Paraglaciecola	Gammaproteobacteria	0	0	0	0	0	0	0	0	0	0	0	0	0	0	0	0	0	0	0	0	0	0	0	0	0	0	0	0	0	0	0	0	0	0	0	0	0	0	0	0	0	0	0	0	0	0	0
OM-RGC.v2.003311818	Biota; Bacteria; Proteobacteria; Gammaproteobacteria; Alteromonadales; Alteromonadaceae; Paraglaciecola	Gammaproteobacteria	0	0	0	0	0	0	0	0	0	0	0	0	0	0	0	0	0	0	0	0	0	0	0	0	0	0	0	0	0	0	0	0	0	0	0	0	0	0	0	0	0	0	0	0	0	0	0
OM-RGC.v2.003323626	Biota; Bacteria; Proteobacteria; Gammaproteobacteria	Gammaproteobacteria	0	0	0	0	0	0	0.00132143	0.000894433	0	0	0	0	0.00184233	0	0.022754	0.00510995	0.0167562	0.00330618	0	0.0016318	0	0	0	0	0	0.000977112	0.00775672	0	0.00170601	0.00463898	0.000816307	0.00499103	0.00186938	0.0133362	0.0159884	0.0620954	0.00493575	0.0328806	0.0137995	0.015554	0.0139974	0.00720542	0	0.00586755	0.0026197	0	0.000695837
OM-RGC.v2.003338256	Biota; Bacteria; Proteobacteria; Gammaproteobacteria; Alteromonadales; Pseudoalteromonadaceae	Gammaproteobacteria	0	0	0	0	0	0	0	0	0.061743	0.0692844	0.0204691	0.0944052	0.000928183	0	0	0	0	0	0	0	0	0	0	0	0	0	0	0	0	0	0	0	0	0	0	0	0	0	0	0	0	0	0	0	0	0	0
OM-RGC.v2.003340477	Biota; Bacteria; Proteobacteria; Gammaproteobacteria; Alteromonadales; Alteromonadaceae; Alteromonas	Gammaproteobacteria	0	0	0	0	0	0	0	0	0	0	0	0	0	0	0	0	0	0	0	0	0	0	0	0.00106158	0	0.00147164	0	0.000688798	0	0	0	0	0	0	0	0	0	0	0	0	0	0	0	0	0	0	0
OM-RGC.v2.003343311	Biota; Bacteria; Proteobacteria; Gammaproteobacteria; Alteromonadales; Pseudoalteromonadaceae; Pseudoalteromonas	Gammaproteobacteria	0	0	0	0	0	0.000841227	0	0	0	0	0.000608419	0	0	0	0	0.00172921	0	0	0	0	0.00185619	0	0.0234404	0	0.00521666	0	0.00012988	0	0	0	0	0	0	0	0	0	0	0	0	0.00128352	0	0	0.00261845	0	0	0.00252913	0
OM-RGC.v2.003345482	Biota;		0	0	0	0	0	0	0	0	0	0	0	0	0	0	0	0	0	0	0	0	0	0	0	0	0	0	0	0	0	0	0	0	0	0	0	0	0	0	0	0	0	0	0	0	0	0	0
OM-RGC.v2.003345695	Biota; Bacteria; Proteobacteria; Gammaproteobacteria; Alteromonadales; Pseudoalteromonadaceae	Gammaproteobacteria	0	0	0	0.00125598	0	0	0	0	0	0	0	0	0	0	0	0	0	0	0	0	0	0	0	0	0	0	0	0	0	0	0	0	0	0	0	0	0	0	0	0	0	0	0	0	0	0	0
OM-RGC.v2.003345766	Biota; Bacteria; Proteobacteria; Gammaproteobacteria; Alteromonadales; Pseudoalteromonadaceae; Pseudoalteromonas	Gammaproteobacteria	0	0	0	0	0	0	0	0	0	0	0	0	0	0	0	0	0	0	0	0	0	0	0	0	0	0	0	0	0	0	0	0	0	0	0	0	0	0	0	0	0	0	0	0	0	0.00172552	0
OM-RGC.v2.003345814	Biota;		0	0	0	0	0	0	0	0	0	0	0	0	0	0	0	0	0	0	0	0	0	0	0	0	0	0	0	0	0	0	0	0	0	0	0	0	0	0	0	0	0	0	0	0	0	0	0
OM-RGC.v2.003345858	Biota; Bacteria; Proteobacteria; Gammaproteobacteria; Alteromonadales; Pseudoalteromonadaceae; Pseudoalteromonas	Gammaproteobacteria	0.000797972	0	0	0.00204034	0	0	0	0	0	0	0	0	0	0	0	0	0	0.00156467	0	0	0.00436206	0.00263186	0.0524507	0	0.000405514	0.00175832	0.00012988	0.0058853	0	0	0	0	0	0	0	0.0022685	0	0	0	0	0	0	0	0	0	0	0
OM-RGC.v2.003349144	Biota; Bacteria; Proteobacteria; Gammaproteobacteria; Alteromonadales; Alteromonadaceae	Gammaproteobacteria	0	0	0	0	0	0	0	0	0	0	0	0	0	0	0	0	0	0	0	0	0	0	0	0	0	0	0	0	0	0	0	0	0	0	0	0	0	0	0	0	0	0	0	0	0	0	0
OM-RGC.v2.003357186	Biota;		0	0	0	0	0	0	0	0	0	0	0	0	0	0	0	0	0	0	0	0	0	0	0	0	0	0	0	0	0	0	0	0	0	0	0	0	0	0	0	0	0	0	0	0	0	0	0
OM-RGC.v2.003357394	Biota; Bacteria; Proteobacteria; Gammaproteobacteria; Alteromonadales; Pseudoalteromonadaceae; Pseudoalteromonas	Gammaproteobacteria	0	0	0	0	0	0	0	0	0	0	0	0	0	0	0	0	0	0	0	0	0	0	0	0	0	0	0	0	0	0	0	0	0	0	0	0	0	0	0	0	0	0	0	0	0	0	0
OM-RGC.v2.003365457	Biota; Bacteria	Bacteria	0.191142	0.00492856	0.00138394	0.00428136	0.0456257	0	0.00507815	0.00954425	0.025958	0.00239961	0.0642346	0.0022213	0.00142473	0	0.00423182	0.0200515	0.00362813	0	0	0	0	0	0	0	0	0	0	0	0	0	0	0	0	0	0.0339452	0	0	0.00104344	0.00705744	0.00189683	0.00114886	0.0991004	0	0.0694888	0.0625817	0	0.0346058
OM-RGC.v2.003366524	Biota;		0	0.00459877	0.00264714	0.0015821	0	0	0	0	0.0415328	0.0202784	0.0216452	0.0417451	0.00364956	0	0	0	0	0	0	0	0	0	0	0	0	0	0	0	0	0	0	0	0	0	0	0	0.00249785	0	0	0	0.000392246	0	0	0	0	0	0
OM-RGC.v2.003414161	Biota; Bacteria; Proteobacteria; Gammaproteobacteria	Gammaproteobacteria	0	0	0	0	0	0	0	0	0	0	0	0	0	0	0	0	0	0	0	0	0	0	0	0	0	0	0	0	0	0	0	0	0	0	0	0	0	0	0	0	0	0	0	0	0	0	0
OM-RGC.v2.003440050	Biota; Bacteria	Bacteria	0.00803539	0	0	0	0	0	0	0.00132711	0	0	0.000617466	0	0.000371975	0	0.00120575	0.00427192	0.000611053	0	0	0	0	0	0	0	0	0	0	0	0	0	0	0	0	0	0.0232996	0	0	0	0.00197135	0	0.0013858	0.0247751	0	0.0200312	0.00700406	0	0.0165029
OM-RGC.v2.003460228	Biota; Bacteria	Bacteria	0	0	0	0	0	0	0	0	0	0	0	0	0	0	0	0	0	0	0.00123337	0	0	0	0	0.00740045	0.0138975	0.00401356	0.0238414	0.0289906	0	0.00496452	0	0.00200443	0.00228281	0.00384377	0.00218936	0.00154181	0	0	0	0	0.00951744	0.000135231	0.0145514	0.00276537	0.0100058	0.00685313	0
OM-RGC.v2.003462416	Biota; Bacteria	Bacteria	0	0	0	0	0	0	0	0	0	0	0	0	0	0	0	0	0	0	0	0	0	0	0.0121611	0	0	0	0	0	0	0	0	0	0	0	0	0	0.182043	0	0	0	0	0	0.0565666	0	0	0.0367132	0
OM-RGC.v2.003465359	Biota; Bacteria; Proteobacteria; Gammaproteobacteria	Gammaproteobacteria	0	0	0	0	0	0	0.000682029	0.000474486	0	0	0	0	0	0	0.00674114	0	0.00909418	0	0	0.00205956	0	0	0	0	0	0.00100578	0	0	0	0.000984766	0	0	0.00190533	0.00553169	0.00433855	0.0103428	0	0.00870481	0	0.009168	0.00523658	0.0035098	0	0.00219812	0.00178285	0	0
OM-RGC.v2.003470339	Biota; Bacteria; Proteobacteria; Gammaproteobacteria; SAR86 cluster	Gammaproteobacteria	0	0	0.00138394	0	0.000454387	0	0	0	0	0	0	0	0	0	0	0	0	0	0	0	0	0	0	0	0	0	0	0	0	0	0	0	0	0	0	0	0	0	0	0	0	0	0.0146514	0	0	0.0053846	0
OM-RGC.v2.003470634	Biota; Bacteria; Proteobacteria; Gammaproteobacteria; Gammaproteobacteria bacterium 50_400_T64	Gammaproteobacteria	0.00126933	0	0.00255426	0	0	0	0	0.000336321	0	0	0.00122815	0	0	0	0	0.0106696	0	0	0.0887095	0	0	0	0	0	0	0	0	0	0	0	0.00102661	0	0	0	0	0	0	0	0	0	0	0.000178174	0	0.000203857	0.00889607	0	0.00243729
OM-RGC.v2.003484228	Biota; Bacteria	Bacteria	0.0149202	0	0.0114709	0	0.000931214	0	0	0.000870799	0	0	0.00107661	0	0	0	0	0	0	0	0	0	0	0	0.0130198	0	0.0358645	0	0	0.00904593	0	0	0	0	0	0	0	0	0.0126691	0	0	0	0	0	0.08475	0	0.000291078	0.132983	0
OM-RGC.v2.003494125	Biota; Bacteria; Proteobacteria; Gammaproteobacteria	Gammaproteobacteria	0	0	0	0	0	0	0	0	0	0	0	0	0	0	0	0	0	0	0	0	0	0	0.0608057	0	0.00584837	0	0	0.00455566	0	0	0	0	0	0	0	0	0	0	0	0	0	0	0	0	0.000338378	0	0
OM-RGC.v2.003524738	Biota; Bacteria; Proteobacteria; Gammaproteobacteria; Alteromonadales; Colwelliaceae; Colwellia	Gammaproteobacteria	0	0	0	0	0	0	0	0	0	0	0	0	0	0	0	0	0	0	0	0	0	0	0	0	0	0	0	0	0	0	0	0	0	0	0	0	0	0	0	0	0	0	0	0	0	0	0
OM-RGC.v2.003526305	Biota; Bacteria	Bacteria	0.733021	0.0309638	0.0411003	0.0017393	0.581541	0	0.00478161	0.0129802	0	0	0.00151992	0	0	0	0	0	0	0	0	0	0	0	0	1.90881e-05	0	0	0	0	0	0	0	0	0	0	0	0	0	0	0	0	0	0	0	0	0	0	0
OM-RGC.v2.003530257	Biota; Bacteria	Bacteria	0	0	0	0	0	0	0	0	0	0	0	0	0	0	0	0	0	0	0	0	0.0252906	0	1.72437	0	0.330117	0	0	0.810864	0	0	0	0	0	0	0	0	0.0277761	0	0	0	0	0	0.0138918	0	0.0151179	0.00511945	0
OM-RGC.v2.003534464	Biota; Bacteria	Bacteria	0	0	0	0	0	0	0	0	0	0	0	0	0	0	0	0	0	0	0	0	0	0	0	0	0	0	0	0	0	0	0	0	0	0	0	0	0.000673419	0	0	0	0	0	0.0407759	0	0	0.0080769	0
OM-RGC.v2.003536638	Biota; Bacteria	Bacteria	0	0	0	0	0	0	0	0	0	0	0	0	0	0	0	0	0	0	0	0	0	0	0	0.00377678	0	0	0.00179487	0	0.0031194	0	0.0362495	0.00105633	0	0	0.00265134	0	0	0	0.00136023	0.00196216	0	0.011603	0	0.00393534	0.00371124	0.00416083	0.0132097
OM-RGC.v2.003536809	Biota; Bacteria	Bacteria	0	0	0	0	0	0	0	0	0	0	0	0	0	0	0	0	0	0	0	0	0	0	0	0	0	0	0	0	0	0	0	0	0	0	0	0	0	0	0	0	0	0	0	0	0	0	0
OM-RGC.v2.003538896	Biota; Bacteria; Proteobacteria; Gammaproteobacteria; Alteromonadales; Pseudoalteromonadaceae; Pseudoalteromonas	Gammaproteobacteria	0	0	0	0	0	0	0	0	0	0	0	0	0	0	0	0	0	0	0	0	0.00101627	0	0	0	0	0	0	0	0	0	0	0	0	0	0	0	0	0	0	0	0	0	0	0	0	0	0
OM-RGC.v2.003540394	Biota; Bacteria; Proteobacteria; Gammaproteobacteria	Gammaproteobacteria	0	0	0	0	0	0	0.00244641	0.0023997	0	0.000451194	0	0.000298726	0.0041584	0	0.0114195	0.0216662	0.00243466	0.00376751	0	0.00465381	0.013527	0.00950536	0	0.00561414	0	0.0105117	0.0327706	0	0.00114286	0	0.00133099	0	0	0	0.00216928	0.00386414	0.0052155	0.00621501	0.030556	0.0156383	0.0207074	0.013585	0	0.00530029	0.00960557	0	0.00386989
OM-RGC.v2.003541844	Biota; Bacteria	Bacteria	0	0	0	0	0	0	0	0	0	0	0	0	0	0	0	0	0	0	0	0	0	0	0	0	0	0	0	0	0	0	0.000603237	0	0	0	0	0	0	0	0	0	0	0	0	0	0	0	0
OM-RGC.v2.003552930	Biota; Bacteria	Bacteria	0.060683	0.00113595	0	0	0.0130146	0	0	0.00279965	0	0	0	0	0	0	0.0835732	1.05878	0.161834	0.963021	0.418257	0.659455	0.0617185	0.0508486	0.00292424	1.03351	0	0.111568	0.417901	0	0.67633	0	1.20371	0.0160354	0	0	0.0952071	0	0.0100314	0.0389626	0.216849	0.0862003	0.070883	0.846482	0.00435743	0.421896	1.22798	0.0118502	0.969334
OM-RGC.v2.003567668	Biota; Bacteria	Bacteria	0	0	0	0	0	0	0	4.58124e-05	0	0.00702983	0	0	0	0	0.0401917	0.0535523	0.0422486	0.0182609	0	0.00960467	0.00547577	0.00707791	0	0.0245746	0	0.00179655	0.0547179	0	0.0265563	0.00390651	0.0282248	0.00404894	0.000884363	0	0	0.000711309	0.00361688	0.0146537	0.078657	0.0535327	0.0541578	0.0627636	0	0.0657662	0.278343	0	0.243729
OM-RGC.v2.003582657	Biota; Bacteria	Bacteria	0.0647656	0.00094174	0.00278646	0	0	0	0	0.0118894	0	0	0.0134802	0	0	0	0	0.347477	0.00300753	0.00160311	1.26644	0	0	0	0	0.00125297	0	0	0	0	0.0046929	0	0.0115113	0.00192225	0	0	0.00610611	0	0.00233798	0.00551178	0.00274018	0.00360397	0.00140571	0.0117682	0	0.017514	0.062036	0	0.0435363
OM-RGC.v2.003585081	Biota; Bacteria; Proteobacteria; Alphaproteobacteria; Sphingomonadales; Erythrobacteraceae; Erythrobacter	Alphaproteobacteria	0	0	0.00085916	8.69652e-06	0	0.000216111	0.000404028	0.000403586	0	0	0.000823288	0	0	0	0.0018586	0.00666338	0	0	0.0887095	0	0.000884013	0.00194707	0	0.00126573	0	0	0.00171069	0	0.003147	0.0301127	0.00304386	0.00350775	0.00151169	0	0.00411761	0.0125536	0.00209819	0.00488458	0.00506638	0.00581694	0.001119	0.000344787	0.00245855	0	8.42306e-05	0.00104633	0
OM-RGC.v2.003588725	Biota; Bacteria; Proteobacteria; Gammaproteobacteria; Alteromonadales; Pseudoalteromonadaceae; Pseudoalteromonas; Pseudoalteromonas phenolica	Gammaproteobacteria	0	0	0	0.000886376	0	0	0	0	0	0	0	0	0	0	0	0	0	0	0	0	0	0	0	0	0	0	0	0	0	0	0	0	0	0	0	0	0	0	0.00115521	0	0	0	0	0	0	0	0
OM-RGC.v2.003599524	Biota; Bacteria; Bacteroidetes; Saprospiria; Saprospirales; Lewinellaceae; Lewinella	Bacteroidetes	0	0	0	0	0	0	0	0	0	0	0	0	0	0	0	0	0	0	0	0	0	0	0	0	0	0	0	0	0	0	0	0	0	0	0	0	0	0	0	0	0	0	0	0	0	0	0
OM-RGC.v2.003600573	Biota; Bacteria	Bacteria	0	0	0.0306511	0.249189	0	0.0616185	0.00261321	0.00176341	0.17429	0.214613	0	0.1733	0.000740441	0.0804874	0	0	0	0	0	0	0	0	0	0	0	0	0.000907957	0	0	0	0	0	0	0	0	0	0	0	0	0	0	0	0	0	0	0	0
OM-RGC.v2.003624035	Biota; Bacteria	Bacteria	0	0	0	0	0	0	0	0	0	0	0	0	0	0	0	0	0	0	0	0	0	0	0	0	0	0	0	0	0	0	0	0	0	0	0	0	0	0	0	0	0	0	0	0	0	0.000328379	0
OM-RGC.v2.003626900	Biota; Bacteria; Proteobacteria; Gammaproteobacteria; SAR86 cluster	Gammaproteobacteria	0	0	0.0145128	0.349533	0.000948043	0.396502	0.0290974	0.0358137	0.61743	0.513719	0.0334743	0.551495	0.3053	1.08547	0.0757049	0.0523259	0.163266	0.00305629	0.00129952	0.000651534	0.00119493	0	0	0.00528239	0	0.0023078	0.0378816	0	0.00582472	0.152395	0.0428907	0.238527	0.228281	0.238982	0.114289	0.171099	0.0223807	0.119739	0.0930478	0.161652	0.10513	0.0532664	0	0.051053	0.038022	0	0.0487458
OM-RGC.v2.003631146	Biota; Bacteria	Bacteria	0	0.000472702	0	0	0	0	0	0	0	0	0	0	0	0	0.219034	0.0889132	0.139158	0.0205675	0	0.0169914	0.00119493	0.00355173	0	0.00747701	0	0.00530364	0.0499076	0	0.00436164	0.423205	0.0128672	0.737629	0.535651	0.608318	0.0508173	0.129958	0.0221809	0.130572	0.24839	0.140365	0.135793	0.0338593	0	0.0554847	0.071496	0	0.0561879
OM-RGC.v2.003631539	Biota; Bacteria	Bacteria	0	0	0	0	0	0	0	0	0	0	0	0	0	0	0	0	0	0	0	0	0	0	0	0	0	0	0	0	0	0	0	0	0	0	0	0	0.0541533	0	0	0	0	0	0.179094	0	0	0.212121	0
OM-RGC.v2.003639126	Biota; Bacteria; Proteobacteria; Gammaproteobacteria; SAR86 cluster	Gammaproteobacteria	0	0	0	0	0	0.000887664	0	0	0.00252164	0	0	0	0.000236871	0	0.00497611	0.00218706	0.00189999	0.00125712	0	0	0	0	0	0.001156	0	0	0	0	0	0.00413032	0.0029055	0.00607342	0.0114859	0.0125507	0.00220945	0.00692085	0	0.00148058	0.00064069	0.00577479	0.00207074	0.00117888	0	0.000774658	0.00211031	0	0
OM-RGC.v2.003652996	Biota; Bacteria; Proteobacteria; Gammaproteobacteria; SAR86 cluster	Gammaproteobacteria	0	0	0.00942753	0.0847911	0	0.0823366	0.00233521	0.00392678	0.244747	0.261929	0.0213286	0.304471	0.160019	0.367362	0	0	0	0	0	0	0	0	0	0.000405749	0	0	0	0	0	0	0	0	0	0	0	0	0	0	0	0	0	0	0	0.000303127	0	0	0
OM-RGC.v2.003653781	Biota; Bacteria	Bacteria	0	0	0.0329732	0.262568	0.00450648	0.389358	0.00796936	0.00347229	0.224351	0.344732	0.00599372	0.235534	0.127384	0.35444	0.0548648	0.0144101	0.0257788	0.21913	0	0.0758472	0.0248266	0.0416498	0	0.0262844	0	0.0322519	0.141605	0	0.0154314	0.045169	0.00442743	0.0831838	0.00967047	0	0.00141606	0	0.0041764	0.0448545	0.173479	0.0691288	0.144354	0.0838224	0	0.111324	0.40569	0.00923949	0.45955
OM-RGC.v2.003655804	Biota; Bacteria	Bacteria	0	0	0	0	0	0	0	0	0	0	0	0	0	0	0.0257312	0.0296377	0.027927	0.00161465	0	0.00221799	0.000593982	0.00195984	0	0.00951852	0	0.00363132	0.0986125	0	0.0139959	0.168875	0.0189826	0.256567	0.0478131	0.0790479	0.00909891	0.00499839	0	0.00710829	0.0077277	0.0155118	0.00850198	0	0	0.000606254	0.00211031	0	0.00110701
OM-RGC.v2.003668666	Biota; Bacteria; Proteobacteria; Gammaproteobacteria; SAR86 cluster	Gammaproteobacteria	0	0	0	0	0	0	0	0	0	0	0	0	0	0	0	0	0	0.00311396	0	0	0	0	0	0.0111772	0	0.00184911	0.0144912	0	0	0.00628704	0	0.00942081	0	0	0	0	0	0.00349713	0.00630833	0.00132356	0.0113094	0	0	0	0.00150997	0	0.00654905
OM-RGC.v2.003679801	Biota; Bacteria	Bacteria	0.0564148	0.00419569	0.0194124	0	0.002113	0	0	0	0	0	0	0	0	0	0.0115259	0.00310685	0.00312687	0.0526682	0	0.0740649	0.308592	0.3194	0	0.362367	0	0.277127	0.142507	0	0.111525	0.0018739	0.0462113	0.00483067	0	0	0.0261117	0.00926624	0	0.00623401	0.029176	0.0575371	0.0513703	0.108597	0	0.0854429	0.281982	0.00248834	0.234426
OM-RGC.v2.003710795	Biota; Bacteria; Proteobacteria; Gammaproteobacteria; Alteromonadales; Idiomarinaceae; Idiomarina	Gammaproteobacteria	0	0	0	0	0	0	0	0	0	0	0	0	0	0	0	0	0	0	0	0	0	0	0	0	0	0	0	0	0	0	0.00287783	0	0	0	0	0.000811277	0	0	0	0	0	0.00262203	0.01701	0	0.00707683	0.06486	0
OM-RGC.v2.003758053	Biota; Bacteria; Proteobacteria; Gammaproteobacteria; Alteromonadales; Pseudoalteromonadaceae; Pseudoalteromonas	Gammaproteobacteria	0	0	0	0	0	0	0.000467041	0	0	0	0	0	0	0	0	0.00126114	0	0	0	0	0	0	0.00366691	0	0.000440156	0.000914997	0	0	0	0	0	0	0	0	0	0	0	0	0	0	0	0	0	0	0	0	0
OM-RGC.v2.003777119	Biota; Bacteria; Proteobacteria		0.00123222	0.000960061	0	0	0.0182316	0	0.0687589	0.084353	0.00999384	0.0434295	0.0949948	0.013864	0.120892	0.0225217	0.00063371	0.00126318	0	0	0	0	0	0	0	0	0	0	0	0	0	0	0	0	0	0	0	0	0	0	0	0	0	0.000734994	0	0	0.000402051	0	0.00297684
OM-RGC.v2.003785769	Biota; Bacteria; Proteobacteria; Gammaproteobacteria	Gammaproteobacteria	0	0.000553318	0	0	0	0	0	0	0	0	0	0	0	0	0	0	0	0	0	0	0	0	0	0	0	0	0	0	0	0	0	0	0	0	0	0	0	0	0	0	0	0	0	0	0	0	0
OM-RGC.v2.003785778	Biota; Bacteria; Proteobacteria; Gammaproteobacteria; Alteromonadales	Gammaproteobacteria	0	0	0	0	0	0	0	0	0	0	0	0	0	0	0	0	0	0	0	0	0	0	0	0	0	0	0	0	0	0	0	0	0	0	0	0	0	0	0	0	0	0	0	0	0	0	0
OM-RGC.v2.003810212	Biota; Bacteria; Proteobacteria; Alphaproteobacteria; Rhodobacterales; Hyphomonadaceae; Oceanicaulis; Oceanicaulis sp. HTCC2633	Alphaproteobacteria	0.00155141	0.000481863	7.08226e-05	0.00107369	0.000523574	0.000225042	6.70909e-05	0.000678096	0.00302226	0.00187575	0.00511162	0	0	0.002566	0.00180331	0.00864604	0.00126746	0.00160503	0.0138317	0.00158032	0	0	0	0	0	0	0	0.00157813	0.00806075	0.0051273	0.00206152	0.0015835	0.00920312	0.0177148	0.0295263	0.01661	0.003477	0.00210968	0.014864	0.00596447	0.0127032	0.010612	0.0098342	0	0.000649467	0.0048543	0
OM-RGC.v2.003826949	Biota; Bacteria; Proteobacteria; Gammaproteobacteria	Gammaproteobacteria	0	0	0	0	0	0	0	0	0	0	0	0	0	0	0	0	0	0	0	0	0	0	0	0	0	0	0	0	0	0	0	0	0	0	0	0	0	0	0	0	0	0	0	0	0	0	0
OM-RGC.v2.003916519	Biota; Bacteria; Proteobacteria; Gammaproteobacteria; SAR86 cluster; SAR86 cluster bacterium SAR86E	Gammaproteobacteria	0.0173698	0.0116343	0.784854	0.115229	0.105837	0.00539385	0.00272441	0	0.0025958	0.0062187	6.37822e-05	0.00220215	0	0	0	0	0	0	0	0	0	0	0	0	0	0	0	0	0	0	0	0	0	0	0	0	0	0	0	0	0	0	0	0	0	0	0
OM-RGC.v2.003997804	Biota; Bacteria; Proteobacteria; Gammaproteobacteria	Gammaproteobacteria	0	0	0	0	0	0	0	0	0	0	0	0	0	0	0	0	0	0	0	0	0	0	0	0	0	0	0	0	0	0	0	0	0	0	0	0	0	0	0	0	0	0	0	0	0	0	0
OM-RGC.v2.004013984	Biota; Bacteria	Bacteria	0.000682916	0	0	0	0.0254307	0	0	0	0	0	0.00307602	0	0	0	0	0	0	0	0	0	0	0	0	0	0	0	0	0	0	0	0	0	0	0	0	0	0	0	0	0	0	0	0	0	0	0	0
OM-RGC.v2.004026427	Biota; Bacteria; Balneolaeota; Balneolia; Balneolales; Balneolaceae	Balneolaeota	0	0	0	0	0	0	0	0	0	0	0	0	0	0	0	0	0	0	0	0	0	0	0	0	0	0	0	0	0	0	0	0.000749656	0.000228281	0.000197202	0	0	0	0	0	0	0	0	0	0	0	0	0
OM-RGC.v2.004056039	Biota; Bacteria	Bacteria	0.0063281	0.000732871	0	0	0.002113	0	0.000520788	0.000661735	0	0	0	0	0	0	0.000416802	0	0	0.00187414	0.00221774	0	0.00106731	0	0	0.038023	0	0.00941277	0.0085384	0	0.0078123	0	0.00954664	0	0	0	0.0198047	0	0	0	0.00465239	0.00332999	0.00146943	0.0231234	0	0.0184358	0.033292	0	0.0258613
OM-RGC.v2.004071718	Biota; Bacteria; Balneolaeota; Balneolia; Balneolales; Balneolaceae; Rhodohalobacter; Rhodohalobacter halophilus	Balneolaeota	0	0	0	0	0	0	0	0	0.0211372	0.120994	0	0.128108	0.00063341	0.0269522	0	0	0	0	0	0	0	0	0	0	0	0	0	0	0	0	0	0	0	0	0	0	0	0	0	0	0	0	0	0	0	0	0
OM-RGC.v2.004079178	Biota; Bacteria; Bacteroidetes; Flavobacteriia; Flavobacteriales; Flavobacteriaceae	Bacteroidetes	0	0	0	0	0	0	0	0	0	0	0.001296	0.00191491	0	0.00260292	0	0.00129793	0	0	0.00311261	0	0	0	0	0	0	0	0	0	0.0025176	0.0134083	0.00907622	0.00198438	0.00835831	0.0023564	0	0.00199936	0.05795	0	0	0.000874648	0	0	0.0123127	0	0.00327463	0.015338	0
OM-RGC.v2.004109271	Biota; Bacteria; Balneolaeota; Balneolia; Balneolales; Balneolaceae; Balneola	Balneolaeota	0	0	0	0	0	0	0	0	0	0	0	0	0	0	0	0	0	0	0	0	0	0	0	0	0	0	0	0	0	0	0	0	0	0	0	0.000951616	0	0	0	0	0	0	0	0	0	0	0
OM-RGC.v2.004151062	Biota; Bacteria; Proteobacteria; Gammaproteobacteria	Gammaproteobacteria	0	0	0	0	0	0	0	0	0	0	0	0	0	0	0	0	0	0	0	0	0	0	0	0	0	0	0	0	0	0	0	0	0	0	0	0	0	0	0	0	0	0	0	0	0	0	0
OM-RGC.v2.004157506	Biota; Bacteria; Proteobacteria; Alphaproteobacteria; Rhodobacterales; Rhodobacteraceae; Pseudovibrio; Pseudovibrio stylochi	Alphaproteobacteria	0	0	0	0	0	0	0	0	0	0	0	0	0	0	0	0	0	0	0	0	0.00124365	0	0.0844781	0	0.0387174	0	0	0.0651743	0	0	0	0	0	0	0	0	0	0	0	0	0	0	0	0	0	0.00147261	0
OM-RGC.v2.004171806	Biota; Bacteria; Verrucomicrobia; Opitutae	Verrucomicrobia	0	0	0	0	0	0	0.000782109	0	0	0	0	0	0	0	0	0	0	0	0	0	0	0	0	0	0	0	0	0	0	0	0	0	0	0	0	0	0	0	0	0	0	0	0	0	0	0	0
OM-RGC.v2.004172727	Biota; Bacteria	Bacteria	0	0	0	0	0	0	0	0	0	0.00228132	0.00226178	0	0	0	0.00395537	0.00300465	0.0037236	0.0676613	0	0.0734708	0.011926	0.00723123	0	0.00533343	0	0.00750154	0.0167461	0	0.00576951	0	0.00138634	0	0	0	0	0	0	0	0.010527	0.00552188	0.00856171	0.0109217	0	0.0110615	0.0451171	0	0.0450247
OM-RGC.v2.004181073	Biota; Bacteria; Proteobacteria; Alphaproteobacteria; Rhodobacterales; Hyphomonadaceae; Hyphomonas	Alphaproteobacteria	0	0	0	0	0	0	0	0	0	0	0	0	0	0	0	0	0	0	0	0	0	0	0	0	0	0	0	0	0	0	0	0	0	0	0	0	0	0	0	0	0	0	0	0	0	0	0
OM-RGC.v2.004190428	Biota; Bacteria; Proteobacteria; Gammaproteobacteria; Gammaproteobacteria bacterium 50_400_T64	Gammaproteobacteria	0	0	0	0	0	0	0	0	0	0	0	0	0	0	0	0	0	0	0	0	0.000387481	0	0	0	0	0	0	0	0.0013361	0	0.00258728	0	0	0	0.068292	0	0.00305736	0.00330707	0	0.000710257	0	0.0025188	0	0.00058321	0.000987845	0	0.000759095
OM-RGC.v2.004223195	Biota; Bacteria	Bacteria	0	0	0	0.00139646	0	0.00358995	0.000872923	0.00376316	0.00419037	0.0049344	0	0.000829157	0.000303546	0.00123685	0	0	0	0	0	0	0	0	0	0	0	0	0	0	0	0	0	0	0	0	0.001169	0	0	0.000701326	0	0	0	0	0	0	0	0	0
OM-RGC.v2.004233205	Biota; Bacteria; Proteobacteria		0	0	0	0	0	0	0	0	0	0	0	0	0	0	0	0	0	0	0	0	0	0	0	0	0	0	0	0	0	0	0	0	0	0	0	0	0	0	0	0	0	0	0	0	0	0	0
OM-RGC.v2.004243884	Biota; Bacteria; Verrucomicrobia; Opitutae; Opitutales; Opitutaceae; Opitutaceae bacterium BACL24 MAG-120322-bin51	Verrucomicrobia	0.00348881	0	0	0	0	0	0	0	0	0	0	0	0	0	0	0	0	0.00159927	0.00137539	0.00233681	0.165897	0.102464	0.00156888	0	0	0.000977112	0.00565218	0	0	0	0	0	0	0	0	0	0	0	0	0	0	0.00491373	0	0.00297809	0.00407509	0	0.0039071
OM-RGC.v2.004250627	Biota; Bacteria; Proteobacteria; Gammaproteobacteria; SAR86 cluster	Gammaproteobacteria	0	0	0	0	0	0	0	0	0	0	0	0	0	0	0	0	0	0	0	0	0	0	0	0	0	0	0	0	0	0	0	0	0	0	0	0	0	0	0	0	0	0	0	0	0	0	0
OM-RGC.v2.004295455	Biota; Bacteria; Bacteroidetes	Bacteroidetes	0	0	0	0	0	0	0	0	0	0	0	0	0	0	0	0	0	0	0	0	0	0	0	0	0	0	0	0	0	0	0	0	0	0	0	0	0	0	0	0	0	0	0	0	0	0	0
OM-RGC.v2.004321813	Biota; Bacteria	Bacteria	0	0	0	0	0	0	0	0	0	0	0	0	0	0	0	0	0	0	0	0	0	0	0	0	0	0	0	0	0	0	0	0	0	0	0	0	0	0	0	0	0	0	0.00523691	0	0	0	0
OM-RGC.v2.004374266	Biota; Bacteria; Bacteroidetes; Flavobacteriia; Flavobacteriales; Flavobacteriaceae; Leeuwenhoekiella	Bacteroidetes	0	0	0	0	0	0	0	0	0	0	0	0	0	0	0	0	0	0	0	0	0	0	0	0	0	0	0	0	0	0.00107022	0	0	0	0	0.000867711	0.00213393	0.0169254	0	0	0	0	0	0.0173098	0	0.00336559	0.0140122	0
OM-RGC.v2.004378844	Biota; Bacteria	Bacteria	0.000502908	0.000360939	0	0	0.00141178	0	0.000732069	0.000294508	0	0.00356561	0.00107887	0	0	0	0	0	0	0	0	0	0	0	0	0	0	0	0	0	0	0	0	0	0	0	0	0	0	0	0	0	0	0	0	0	0	0	0
OM-RGC.v2.004406536	Biota; Bacteria; Proteobacteria; Gammaproteobacteria; Oceanospirillales; Oleibacter; Oleibacter sp. HI0075	Gammaproteobacteria	0.000931586	0	0.00134447	0.0444861	0.0019821	0.00434009	0	0	0	0	0.000755435	0	0	0.0334133	0	0	0	0	0	0	0	0	0	0.00834465	0.0105556	0	0	0.00706236	0.00795033	0.000887103	0	0	0	0	0	0.000594039	0	0	0	0	0	0	0	0	0	0	0
OM-RGC.v2.004411614	Biota; Bacteria; Proteobacteria; Gammaproteobacteria; SAR86 cluster; SAR86 cluster bacterium SAR86A	Gammaproteobacteria	0.00148645	0	0.0202947	0.00155367	0.0334713	0	0	0	0	0	0	0	0	0	0	0	0	0	0	0	0	0	0	0	0	0	0	0	0	0	0	0	0	0	0	0	0	0	0	0	0	0	0	0	0	0	0
OM-RGC.v2.004416222	Biota; Bacteria; Bacteroidetes; Flavobacteriia; Flavobacteriales; Flavobacteriaceae	Bacteroidetes	0	0	0	0	0	0	0	0	0	0	0	0	0	0	0	0	0	0	0	0	0	0	0	0	0	0	0	0	0	0	0	0	0	0	0	0	0	0	0	0	0	0	0	0	0	0	0
OM-RGC.v2.004425425	Biota; Bacteria; Proteobacteria; Alphaproteobacteria; Rhodospirillales; Rhodospirillaceae; Thalassospira; Thalassospira sp. MCCC 1A02491	Alphaproteobacteria	0	0	0	0	0.000579671	0.00013056	0	0.000474486	0	0	0	0	0	0	0	0	0	0	0	0	0	0	0	0	0	0	0	0.0199228	0.00549346	0.0305196	0.0453811	0.102827	0.0753146	0.0069355	0.0108866	0.00820889	0.00137881	0	0	0	0	0	0	0	0	0.000399766	0
OM-RGC.v2.004427028	Biota; Bacteria; Proteobacteria; Gammaproteobacteria; SAR86 cluster; SAR86 cluster bacterium SAR86A	Gammaproteobacteria	0	0	0	0	0	0	0	0	0	0	0	0	0	0	0	0	0	0	0	0	0	0	0.000796044	0	0	0	0	0	0	0	0	0	0	0	0	0	0	0	0	0	0	0	0	0	0	0	0
OM-RGC.v2.004441604	Biota; Bacteria	Bacteria	0.0030991	0.00278491	0	0	0	0	0	0	0	0	0	0	0	0	0.000669861	0	0.00133906	0.0205675	0	0.0221799	0.047565	0.0316845	0	0.100034	0	0.0458693	0.0475024	0	0.0483093	0	0.0123414	0.000567253	0	0	0.0130157	0.00224928	0	0.00281291	0.0138586	0.0184835	0.0310611	0.0627636	0	0.0627527	0.23832	0.00152156	0.160563
OM-RGC.v2.004444380	Biota; Bacteria; Proteobacteria; Gammaproteobacteria; SAR86 cluster	Gammaproteobacteria	0	0	0	0	0	0	0	0	0	0	0	0	0	0	0	0	0	0	0	0	0	0	0	0	0	0	0	0	0	0	0	0	0	0	0	0	0	0	0	0	0	0	0	0	0	0	0
OM-RGC.v2.004451243	Biota; Bacteria; Bacteroidetes; Flavobacteriia; Flavobacteriales; Flavobacteriaceae	Bacteroidetes	0.00502908	0.00152987	0.00608378	0	0.0882596	0	0.00826589	0.00494483	0.0030408	0.00108489	0.0113315	0	0	0	0	0	0	0	0	0	0	0	0	0	0	0	0	0	0	0	0	0	0	0	0	0	0	0	0	0	0	0	0	0	0	0	0
OM-RGC.v2.004457950	Biota; Bacteria; Balneolaeota; Balneolia; Balneolales; Balneolaceae; Balneola; Balneola sp. EhC07	Balneolaeota	0	0	0	0	0	0	0	0	0	0	0	0	0	0	0	0	0	0	0	0	0	0	0	0	0	0	0	0	0	0	0	0	0	0	0	0	0	0	0	0	0	0	0	0	0	0	0
OM-RGC.v2.004478690	Biota;		0	0	0	0	0	0	0	0	0	0	0	0	0	0	0	0	0	0	0	0	0	0	0	0	0	0	0	0	0	0	0	0	0	0	0	0	0	0	0	0	0	0	0	0	0	0	0
OM-RGC.v2.004494625	Biota; Bacteria; Proteobacteria; Gammaproteobacteria; Alteromonadales; Alteromonadaceae	Gammaproteobacteria	0	0	0	0	0	0	0	0	0.00110322	0	0.000429738	0	0	0	0	0	0	0	0	0	0	0	0	0	0	0	0.000244126	0	0	0	0	0.000675492	0	0	0.00411761	0.000150721	0	0	0	0	0	0	0	0	0	0	0
OM-RGC.v2.004496353	Biota; Bacteria; Bacteroidetes; Flavobacteriia; Flavobacteriales; Flavobacteriaceae	Bacteroidetes	0	0	0	0.000424792	0	0	0	0	0	0	0	0	0	0	0	0	0	0	0	0	0	0	0	0	0	0	0	0	0	0	0	0	0	0	0	0	0	0.00115557	0	0.00107698	0	0	0	0	0	0	0
OM-RGC.v2.004497440	Biota; Bacteria; Proteobacteria; Gammaproteobacteria; SAR86 cluster; SAR86 cluster bacterium SAR86E	Gammaproteobacteria	0.00573426	0	0.006107	0.000660601	0.0040951	0	0	0	0.0142213	0.00381909	0.000511162	0.00308301	0	0	0.000291336	0.0102403	0.000720851	0	0.0050969	0.00671337	0.028539	0.0296404	0	0.0484857	0	0.0260404	0.012086	0	0.0463769	0	0.00888252	0	0	0	0.00618646	0.000951616	0	0.00115557	0.0048101	0.0148374	0.00917895	0.0499631	0	0.0276537	0.0676756	0	0.0587926
OM-RGC.v2.004508784	Biota; Bacteria; Bacteroidetes; Flavobacteriia; Flavobacteriales	Bacteroidetes	0	0	0.0109369	0	0.00276746	0.000273265	0	0	0.00545118	0	0	0	0	0	0	0	0	0	0	0	0.000651988	0	0	0	0	0	0	0	0	0	0	0	0	0	0	0	0	0	0	0	0	0	0	0	0	0	0
OM-RGC.v2.004514158	Biota; Bacteria; Proteobacteria; Gammaproteobacteria; SAR86 cluster; SAR86 cluster bacterium SAR86A	Gammaproteobacteria	0.0289497	0.199707	0.0153255	0.197344	0.00729264	0.75371	0.272441	0.318142	0.0745366	0.182505	0.0538304	0.185746	0.421104	0.875023	0	0	0	0	0	0	0	0	0	0	0	0	0	0	0	0	0	0	0	0	0.00180773	0	0	0	7.60942e-05	0	0	0	0	0	0	0	0.00156842
OM-RGC.v2.004514498	Biota; Bacteria; Balneolaeota; Balneolia; Balneolales; Balneolaceae	Balneolaeota	0.00501052	0.0108465	0.113084	0.244172	0.00637638	0.16253	0.00728362	0.00743543	0.0376391	0.187575	0.0013254	0.127342	0.0419349	0.188296	0	0	0	0	0	0	0	0	0	0	0	0	0	0	0	0	0	0	0	0	0	0	0	0	0	0	0	0	0	0	0	0	0
OM-RGC.v2.004520437	Biota; Bacteria; Bacteroidetes	Bacteroidetes	0	0	0	0	0	0	0	0	0	0	0	0	0	0	0.0092292	0.00125909	0.0106696	0	0	0	0	0	0	0	0	0	0	0	0	0.000555457	0	0	0	0	0.00405735	0.228772	0.0110305	0.147107	0.00477067	0.00413087	0.019911	0.00155877	0	0.00569028	0	0	0.00191634
OM-RGC.v2.004527976	Biota; Bacteria; Proteobacteria; Gammaproteobacteria; SAR86 cluster	Gammaproteobacteria	0	0	0	0	0	0	0	0	0	0	0	0	0	0	0	0	0	0	0	0	0	0	0	0	0	0	0	0	0	0	0	0	0	0	0	0	0	0	0	0	0	0	0	0	0	0	0
OM-RGC.v2.004533772	Biota; Bacteria; Proteobacteria; Gammaproteobacteria; SAR86 cluster	Gammaproteobacteria	0	0	0	0	0.0105463	0	0.0010008	0.00314506	0.014314	0	0.00135254	0	0	0	0	0	0	0	0	0	0	0	0	0	0	0	0	0	0	0	0	0	0	0	0.00361546	0	0	0	0	0.00104326	0	0	0	0	0.00113884	0	0
OM-RGC.v2.004541461	Biota; Bacteria; Proteobacteria; Gammaproteobacteria; SAR86 cluster; SAR86 cluster bacterium SAR86A	Gammaproteobacteria	0	0	0	0	0	0	0	0	0	0	0	0	0	0	0	0	0	0	0	0	0	0	0	0	0	0	0	0	0	0	0	0	0	0	0	0	0	0	0	0	0	0	0	0	0	0	0
OM-RGC.v2.004552948	Biota; Bacteria; Bacteroidetes	Bacteroidetes	0.000664358	0	0	0	0	0	0	0	0	0	0	0	0	0	0.00818719	0.00811461	0.0104547	0.0247963	0	0.0600045	0	0	0	0.0186032	0	0.001001	0.0147618	0	0.0193237	0	0.0525757	0.00288638	0	0	0.021291	0.00103813	0.00933196	0.021667	0.0488895	0.0207386	0.0591355	0.0602861	0.00263844	0.102638	0.0909618	0	0.128562
OM-RGC.v2.004558634	Biota; Bacteria; Proteobacteria; Gammaproteobacteria; SAR86 cluster; SAR86 cluster bacterium SAR86A	Gammaproteobacteria	0.0252382	0.16453	0.0274002	0.217413	0	0.587608	0.198307	0.210883	0.0352287	0.0675945	0.0159682	0.064724	0.124226	0.172051	0	0	0	0	0	0	0	0	0	0	0	0	0	0	0	0	0	0	0	0	0	0	0	0	0	0	0	0	0	0	0	0	0
OM-RGC.v2.004572281	Biota; Bacteria; Balneolaeota; Balneolia; Balneolales; Balneolaceae; Balneola; Balneola sp. EhC07	Balneolaeota	0	0	0	0	0	0	0	0	0	0	0	0	0	0	0	0	0	0	0	0	0	0	0	0	0	0	0	0	0	0	0	0	0	0	0	0	0	0	0	0	0	0	0	0	0	0	0
OM-RGC.v2.004585750	Biota; Bacteria; Bacteroidetes; Flavobacteriia; Flavobacteriales; Flavobacteriaceae	Bacteroidetes	0	0	0	0	0	0	0	0	0	0	0	0	0	0	0	0	0	0	0	0	0	0	0	0	0	0	0	0	0	0	0	0	0	0	0	0	0	0	0	0	0	0	0	0	0	0	0
OM-RGC.v2.004597519	Biota; Bacteria; Proteobacteria; Gammaproteobacteria; SAR86 cluster	Gammaproteobacteria	0	0	0	0	0	0	0	0	0	0	0	0	0	0	0	0.0108535	0.00408164	0	0.0949347	0	0	0	0	0.00114579	0	0	0	0	0.0249828	0	0.030992	0	0	0	0.00931986	0	0	0.00141216	0.00153371	0.00143737	0.00286718	0.000551246	0	0.00159009	0.00198297	0	0.00433503
OM-RGC.v2.004603141	Biota; Bacteria; Proteobacteria; Gammaproteobacteria; SAR86 cluster	Gammaproteobacteria	0	0	0	0	0	0	0	0	0	0	0	0	0	0	0	0	0	0	0	0	0	0	0	0	0	0	0	0	0	0	0	0	0	0	0	0	0	0	0	0	0	0	0	0	0	0	0
OM-RGC.v2.004604397	Biota; Bacteria; Bacteroidetes; Flavobacteriia; Flavobacteriales; Flavobacteriaceae	Bacteroidetes	0	0	0	0	0	0	0	0	0	0	0	0	0	0	0	0	0	0	0	0	0	0	0	0	0	0	0	0	0	0	0	0	0	0	0	0	0	0	0	0	0	0	0	0	0	0	0
OM-RGC.v2.004608885	Biota; Bacteria; Verrucomicrobia; Opitutae	Verrucomicrobia	0.0347025	0.00240015	0.00154649	0.00188982	0	0.00414362	0.00127139	0.00084353	0	0	0	0.00302556	0.00236871	0.00143253	0	0	0	0	0	0	0	0	0	0	0	0	0	0	0	0	0	0	0	0	0	0	0	0	0.00052438	0	0	0	0	0	0	0	0
OM-RGC.v2.004620384	Biota; Bacteria; Bacteroidetes; Flavobacteriia; Flavobacteriales; Flavobacteriaceae	Bacteroidetes	0	0	0	0	0	0	0	0	0	0	0	0	0	0	0	0	0	0	0	0	0	0	0	0	0	0	0	0	0	0.000221776	0	0	0	0	0	0	0	0	0	0	0	0	0	0	0	0	0
OM-RGC.v2.004655219	Biota; Bacteria; Proteobacteria; Gammaproteobacteria; SAR86 cluster	Gammaproteobacteria	0	0	0	0	0	0	0	0	0	0	0	0	0	0	0	0	0	0	0	0	0	0	0	0	0	0	0	0	0	0	0	0	0	0	0	0	0	0	0	0	0	0	0	0	0	0	0
OM-RGC.v2.004656655	Biota; Bacteria; Proteobacteria; Gammaproteobacteria; SAR86 cluster; SAR86 cluster bacterium SAR86A	Gammaproteobacteria	0	0	0	0	0	0	0	0	0	0	0	0	0	0	0	0	0	0	0	0	0	0	0	0	0	0	0	0	0	0	0	0	0	0	0	0	0	0	0	0	0	0	0	0	0	0	0
[truncated: 464 more rows]
[truncated: 133 more columns]

## Sheet: PhoXMG
Gene_ID	base taxonomy	Taxonomy	TARA_004_DCM_0.22-1.6	TARA_004_SRF_0.22-1.6	TARA_007_DCM_0.22-1.6	TARA_007_SRF_0.22-1.6	TARA_009_DCM_0.22-1.6	TARA_009_SRF_0.22-1.6	TARA_018_DCM_0.22-1.6	TARA_018_SRF_0.22-1.6	TARA_023_DCM_0.22-1.6	TARA_023_SRF_0.22-1.6	TARA_025_DCM_0.22-1.6	TARA_025_SRF_0.22-1.6	TARA_030_DCM_0.22-1.6	TARA_030_SRF_0.22-1.6	TARA_031_SRF_0.22-1.6	TARA_032_DCM_0.22-1.6	TARA_032_SRF_0.22-1.6	TARA_033_SRF_0.22-1.6	TARA_034_DCM_0.22-1.6	TARA_034_SRF_0.22-1.6	TARA_036_DCM_0.22-1.6	TARA_036_SRF_0.22-1.6	TARA_037_MES_0.22-1.6	TARA_038_DCM_0.22-1.6	TARA_038_MES_0.22-1.6	TARA_038_SRF_0.22-1.6	TARA_039_DCM_0.22-1.6	TARA_039_MES_0.22-1.6	TARA_041_DCM_0.22-1.6	TARA_041_SRF_0.22-1.6	TARA_042_DCM_0.22-1.6	TARA_042_SRF_0.22-1.6	TARA_045_SRF_0.22-1.6	TARA_048_SRF_0.22-1.6	TARA_052_DCM_0.22-1.6	TARA_052_SRF_0.22-1.6	TARA_056_MES_0.22-3	TARA_056_SRF_0.22-3	TARA_057_SRF_0.22-3	TARA_058_DCM_0.22-3	TARA_062_SRF_0.22-3	TARA_064_DCM_0.22-3	TARA_064_MES_0.22-3	TARA_064_SRF_0.22-3	TARA_065_DCM_0.22-3	TARA_065_MES_0.22-3	TARA_065_SRF_0.22-3
[truncated: 687 more rows]
[truncated: 133 more columns]

[truncated: 5 more sheets: PhoDMG, PafAMT, PhoAMT, PhoXMT, PhoDMT]
